# Supplementary material for: Single-cell RNA-seq and in vitro study reveal Fusobacterium nucleatum impairs β-cell identity in type 2 diabetes via the NF-κB–CDKN1C axis
Source: J Transl Med. 2026 Mar 9;24:515. doi: 10.1186/s12967-026-07981-x (PMC13085606; doi:10.1186/s12967-026-07981-x)
Supplement: Supplementary file 1 — Supplementary Material 1 [file 12967_2026_7981_MOESM1_ESM.xlsx]

## Sheet: Sheet1
Table S1: Clinical information of the donors
Sample_Name	Disease_state	Chemistry	Race	AGE	BMI	Hba1c	Sex
GSM6846524	NonDiabetic	V3	White	52	29	5.1	male
GSM6846523	PreDiabetic	V3	AfricanAmerican	49	28.4	5.9	male
GSM6846522	PreDiabetic	V3	AfricanAmerican	45	32.6	5.8	male
GSM6846521	NonDiabetic	V3	White	53	40	5.5	female
GSM6846518	Type2Diabetic	V3	White	58	32.5	6.7	male
GSM6846517	NonDiabetic	V3	White	48	38.8	5.4	male
GSM6846514	PreDiabetic	V3	Hispanic	51	26.7	5.7	male
GSM6846513	NonDiabetic	V3	White	35	33.4	5.4	female
GSM6846512	PreDiabetic	V3	White	52	39.8	6.4	female
GSM6846511	PreDiabetic	V3	Hispanic	50	32.8	6	male
GSM6846510	NonDiabetic	V3	Hispanic	37	24.2	5.5	male
GSM6846509	PreDiabetic	V3	Hispanic	62	32	5.8	male
GSM6846508	Type2Diabetic	V3	White	34	31.7	7.3	female
GSM6846507	PreDiabetic	V3	White	53	33.3	5.7	male
GSM6846504	Type2Diabetic	V3	Hispanic	37	33	13.1	female
GSM6846503	NonDiabetic	V3	White	53	22.7	4.8	female
GSM6846502	NonDiabetic	V3	White	50	24.6	5.1	female
GSM6846501	Type2Diabetic	V3	AfricanAmerican	54	33.7	8	male
GSM6846500	NonDiabetic	V3	White	66	27.2	4.7	male
GSM6846499	Type2Diabetic	V2	AfricanAmerican	61	27.4	7.9	male
GSM6846498	PreDiabetic	V2	Hispanic	53	30	6	female
GSM6846497	Type2Diabetic	V2	White	50	35.4	9.9	female
GSM6846496	NonDiabetic	V2	Hispanic	21	27.3	5.4	male
GSM6846495	NonDiabetic	V2	White	32	28.5	5.2	male
GSM6846494	NonDiabetic	V2	Hispanic	40	25.3	5.3	male
GSM6846493	Type2Diabetic	V2	White	37	38.1	8.2	female
GSM6846492	Type2Diabetic	V2	White	35	27.7	6.3	male
GSM6846491	Type2Diabetic	V2	Hispanic	59	27.7	6.5	male
GSM6846490	Type2Diabetic	V2	Hispanic	52	42.8	6.6	female
GSM6846489	NonDiabetic	V2	White	54	35.6	5.1	male
GSM6846488	Type2Diabetic	V2	Hispanic	51	35.6	7.1	male
GSM6846541	Type2Diabetic	V3	Hispanic	60	41.3	7.5	male
GSM6846540	PreDiabetic	V3	White	60	29.9	5.8	male
GSM6846539	Type2Diabetic	V3	AfricanAmerican	38	43.9	7	female
GSM6846538	NonDiabetic	V3	Hispanic	60	28.3	4.6	female
GSM6846535	NonDiabetic	V3	Hispanic	26	24.2	5.2	male
GSM6846534	NonDiabetic	V3	AfricanAmerican	48	20.2	5.2	male
GSM6846533	PreDiabetic	V3	White	48	25.7	5.9	male
GSM6846532	Type2Diabetic	V3	White	53	25.8	6.7	male
GSM6846531	PreDiabetic	V3	Hispanic	30	27.1	5.8	female
GSM6846528	NonDiabetic	V3	AfricanAmerican	42	25	5.5	male
GSM6846527	NonDiabetic	V3	White	55	28.4	5.6	male

## Sheet: Sheet2
Table S2: Cell Counts per Sample: Total, Doublets, and Filtered
Sample	Total cells	Filtered cells	Doublets	Doublet percentage
GSM6846488	4881	4723	158	0.0323704
GSM6846489	4644	4499	145	0.0312231
GSM6846490	7075	6754	321	0.045371
GSM6846491	5967	5729	238	0.039886
GSM6846492	3328	3254	74	0.0222356
GSM6846493	6326	6062	264	0.0417325
GSM6846494	7509	7136	373	0.0496737
GSM6846495	7973	7559	414	0.0519252
GSM6846496	4737	4589	148	0.0312434
GSM6846497	4557	4416	141	0.0309414
GSM6846498	5946	5716	230	0.0386815
GSM6846499	5127	4949	178	0.0347182
GSM6846500	3877	3789	88	0.022698
GSM6846501	5909	5700	209	0.0353698
GSM6846502	7948	7559	389	0.0489431
GSM6846503	4109	4005	104	0.0253103
GSM6846504	4332	4211	121	0.0279317
GSM6846507	6440	6163	277	0.0430124
GSM6846508	14686	13445	1241	0.0845022
GSM6846509	13986	12993	993	0.0709996
GSM6846510	14194	13031	1163	0.081936
GSM6846511	8042	7621	421	0.0523502
GSM6846512	11278	10592	686	0.0608264
GSM6846513	5740	5551	189	0.0329268
GSM6846514	9295	8712	583	0.0627219
GSM6846517	2315	2279	36	0.0155508
GSM6846518	4416	4289	127	0.0287591
GSM6846521	8102	7672	430	0.0530733
GSM6846522	9112	8609	503	0.0552019
GSM6846523	6224	5978	246	0.0395244
GSM6846524	5506	5317	189	0.0343262
GSM6846527	4040	3928	112	0.0277228
GSM6846528	3234	3169	65	0.0200989
GSM6846531	6587	6342	245	0.0371945
GSM6846532	5021	4865	156	0.0310695
GSM6846533	5830	5634	196	0.0336192
GSM6846534	6968	6651	317	0.0454937
GSM6846535	4342	4222	120	0.027637
GSM6846538	6442	6164	278	0.0431543
GSM6846539	7798	7392	406	0.0520646
GSM6846540	7967	7572	395	0.0495795
GSM6846541	3929	3826	103	0.0262153

## Sheet: Sheet3
TableS3: KEGG pathways of the top 150 markers in each cell cluster (q < 0.05).
category	subcategory	ID	Description	GeneRatio	BgRatio	pvalue	p.adjust	qvalue	geneID	Count	group
Human Diseases	Endocrine and metabolic disease	hsa04950	Maturity onset diabetes of the young	6/56	26/9497	6.71141e-09	8.79195e-07	7.98305e-07	SLC2A2/NKX6-1/MAFA/INS/IAPP/PDX1	6	C1
Organismal Systems	Endocrine system	hsa04911	Insulin secretion	7/56	86/9497	6.31504e-07	4.13635e-05	3.75579e-05	RYR2/SLC2A2/GLP1R/STX1A/INS/PDX1/ADCYAP1	7	C1
Environmental Information Processing	Signaling molecules and interaction	hsa04080	Neuroactive ligand-receptor interaction	11/56	370/9497	8.3114e-06	0.000362931	0.00032954	P2RY1/GLRA1/GLP1R/NPY/ADRA2A/GRIA4/IAPP/GRIN2A/GCGR/ADCYAP1/KISS1R	11	C1
Human Diseases	Endocrine and metabolic disease	hsa04930	Type II diabetes mellitus	4/56	47/9497	0.000160182	0.00524596	0.00476331	SLC2A2/MAFA/INS/PDX1	4	C1
Human Diseases	Neurodegenerative disease	hsa05022	Pathways of neurodegeneration - multiple diseases	9/56	483/9497	0.00188985	0.0382378	0.0347198	RYR2/DNAH12/UCHL1/TUBB2B/STX1A/NEFM/GRIA4/GRIN2A/MAPT	9	C1
Environmental Information Processing	Signal transduction	hsa04024	cAMP signaling pathway	6/56	226/9497	0.00204324	0.0382378	0.0347198	RYR2/GLP1R/NPY/GRIA4/GRIN2A/ADCYAP1	6	C1
Organismal Systems	Environmental adaptation	hsa04713	Circadian entrainment	4/56	97/9497	0.00250203	0.0409708	0.0372013	RYR2/GRIA4/GRIN2A/ADCYAP1	4	C1
Environmental Information Processing	Signal transduction	hsa04024	cAMP signaling pathway	14/49	226/9497	4.03603e-12	5.52937e-10	3.3138e-10	PTGER3/GCG/ADCY2/POPDC3/GLI3/ADCY1/CRH/GRIN3A/CAMK2G/PLCE1/PDE3B/ADCY7/ADORA2A/GRIA3	14	C2
Organismal Systems	Nervous system	hsa04724	Glutamatergic synapse	8/49	116/9497	1.15429e-07	7.9069e-06	4.73867e-06	KCNJ3/GLS/ADCY2/ADCY1/GRM8/GRIN3A/ADCY7/GRIA3	8	C2
Organismal Systems	Circulatory system	hsa04261	Adrenergic signaling in cardiomyocytes	8/49	154/9497	1.02293e-06	4.67136e-05	2.79959e-05	ADCY2/PPP2R2B/POPDC3/ADCY1/CACNB2/CAMK2G/ADCY7/CACNG4	8	C2
Organismal Systems	Environmental adaptation	hsa04713	Circadian entrainment	6/49	97/9497	9.53075e-06	0.000294468	0.000176477	KCNJ3/ADCY2/ADCY1/CAMK2G/ADCY7/GRIA3	6	C2
Organismal Systems	Endocrine system	hsa04923	Regulation of lipolysis in adipocytes	5/49	59/9497	1.2046e-05	0.000294468	0.000176477	PTGER3/ADCY2/ADCY1/PDE3B/ADCY7	5	C2
Organismal Systems	Endocrine system	hsa04921	Oxytocin signaling pathway	7/49	155/9497	1.30187e-05	0.000294468	0.000176477	KCNJ3/ADCY2/ADCY1/CACNB2/CAMK2G/ADCY7/CACNG4	7	C2
Human Diseases	Cardiovascular disease	hsa05414	Dilated cardiomyopathy	6/49	105/9497	1.50458e-05	0.000294468	0.000176477	ADCY2/ADCY1/CACNB2/ADCY7/CACNG4/DMD	6	C2
Environmental Information Processing	Signal transduction	hsa04020	Calcium signaling pathway	8/49	254/9497	4.09031e-05	0.000700465	0.000419795	PTGER3/ADCY2/ADCY1/GRIN3A/CAMK2G/PLCE1/ADCY7/ADORA2A	8	C2
Organismal Systems	Endocrine system	hsa04911	Insulin secretion	5/49	86/9497	7.54947e-05	0.00103428	0.000619851	GCG/ADCY2/ADCY1/CAMK2G/ADCY7	5	C2
Environmental Information Processing	Signaling molecules and interaction	hsa04080	Neuroactive ligand-receptor interaction	9/49	370/9497	9.6715e-05	0.0011289	0.000676561	PTGER3/GCG/PRLR/VGF/GRM8/CRH/GRIN3A/ADORA2A/GRIA3	9	C2
Human Diseases	Substance dependence	hsa05032	Morphine addiction	5/49	91/9497	9.8882e-05	0.0011289	0.000676561	KCNJ3/ADCY2/ADCY1/PDE3B/ADCY7	5	C2
Organismal Systems	Nervous system	hsa04725	Cholinergic synapse	5/49	116/9497	0.000309661	0.00326335	0.00195575	KCNJ3/ADCY2/ADCY1/CAMK2G/ADCY7	5	C2
Organismal Systems	Endocrine system	hsa04918	Thyroid hormone synthesis	4/49	75/9497	0.000580913	0.00557931	0.00334373	ADCY2/ADCY1/ADCY7/TTR	4	C2
Organismal Systems	Digestive system	hsa04971	Gastric acid secretion	4/49	76/9497	0.000610874	0.00557931	0.00334373	ADCY2/ADCY1/CAMK2G/ADCY7	4	C2
Organismal Systems	Nervous system	hsa04723	Retrograde endocannabinoid signaling	5/49	149/9497	0.000972185	0.00783467	0.00469538	KCNJ3/ADCY2/ADCY1/ADCY7/GRIA3	5	C2
Organismal Systems	Nervous system	hsa04727	GABAergic synapse	4/49	89/9497	0.00110686	0.00836668	0.00501422	GLS/ADCY2/ADCY1/ADCY7	4	C2
Human Diseases	Endocrine and metabolic disease	hsa04934	Cushing syndrome	5/49	155/9497	0.00116034	0.00836668	0.00501422	ADCY2/ADCY1/CRH/CAMK2G/ADCY7	5	C2
Organismal Systems	Endocrine system	hsa04912	GnRH signaling pathway	4/49	93/9497	0.00130377	0.00893083	0.00535233	ADCY2/ADCY1/CAMK2G/ADCY7	4	C2
Organismal Systems	Endocrine system	hsa04925	Aldosterone synthesis and secretion	4/49	98/9497	0.00158288	0.0102334	0.00613297	ADCY2/ADCY1/CAMK2G/ADCY7	4	C2
Organismal Systems	Sensory system	hsa04750	Inflammatory mediator regulation of TRP channels	4/49	99/9497	0.00164332	0.0102334	0.00613297	ADCY2/ADCY1/CAMK2G/ADCY7	4	C2
Organismal Systems	Endocrine system	hsa04916	Melanogenesis	4/49	101/9497	0.00176899	0.010537	0.00631494	ADCY2/ADCY1/CAMK2G/ADCY7	4	C2
Organismal Systems	Endocrine system	hsa04922	Glucagon signaling pathway	4/49	107/9497	0.00218592	0.012478	0.00747815	GCG/ADCY2/CAMK2G/PDE3B	4	C2
Organismal Systems	Endocrine system	hsa04913	Ovarian steroidogenesis	3/49	52/9497	0.00238857	0.0130894	0.00784458	ADCY2/ADCY1/ADCY7	3	C2
Organismal Systems	Endocrine system	hsa04914	Progesterone-mediated oocyte maturation	4/49	111/9497	0.00249887	0.0131671	0.00789117	ADCY2/ADCY1/PDE3B/ADCY7	4	C2
Organismal Systems	Endocrine system	hsa04928	Parathyroid hormone synthesis, secretion and action	4/49	115/9497	0.00284142	0.0144176	0.00864056	ADCY2/ADCY1/MMP16/ADCY7	4	C2
Organismal Systems	Aging	hsa04213	Longevity regulating pathway - multiple species	3/49	62/9497	0.00394274	0.0192913	0.0115614	ADCY2/ADCY1/ADCY7	3	C2
Metabolism	Nucleotide metabolism	hsa00230	Purine metabolism	4/49	128/9497	0.00417527	0.0197246	0.0118211	ADCY2/ADCY1/PDE3B/ADCY7	4	C2
Organismal Systems	Endocrine system	hsa04927	Cortisol synthesis and secretion	3/49	65/9497	0.00450468	0.0200617	0.0120232	ADCY2/ADCY1/ADCY7	3	C2
Environmental Information Processing	Signal transduction	hsa04015	Rap1 signaling pathway	5/49	212/9497	0.00453951	0.0200617	0.0120232	ADCY2/ADCY1/PLCE1/ADCY7/ADORA2A	5	C2
Organismal Systems	Nervous system	hsa04728	Dopaminergic synapse	4/49	133/9497	0.00478484	0.0203987	0.0122251	KCNJ3/PPP2R2B/CAMK2G/GRIA3	4	C2
Organismal Systems	Circulatory system	hsa04270	Vascular smooth muscle contraction	4/49	134/9497	0.00491356	0.0203987	0.0122251	ADCY2/ADCY1/ADCY7/ADORA2A	4	C2
Human Diseases	Substance dependence	hsa05031	Amphetamine addiction	3/49	69/9497	0.00532607	0.0212356	0.0127267	GRIN3A/CAMK2G/GRIA3	3	C2
Cellular Processes	Cell growth and death	hsa04114	Oocyte meiosis	4/49	139/9497	0.00559228	0.0212356	0.0127267	ADCY2/ADCY1/CAMK2G/ADCY7	4	C2
Organismal Systems	Endocrine system	hsa04915	Estrogen signaling pathway	4/49	139/9497	0.00559228	0.0212356	0.0127267	KCNJ3/ADCY2/ADCY1/ADCY7	4	C2
Environmental Information Processing	Signal transduction	hsa04371	Apelin signaling pathway	4/49	140/9497	0.00573517	0.0212356	0.0127267	ADCY2/ADCY1/PDE3B/ADCY7	4	C2
Metabolism	Glycan biosynthesis and metabolism	hsa00534	Glycosaminoglycan biosynthesis - heparan sulfate / heparin	2/49	24/9497	0.00669499	0.0241372	0.0144656	HS6ST3/HS3ST3B1	2	C2
Organismal Systems	Environmental adaptation	hsa04714	Thermogenesis	5/49	235/9497	0.00698774	0.0244291	0.0146406	GCG/KLB/ADCY2/ADCY1/ADCY7	5	C2
Environmental Information Processing	Signal transduction	hsa04072	Phospholipase D signaling pathway	4/49	149/9497	0.00713258	0.0244291	0.0146406	ADCY2/ADCY1/GRM8/ADCY7	4	C2
Human Diseases	Cardiovascular disease	hsa05412	Arrhythmogenic right ventricular cardiomyopathy	3/49	86/9497	0.00978657	0.0327015	0.0195983	CACNB2/CACNG4/DMD	3	C2
Environmental Information Processing	Signal transduction	hsa04022	cGMP-PKG signaling pathway	4/49	166/9497	0.0103531	0.0337707	0.0202391	ADCY2/ADCY1/PDE3B/ADCY7	4	C2
Organismal Systems	Aging	hsa04211	Longevity regulating pathway	3/49	90/9497	0.0110743	0.0344814	0.020665	ADCY2/ADCY1/ADCY7	3	C2
Organismal Systems	Digestive system	hsa04976	Bile secretion	3/49	90/9497	0.0110743	0.0344814	0.020665	ADCY2/ADCY1/ADCY7	3	C2
Cellular Processes	Cellular community - eukaryotes	hsa04540	Gap junction	3/49	92/9497	0.0117533	0.0357821	0.0214445	ADCY2/ADCY1/ADCY7	3	C2
Organismal Systems	Digestive system	hsa04970	Salivary secretion	3/49	97/9497	0.0135541	0.0403678	0.0241927	ADCY2/ADCY1/ADCY7	3	C2
Human Diseases	Drug resistance: antineoplastic	hsa01522	Endocrine resistance	3/49	99/9497	0.0143162	0.0408608	0.0244882	ADCY2/ADCY1/ADCY7	3	C2
Human Diseases	Cardiovascular disease	hsa05410	Hypertrophic cardiomyopathy	3/49	99/9497	0.0143162	0.0408608	0.0244882	CACNB2/CACNG4/DMD	3	C2
Metabolism	Glycan biosynthesis and metabolism	hsa00512	Mucin type O-glycan biosynthesis	2/49	36/9497	0.0146932	0.041081	0.0246202	GALNT13/GALNTL6	2	C2
Organismal Systems	Digestive system	hsa04972	Pancreatic secretion	3/49	106/9497	0.017173	0.047054	0.0281999	ADCY2/ADCY1/ADCY7	3	C2
Human Diseases	Substance dependence	hsa05033	Nicotine addiction	2/49	41/9497	0.0188148	0.0505418	0.0302901	GRIN3A/GRIA3	2	C2
Metabolism	Glycan biosynthesis and metabolism	hsa00514	Other types of O-glycan biosynthesis	2/49	47/9497	0.0243233	0.0640825	0.0384052	GALNT13/GALNTL6	2	C2
Organismal Systems	Endocrine system	hsa04935	Growth hormone synthesis, secretion and action	3/49	122/9497	0.024822	0.0641626	0.0384532	ADCY2/ADCY1/ADCY7	3	C2
Organismal Systems	Immune system	hsa04611	Platelet activation	3/49	126/9497	0.0269789	0.0684464	0.0410205	ADCY2/ADCY1/ADCY7	3	C2
Human Diseases	Infectious disease: viral	hsa05163	Human cytomegalovirus infection	4/49	227/9497	0.0291136	0.0715175	0.042861	PTGER3/ADCY2/ADCY1/ADCY7	4	C2
Organismal Systems	Endocrine system	hsa04926	Relaxin signaling pathway	3/49	130/9497	0.0292334	0.0715175	0.042861	ADCY2/ADCY1/ADCY7	3	C2
Environmental Information Processing	Signaling molecules and interaction	hsa04080	Neuroactive ligand-receptor interaction	13/49	370/9497	2.83765e-08	2.61063e-06	2.35973e-06	OPRD1/LEPR/PTH2R/GRM7/AGTR1/GHSR/SST/GHR/GABRG2/GRM1/CALCR/SSTR1/GABRB3	13	C3
Human Diseases	Substance dependence	hsa05033	Nicotine addiction	3/49	41/9497	0.00119887	0.027574	0.0249238	GABRG2/SLC17A6/GABRB3	3	C3
Environmental Information Processing	Signaling molecules and interaction	hsa04080	Neuroactive ligand-receptor interaction	8/57	370/9497	0.00152776	0.0435703	0.0399728	PTGFR/CHRM3/AGTR1/NPFFR2/OPRM1/TSHR/NPW/PPY	8	C4
Human Diseases	Cardiovascular disease	hsa05412	Arrhythmogenic right ventricular cardiomyopathy	4/57	86/9497	0.00171823	0.0435703	0.0399728	SLC8A1/CACNA2D3/CACNA2D1/SLC8A3	4	C4
Organismal Systems	Circulatory system	hsa04260	Cardiac muscle contraction	4/57	87/9497	0.00179306	0.0435703	0.0399728	SLC8A1/CACNA2D3/CACNA2D1/SLC8A3	4	C4
Organismal Systems	Circulatory system	hsa04261	Adrenergic signaling in cardiomyocytes	5/57	154/9497	0.00223128	0.0435703	0.0399728	SLC8A1/CACNA2D3/AGTR1/CACNA2D1/SLC8A3	5	C4
Human Diseases	Cardiovascular disease	hsa05410	Hypertrophic cardiomyopathy	4/57	99/9497	0.0028753	0.0435703	0.0399728	SLC8A1/CACNA2D3/CACNA2D1/SLC8A3	4	C4
Environmental Information Processing	Signal transduction	hsa04022	cGMP-PKG signaling pathway	5/57	166/9497	0.00308974	0.0435703	0.0399728	SLC8A1/AGTR1/TRPC6/PDE3A/SLC8A3	5	C4
Human Diseases	Cardiovascular disease	hsa05414	Dilated cardiomyopathy	4/57	105/9497	0.00355551	0.0435703	0.0399728	SLC8A1/CACNA2D3/CACNA2D1/SLC8A3	4	C4
Organismal Systems	Excretory system	hsa04961	Endocrine and other factor-regulated calcium reabsorption	3/57	53/9497	0.0038828	0.0435703	0.0399728	SLC8A1/CALB1/SLC8A3	3	C4
Environmental Information Processing	Signal transduction	hsa04020	Calcium signaling pathway	6/57	254/9497	0.00399728	0.0435703	0.0399728	PTGFR/CHRM3/SLC8A1/AGTR1/FGF1/SLC8A3	6	C4
Organismal Systems	Digestive system	hsa04972	Pancreatic secretion	19/74	106/9497	1.95109e-21	3.08273e-19	2.69046e-19	CELA2A/CELA2B/CELA3B/CELA3A/AMY2A/CPB1/CPA2/CPA1/PRSS1/PRSS2/PRSS3/CEL/PNLIP/PNLIPRP1/PLA2G1B/CTRL/CTRB2/CTRB1/RAB27B	19	C5
Organismal Systems	Digestive system	hsa04974	Protein digestion and absorption	13/74	105/9497	1.03241e-12	8.15605e-11	7.11821e-11	CELA2A/CELA2B/CELA3B/CELA3A/CPB1/CPA2/CPA1/PRSS1/PRSS2/PRSS3/CTRL/CTRB2/CTRB1	13	C5
Metabolism	Xenobiotics biodegradation and metabolism	hsa00980	Metabolism of xenobiotics by cytochrome P450	7/74	79/9497	2.4208e-06	0.000127496	0.000111272	AKR7A3/UGT2B15/ADH1C/GSTA2/GSTA1/AKR1C1/MGST1	7	C5
Organismal Systems	Digestive system	hsa04975	Fat digestion and absorption	5/74	43/9497	1.9147e-05	0.000756305	0.000660067	CLPS/CEL/PNLIP/PNLIPRP1/PLA2G1B	5	C5
Human Diseases	Cancer: overview	hsa05204	Chemical carcinogenesis - DNA adducts	5/74	71/9497	0.000218637	0.00656231	0.00572727	UGT2B15/GSTA2/GSTA1/AKR1C2/MGST1	5	C5
Metabolism	Xenobiotics biodegradation and metabolism	hsa00982	Drug metabolism - cytochrome P450	5/74	73/9497	0.000249202	0.00656231	0.00572727	UGT2B15/ADH1C/GSTA2/GSTA1/MGST1	5	C5
Human Diseases	Cancer: overview	hsa05208	Chemical carcinogenesis - reactive oxygen species	8/74	227/9497	0.000365039	0.00823945	0.00719099	EGF/GSTA2/GSTA1/SOD2/AKR1C1/AKR1C2/AKR1C3/MGST1	8	C5
Metabolism	Metabolism of other amino acids	hsa00480	Glutathione metabolism	4/74	59/9497	0.0011182	0.0220845	0.0192743	GSTA2/GSTA1/MGST1/ANPEP	4	C5
Metabolism	Lipid metabolism	hsa00140	Steroid hormone biosynthesis	4/74	64/9497	0.001516	0.0253744	0.0221455	UGT2B15/AKR1C1/AKR1C2/AKR1C3	4	C5
Metabolism	Lipid metabolism	hsa00561	Glycerolipid metabolism	4/74	65/9497	0.00160597	0.0253744	0.0221455	AKR1B10/CEL/PNLIP/PNLIPRP1	4	C5
Metabolism	Xenobiotics biodegradation and metabolism	hsa00983	Drug metabolism - other enzymes	4/74	81/9497	0.00359409	0.0516242	0.0450551	UGT2B15/GSTA2/GSTA1/MGST1	4	C5
Organismal Systems	Digestive system	hsa04976	Bile secretion	8/78	90/9497	6.47452e-07	5.27673e-05	4.1914e-05	UGT2A3/UGT2B7/SLC4A4/AQP1/CFTR/BAAT/NR1H4/ABCC3	8	C6
Environmental Information Processing	Signaling molecules and interaction	hsa04512	ECM-receptor interaction	6/78	89/9497	8.54615e-05	0.00464341	0.00368834	LAMC2/LAMB3/SDC1/ITGB6/SPP1/ITGB4	6	C6
Environmental Information Processing	Signal transduction	hsa04151	PI3K-Akt signaling pathway	11/78	362/9497	0.000166364	0.00677933	0.00538494	EPHA2/LAMC2/LAMB3/TGFA/ITGB6/FGFR3/AREG/SPP1/FGFR2/PDGFD/ITGB4	11	C6
Environmental Information Processing	Signal transduction	hsa04668	TNF signaling pathway	6/78	119/9497	0.00042007	0.0136943	0.0108776	VCAM1/CXCL6/CXCL1/EDN1/CX3CL1/CCL2	6	C6
Human Diseases	Infectious disease: parasitic	hsa05144	Malaria	4/78	50/9497	0.000728146	0.0197813	0.0157126	VCAM1/TGFB2/SDC1/CCL2	4	C6
Organismal Systems	Endocrine system	hsa04915	Estrogen signaling pathway	6/78	139/9497	0.00095495	0.0222367	0.017663	TGFA/KRT23/KRT15/KRT19/KRT17/TFF1	6	C6
Human Diseases	Infectious disease: bacterial	hsa05150	Staphylococcus aureus infection	5/78	102/9497	0.00147002	0.0299517	0.0237912	DEFB1/KRT23/KRT15/KRT19/KRT17	5	C6
Environmental Information Processing	Signaling molecules and interaction	hsa04514	Cell adhesion molecule (CAM) interaction	6/78	160/9497	0.00196762	0.0356358	0.0283061	VCAM1/VTCN1/SDC1/CLDN1/CLDN10/CLDN2	6	C6
Organismal Systems	Digestive system	hsa04974	Protein digestion and absorption	13/68	105/9497	3.26761e-13	2.46705e-11	2.18414e-11	COL3A1/COL5A2/COL6A3/COL7A1/COL8A1/COL12A1/COL1A2/COL15A1/COL5A1/COL1A1/COL5A3/COL6A1/COL6A2	13	C7
Environmental Information Processing	Signaling molecules and interaction	hsa04512	ECM-receptor interaction	11/68	89/9497	2.57505e-11	1.29611e-09	1.14748e-09	FN1/COL6A3/LAMA2/THBS2/COL1A2/LAMC3/ITGA11/COL1A1/COMP/COL6A1/COL6A2	11	C7
Human Diseases	Infectious disease: viral	hsa05165	Human papillomavirus infection	15/68	333/9497	8.93573e-09	3.37324e-07	2.98641e-07	HEYL/FN1/COL6A3/WNT5A/PDGFRB/LAMA2/THBS2/COL1A2/LAMC3/ITGA11/COL1A1/NOTCH3/COMP/COL6A1/COL6A2	15	C7
Cellular Processes	Cellular community - eukaryotes	hsa04510	Focal adhesion	12/68	203/9497	1.67564e-08	5.06043e-07	4.48013e-07	FN1/COL6A3/PDGFRB/LAMA2/THBS2/COL1A2/LAMC3/ITGA11/COL1A1/COMP/COL6A1/COL6A2	12	C7
Human Diseases	Cancer: overview	hsa05205	Proteoglycans in cancer	11/68	204/9497	1.80272e-07	4.53685e-06	4.01659e-06	FN1/TWIST2/WNT5A/TWIST1/COL1A2/HSPB2/LUM/DCN/MMP2/COL1A1/TIMP3	11	C7
Human Diseases	Infectious disease: parasitic	hsa05146	Amoebiasis	8/68	103/9497	6.28395e-07	1.35554e-05	1.20009e-05	COL3A1/FN1/LAMA2/IL6/COL1A2/LAMC3/TGFB3/COL1A1	8	C7
Environmental Information Processing	Signal transduction	hsa04151	PI3K-Akt signaling pathway	13/68	362/9497	1.35446e-06	2.55655e-05	2.26338e-05	FN1/COL6A3/PDGFRB/LAMA2/THBS2/IL6/COL1A2/LAMC3/ITGA11/COL1A1/COMP/COL6A1/COL6A2	13	C7
Human Diseases	Endocrine and metabolic disease	hsa04933	AGE-RAGE signaling pathway in diabetic complications	7/68	101/9497	7.1133e-06	0.000119345	0.00010566	COL3A1/FN1/IL6/COL1A2/TGFB3/MMP2/COL1A1	7	C7
Human Diseases	Cardiovascular disease	hsa05410	Hypertrophic cardiomyopathy	6/68	99/9497	7.15619e-05	0.00108058	0.00095667	LAMA2/IL6/TPM2/TGFB3/ITGA11/SGCA	6	C7
Human Diseases	Infectious disease: parasitic	hsa05144	Malaria	4/68	50/9497	0.00043209	0.00593141	0.00525123	THBS2/IL6/TGFB3/COMP	4	C7
Human Diseases	Cardiovascular disease	hsa05415	Diabetic cardiomyopathy	7/68	205/9497	0.000626457	0.00788291	0.00697895	COL3A1/GFPT2/COL1A2/NDUFA4L2/TGFB3/MMP2/COL1A1	7	C7
Human Diseases	Cardiovascular disease	hsa05414	Dilated cardiomyopathy	5/68	105/9497	0.000900718	0.0104622	0.00926245	LAMA2/TPM2/TGFB3/ITGA11/SGCA	5	C7
Organismal Systems	Endocrine system	hsa04926	Relaxin signaling pathway	5/68	130/9497	0.00232737	0.0251023	0.0222237	COL3A1/COL1A2/EDNRB/MMP2/COL1A1	5	C7
Environmental Information Processing	Signal transduction	hsa04015	Rap1 signaling pathway	8/62	212/9497	6.48304e-05	0.00677825	0.00578367	KDR/FLT4/TEK/RAPGEF3/FLT1/ADCY4/PGF/F2RL3	8	C8
Organismal Systems	Immune system	hsa04670	Leukocyte transendothelial migration	6/62	116/9497	0.000102701	0.00677825	0.00578367	CXCR4/ESAM/RAPGEF3/CDH5/PECAM1/CLDN5	6	C8
Cellular Processes	Cellular community - eukaryotes	hsa04510	Focal adhesion	7/62	203/9497	0.000333947	0.0146937	0.0125376	KDR/FLT4/LAMA4/ITGA8/VWF/FLT1/PGF	7	C8
Environmental Information Processing	Signal transduction	hsa04151	PI3K-Akt signaling pathway	9/62	362/9497	0.000521815	0.0155038	0.0132289	KDR/FLT4/LAMA4/GNG11/TEK/ITGA8/VWF/FLT1/PGF	9	C8
Environmental Information Processing	Signaling molecules and interaction	hsa04514	Cell adhesion molecule (CAM) interaction	6/62	160/9497	0.000587264	0.0155038	0.0132289	CD34/ITGA8/ESAM/CDH5/PECAM1/CLDN5	6	C8
Environmental Information Processing	Signal transduction	hsa04020	Calcium signaling pathway	7/62	254/9497	0.00126359	0.027799	0.02372	ITPKB/CXCR4/HRH1/KDR/FLT4/FLT1/ADCY4	7	C8
Environmental Information Processing	Signaling molecules and interaction	hsa04512	ECM-receptor interaction	4/62	89/9497	0.00265711	0.0501056	0.0427536	HSPG2/LAMA4/ITGA8/VWF	4	C8
Cellular Processes	Transport and catabolism	hsa04145	Phagosome	20/94	159/9497	4.17649e-17	6.26474e-15	3.95668e-15	FCGR2A/FCGR2B/HLA-DRA/HLA-DRB5/HLA-DRB1/HLA-DQA1/HLA-DMB/HLA-DPA1/NCF1/MSR1/ATP6V0D2/TLR4/CLEC7A/OLR1/CORO1A/CD209/ITGB2/NCF4/CYBB/FCGR3A	20	C9
Human Diseases	Infectious disease: bacterial	hsa05152	Tuberculosis	20/94	182/9497	6.1643e-16	4.34526e-14	2.74437e-14	FCER1G/FCGR2A/FCGR2B/IL10/IL1B/HLA-DRA/HLA-DRB5/HLA-DRB1/HLA-DQA1/HLA-DMB/HLA-DPA1/ATP6V0D2/TLR4/LSP1/CLEC7A/CORO1A/ITGAX/CD209/ITGB2/FCGR3A	20	C9
Human Diseases	Infectious disease: parasitic	hsa05140	Leishmaniasis	15/94	79/9497	8.69051e-16	4.34526e-14	2.74437e-14	FCGR2A/IL10/IL1B/HLA-DRA/HLA-DRB5/HLA-DRB1/HLA-DQA1/HLA-DMB/HLA-DPA1/NCF1/TLR4/ITGB2/NCF4/CYBB/FCGR3A	15	C9
Human Diseases	Infectious disease: bacterial	hsa05150	Staphylococcus aureus infection	16/94	102/9497	2.15408e-15	8.07781e-14	5.10178e-14	C1QA/C1QC/C1QB/FCGR2A/FCGR2B/IL10/HLA-DRA/HLA-DRB5/HLA-DRB1/HLA-DQA1/HLA-DMB/HLA-DPA1/C3AR1/FPR3/ITGB2/FCGR3A	16	C9
Human Diseases	Immune disease	hsa05323	Rheumatoid arthritis	14/94	95/9497	3.39863e-13	1.01959e-11	6.43951e-12	IL1B/CD86/HLA-DRA/HLA-DRB5/HLA-DRB1/HLA-DQA1/HLA-DMB/HLA-DPA1/ATP6V0D2/TLR4/CCL3/CCL3L1/ACP5/ITGB2	14	C9
Organismal Systems	Development and regeneration	hsa04380	Osteoclast differentiation	16/94	143/9497	5.03708e-13	1.25927e-11	7.95328e-12	FCGR2A/FCGR2B/IL1B/CSF1R/TREM2/NCF1/SPI1/ACP5/TYROBP/OSCAR/LILRB2/LILRA5/LILRB1/LILRB4/NCF4/FCGR3A	16	C9
Organismal Systems	Immune system	hsa04640	Hematopoietic cell lineage	12/94	100/9497	2.21737e-10	4.7515e-09	3.00095e-09	CSF3R/CD1D/IL1B/IL7R/CSF1R/HLA-DRA/HLA-DRB5/HLA-DRB1/HLA-DQA1/HLA-DMB/HLA-DPA1/CSF2RA	12	C9
Human Diseases	Immune disease	hsa05310	Asthma	8/94	32/9497	5.89261e-10	1.10486e-08	6.97809e-09	FCER1G/IL10/HLA-DRA/HLA-DRB5/HLA-DRB1/HLA-DQA1/HLA-DMB/HLA-DPA1	8	C9
Organismal Systems	Immune system	hsa04672	Intestinal immune network for IgA production	9/94	50/9497	1.10826e-09	1.8471e-08	1.16659e-08	IL10/CD86/HLA-DRA/HLA-DRB5/HLA-DRB1/HLA-DQA1/HLA-DMB/HLA-DPA1/ITGB7	9	C9
Human Diseases	Immune disease	hsa05322	Systemic lupus erythematosus	13/94	144/9497	1.3663e-09	2.04945e-08	1.29439e-08	C1QA/C1QC/C1QB/FCGR2A/IL10/CD86/HLA-DRA/HLA-DRB5/HLA-DRB1/HLA-DQA1/HLA-DMB/HLA-DPA1/FCGR3A	13	C9
Human Diseases	Immune disease	hsa05330	Allograft rejection	8/94	39/9497	3.25702e-09	4.44139e-08	2.80509e-08	IL10/CD86/HLA-DRA/HLA-DRB5/HLA-DRB1/HLA-DQA1/HLA-DMB/HLA-DPA1	8	C9
Human Diseases	Endocrine and metabolic disease	hsa04940	Type I diabetes mellitus	8/94	44/9497	9.01078e-09	1.12635e-07	7.11378e-08	IL1B/CD86/HLA-DRA/HLA-DRB5/HLA-DRB1/HLA-DQA1/HLA-DMB/HLA-DPA1	8	C9
Human Diseases	Immune disease	hsa05332	Graft-versus-host disease	8/94	45/9497	1.08708e-08	1.25432e-07	7.92204e-08	IL1B/CD86/HLA-DRA/HLA-DRB5/HLA-DRB1/HLA-DQA1/HLA-DMB/HLA-DPA1	8	C9
Human Diseases	Immune disease	hsa05321	Inflammatory bowel disease	9/94	66/9497	1.43828e-08	1.54101e-07	9.73272e-08	IL10/IL1B/HLA-DRA/HLA-DRB5/HLA-DRB1/HLA-DQA1/HLA-DMB/HLA-DPA1/TLR4	9	C9
Environmental Information Processing	Signaling molecules and interaction	hsa04061	Viral protein interaction with cytokine and cytokine receptor	10/94	100/9497	4.61563e-08	4.30501e-07	2.71896e-07	TNFRSF1B/IL10/CCR1/CCR5/CSF1R/CCL18/CCL3/CCL4/CCL3L1/CCL4L2	10	C9
Organismal Systems	Immune system	hsa04062	Chemokine signaling pathway	13/94	193/9497	4.79895e-08	4.30501e-07	2.71896e-07	CCR1/CCR5/DOCK2/NCF1/PIK3R5/CCL18/CCL3/CCL4/CCL3L1/CCL4L2/HCK/WAS/FGR	13	C9
Human Diseases	Immune disease	hsa05320	Autoimmune thyroid disease	8/94	54/9497	4.87901e-08	4.30501e-07	2.71896e-07	IL10/CD86/HLA-DRA/HLA-DRB5/HLA-DRB1/HLA-DQA1/HLA-DMB/HLA-DPA1	8	C9
Human Diseases	Infectious disease: parasitic	hsa05145	Toxoplasmosis	10/94	112/9497	1.36924e-07	1.14103e-06	7.20653e-07	IL10/CCR5/HLA-DRA/HLA-DRB5/HLA-DRB1/HLA-DQA1/HLA-DMB/HLA-DPA1/TLR4/PIK3R5	10	C9
Environmental Information Processing	Signaling molecules and interaction	hsa04060	Cytokine-cytokine receptor interaction	15/94	298/9497	1.96872e-07	1.55425e-06	9.81633e-07	TNFRSF1B/CSF3R/IL10/IL1B/CCR1/CCR5/IL7R/CSF1R/CCL18/CCL3/CCL4/CCL3L1/CCL4L2/CSF2RA/OSM	15	C9
Human Diseases	Cardiovascular disease	hsa05416	Viral myocarditis	8/94	70/9497	3.88974e-07	2.9173e-06	1.84251e-06	CD86/HLA-DRA/HLA-DRB5/HLA-DRB1/HLA-DQA1/HLA-DMB/HLA-DPA1/ITGB2	8	C9
Human Diseases	Infectious disease: bacterial	hsa05133	Pertussis	8/94	78/9497	9.05601e-07	6.46858e-06	4.08542e-06	C1QA/C1QC/C1QB/IL10/IL1B/TLR4/IRF8/ITGB2	8	C9
Organismal Systems	Immune system	hsa04613	Neutrophil extracellular trap formation	11/94	196/9497	3.38639e-06	2.3089e-05	1.45825e-05	FCGR2A/NCF1/TLR4/CLEC7A/AQP9/SIGLEC9/FPR3/ITGB2/NCF4/CYBB/FCGR3A	11	C9
Environmental Information Processing	Signaling molecules and interaction	hsa04514	Cell adhesion molecule (CAM) interaction	10/94	160/9497	3.72869e-06	2.43175e-05	1.53584e-05	PTPRC/CD86/HLA-DRA/HLA-DRB5/HLA-DRB1/HLA-DQA1/HLA-DMB/HLA-DPA1/ITGB7/ITGB2	10	C9
Human Diseases	Infectious disease: parasitic	hsa05142	Chagas disease	8/94	103/9497	7.50365e-06	4.68978e-05	2.96197e-05	C1QA/C1QC/C1QB/IL10/IL1B/TLR4/CCL3/CCL3L1	8	C9
Organismal Systems	Immune system	hsa04612	Antigen processing and presentation	7/94	82/9497	1.54332e-05	9.25991e-05	5.84836e-05	HLA-DRA/HLA-DRB5/HLA-DRB1/HLA-DQA1/HLA-DMB/HLA-DPA1/IFI30	7	C9
Organismal Systems	Immune system	hsa04610	Complement and coagulation cascades	7/94	88/9497	2.45593e-05	0.000141688	8.94874e-05	C1QA/C1QC/C1QB/C3AR1/ITGAX/ITGB2/VSIG4	7	C9
Organismal Systems	Immune system	hsa04666	Fc gamma R-mediated phagocytosis	7/94	99/9497	5.27276e-05	0.000292931	0.000185009	FCGR2A/FCGR2B/PTPRC/NCF1/HCK/WAS/FCGR3A	7	C9
Organismal Systems	Immune system	hsa04620	Toll-like receptor signaling pathway	7/94	109/9497	9.74042e-05	0.000503815	0.000318199	IL1B/CD86/TLR4/CCL3/CCL4/CCL3L1/CCL4L2	7	C9
Organismal Systems	Immune system	hsa04659	Th17 cell differentiation	7/94	109/9497	9.74042e-05	0.000503815	0.000318199	IL1B/HLA-DRA/HLA-DRB5/HLA-DRB1/HLA-DQA1/HLA-DMB/HLA-DPA1	7	C9
Human Diseases	Cardiovascular disease	hsa05417	Lipid and atherosclerosis	9/94	216/9497	0.000274673	0.00137337	0.00086739	IL1B/NCF1/TLR4/OLR1/CCL3/CCL3L1/MMP9/NCF4/CYBB	9	C9
Human Diseases	Infectious disease: viral	hsa05164	Influenza A	8/94	173/9497	0.000302932	0.00143182	0.00090431	IL1B/HLA-DRA/HLA-DRB5/HLA-DRB1/HLA-DQA1/HLA-DMB/HLA-DPA1/TLR4	8	C9
Organismal Systems	Immune system	hsa04658	Th1 and Th2 cell differentiation	6/94	93/9497	0.000305456	0.00143182	0.00090431	HLA-DRA/HLA-DRB5/HLA-DRB1/HLA-DQA1/HLA-DMB/HLA-DPA1	6	C9
Organismal Systems	Immune system	hsa04625	C-type lectin receptor signaling pathway	6/94	105/9497	0.000586498	0.0026659	0.00168373	FCER1G/IL10/IL1B/LSP1/CLEC7A/CD209	6	C9
Human Diseases	Infectious disease: parasitic	hsa05144	Malaria	4/94	50/9497	0.00146349	0.00645659	0.00407785	IL10/IL1B/TLR4/ITGB2	4	C9
Human Diseases	Infectious disease: viral	hsa05166	Human T-cell leukemia virus 1 infection	8/94	224/9497	0.00164844	0.00706474	0.00446194	HLA-DRA/HLA-DRB5/HLA-DRB1/HLA-DQA1/HLA-DMB/HLA-DPA1/SPI1/ITGB2	8	C9
Organismal Systems	Immune system	hsa04662	B cell receptor signaling pathway	5/94	91/9497	0.00203035	0.00845978	0.00534302	FCGR2B/LILRB2/LILRA5/LILRB1/LILRB4	5	C9
Human Diseases	Infectious disease: viral	hsa05168	Herpes simplex virus 1 infection	7/94	183/9497	0.00219656	0.00890496	0.00562418	IL1B/HLA-DRA/HLA-DRB5/HLA-DRB1/HLA-DQA1/HLA-DMB/HLA-DPA1	7	C9
Human Diseases	Infectious disease: viral	hsa05171	Coronavirus disease - COVID-19	8/94	238/9497	0.00241044	0.00928172	0.00586214	C1QA/C1QC/C1QB/FCGR2A/IL1B/TLR4/C3AR1/CYBB	8	C9
Human Diseases	Infectious disease: bacterial	hsa05135	Yersinia infection	6/94	138/9497	0.00241325	0.00928172	0.00586214	FCGR2A/IL10/IL1B/FYB1/TLR4/WAS	6	C9
Human Diseases	Endocrine and metabolic disease	hsa04936	Alcoholic liver disease	6/94	144/9497	0.00298541	0.0111953	0.00707071	C1QA/C1QC/C1QB/IL1B/TLR4/C3AR1	6	C9
Human Diseases	Infectious disease: parasitic	hsa05146	Amoebiasis	5/94	103/9497	0.00348332	0.0127439	0.00804876	CD1D/IL10/IL1B/TLR4/ITGB2	5	C9
Environmental Information Processing	Signal transduction	hsa04064	NF-kappa B signaling pathway	5/94	105/9497	0.00378333	0.0135119	0.00853382	IL1B/TLR4/BCL2A1/CCL4/CCL4L2	5	C9
Organismal Systems	Immune system	hsa04670	Leukocyte transendothelial migration	5/94	116/9497	0.00577305	0.0201386	0.0127191	NCF1/MMP9/ITGB2/NCF4/CYBB	5	C9
Genetic Information Processing	Information processing in viruses	hsa03265	Virion - Ebolavirus, Lyssavirus and Morbillivirus	2/94	12/9497	0.00599759	0.0204463	0.0129135	FCGR2B/CD209	2	C9
Human Diseases	Infectious disease: viral	hsa05163	Human cytomegalovirus infection	7/94	227/9497	0.00715435	0.0238478	0.0150618	IL1B/CCR1/CCR5/CCL3/CCL4/CCL3L1/CCL4L2	7	C9
Organismal Systems	Immune system	hsa04650	Natural killer cell mediated cytotoxicity	5/94	134/9497	0.0104634	0.0333938	0.0210908	CD48/FCER1G/TYROBP/ITGB2/FCGR3A	5	C9
Organismal Systems	Digestive system	hsa04979	Cholesterol metabolism	3/94	51/9497	0.0138813	0.043379	0.0273973	APOE/APOC1/APOC2	3	C9
Organismal Systems	Immune system	hsa04657	IL-17 signaling pathway	4/94	95/9497	0.0144476	0.0436655	0.0275782	S100A9/IL1B/MMP9/S100A8	4	C9
Human Diseases	Cancer: overview	hsa05202	Transcriptional misregulation in cancer	6/94	201/9497	0.0145552	0.0436655	0.0275782	CD86/CSF1R/SPI1/ITGB7/BCL2A1/MMP9	6	C9
Human Diseases	Infectious disease: bacterial	hsa05130	Pathogenic Escherichia coli infection	6/94	203/9497	0.0152181	0.0447591	0.0282689	FCGR2A/IL1B/MYO1G/TLR4/MYO1F/CYTH4	6	C9
Human Diseases	Infectious disease: viral	hsa05169	Epstein-Barr virus infection	6/94	205/9497	0.0159018	0.0458705	0.0289709	HLA-DRA/HLA-DRB5/HLA-DRB1/HLA-DQA1/HLA-DMB/HLA-DPA1	6	C9
Human Diseases	Infectious disease: bacterial	hsa05134	Legionellosis	3/94	56/9497	0.0178362	0.0504799	0.031882	IL1B/TLR4/ITGB2	3	C9
Human Diseases	Neurodegenerative disease	hsa05020	Prion disease	7/94	278/9497	0.0200803	0.0547643	0.034588	C1QA/C1QC/C1QB/IL1B/NCF1/NCF4/CYBB	7	C9
Environmental Information Processing	Signal transduction	hsa04630	JAK-STAT signaling pathway	5/94	168/9497	0.0253767	0.0679732	0.0429304	CSF3R/IL10/IL7R/CSF2RA/OSM	5	C9
Human Diseases	Cancer: specific types	hsa05221	Acute myeloid leukemia	3/94	68/9497	0.0296366	0.0779911	0.0492575	CSF1R/SPI1/BCL2A1	3	C9
Organismal Systems	Immune system	hsa04640	Hematopoietic cell lineage	13/78	100/9497	1.10313e-12	1.87532e-10	1.50954e-10	CD8A/ITGA4/CD38/KIT/IL7R/CD22/CD37/CD2/CD3E/CD3D/CD3G/CD7/IL9R	13	C10
Organismal Systems	Immune system	hsa04660	T cell receptor signaling pathway	12/78	122/9497	2.48078e-10	2.10866e-08	1.69737e-08	LCK/CD247/PTPRC/CD8A/ITK/LCP2/LAT/VAV1/GRAP2/CD3E/CD3D/CD3G	12	C10
Human Diseases	Immune disease	hsa05340	Primary immunodeficiency	8/78	38/9497	5.75182e-10	3.25937e-08	2.62364e-08	LCK/PTPRC/CD8A/IL7R/BTK/CD3E/CD3D/IL2RG	8	C10
Organismal Systems	Immune system	hsa04664	Fc epsilon RI signaling pathway	9/78	69/9497	4.03823e-09	1.71625e-07	1.3815e-07	FCER1G/INPP5D/LCP2/ALOX5AP/LAT/VAV1/RAC2/BTK/MS4A2	9	C10
Organismal Systems	Immune system	hsa04650	Natural killer cell mediated cytotoxicity	11/78	134/9497	1.01622e-08	3.45514e-07	2.78122e-07	LCK/CD48/FCER1G/CD247/LCP2/PRKCB/LAT/ITGAL/VAV1/HCST/RAC2	11	C10
Organismal Systems	Immune system	hsa04670	Leukocyte transendothelial migration	9/78	116/9497	3.98712e-07	1.12968e-05	9.09344e-06	ITGA4/RHOH/ITK/NCF1/PRKCB/ITGAL/VAV1/NCF4/RAC2	9	C10
Organismal Systems	Immune system	hsa04658	Th1 and Th2 cell differentiation	8/78	93/9497	8.34001e-07	2.02543e-05	1.63038e-05	RUNX3/LCK/CD247/LAT/CD3E/CD3D/CD3G/IL2RG	8	C10
Organismal Systems	Immune system	hsa04611	Platelet activation	8/78	126/9497	8.27666e-06	0.000128566	0.00010349	FCER1G/LCP2/PIK3CG/PTGS1/APBB1IP/P2RX1/PIK3R6/BTK	8	C10
Human Diseases	Cancer: overview	hsa05235	PD-L1 expression and PD-1 checkpoint pathway in cancer	7/78	90/9497	8.29857e-06	0.000128566	0.00010349	LCK/CD247/BATF/LAT/CD3E/CD3D/CD3G	7	C10
Environmental Information Processing	Signal transduction	hsa04015	Rap1 signaling pathway	10/78	212/9497	8.31896e-06	0.000128566	0.00010349	KIT/FYB1/LCP2/APBB1IP/PRKCB/LAT/ITGAL/SKAP1/VAV1/RAC2	10	C10
Organismal Systems	Immune system	hsa04666	Fc gamma R-mediated phagocytosis	7/78	99/9497	1.55876e-05	0.000211274	0.000170066	PTPRC/INPP5D/NCF1/PRKCB/LAT/VAV1/RAC2	7	C10
Human Diseases	Infectious disease: bacterial	hsa05135	Yersinia infection	8/78	138/9497	1.61563e-05	0.000211274	0.000170066	LCK/CD8A/ITGA4/FYB1/LCP2/LAT/VAV1/RAC2	8	C10
Organismal Systems	Immune system	hsa04062	Chemokine signaling pathway	9/78	193/9497	2.66817e-05	0.000323992	0.000260799	ITK/DOCK2/NCF1/PIK3CG/PRKCB/PIK3R6/CCL5/VAV1/RAC2	9	C10
Organismal Systems	Immune system	hsa04659	Th17 cell differentiation	7/78	109/9497	2.92192e-05	0.000331151	0.000266561	LCK/CD247/LAT/CD3E/CD3D/CD3G/IL2RG	7	C10
Environmental Information Processing	Signaling molecules and interaction	hsa04514	Cell adhesion molecule (CAM) interaction	8/78	160/9497	4.69805e-05	0.000499168	0.000401807	PTPRC/CD8A/ITGA4/JAML/SPN/ITGAL/CD22/CD2	8	C10
Organismal Systems	Immune system	hsa04662	B cell receptor signaling pathway	6/78	91/9497	9.67644e-05	0.000967644	0.000778908	INPP5D/PRKCB/VAV1/CD22/RAC2/BTK	6	C10
Organismal Systems	Development and regeneration	hsa04380	Osteoclast differentiation	6/78	143/9497	0.00110666	0.0104518	0.00841318	LCK/CAMK4/LCP2/NCF1/NCF4/BTK	6	C10
Human Diseases	Infectious disease: viral	hsa05169	Epstein-Barr virus infection	7/78	205/9497	0.00142407	0.0127417	0.0102565	RUNX3/CD247/ITGAL/BTK/CD3E/CD3D/CD3G	7	C10
Human Diseases	Infectious disease: parasitic	hsa05142	Chagas disease	5/78	103/9497	0.00153523	0.0130494	0.0105042	CD247/CCL5/CD3E/CD3D/CD3G	5	C10
Human Diseases	Infectious disease: parasitic	hsa05140	Leishmaniasis	4/78	79/9497	0.00397047	0.0321419	0.0258728	ITGA4/NCF1/PRKCB/NCF4	4	C10
Environmental Information Processing	Signal transduction	hsa04072	Phospholipase D signaling pathway	5/78	149/9497	0.00749184	0.0578915	0.0465999	FCER1G/KIT/PIK3CG/PIK3R6/MS4A2	5	C10
Human Diseases	Infectious disease: viral	hsa05170	Human immunodeficiency virus 1 infection	6/78	214/9497	0.00814742	0.0602201	0.0484744	CD247/PRKCB/RAC2/CD3E/CD3D/CD3G	6	C10
Environmental Information Processing	Signaling molecules and interaction	hsa04514	Cell adhesion molecule (CAM) interaction	7/65	160/9497	0.000103578	0.010995	0.0106478	SDC3/CLDN11/ITGB8/SLITRK6/CDH15/NCAM2/NLGN4X	7	C11
Cellular Processes	Cell growth and death	hsa04110	Cell cycle	26/68	158/9497	1.62669e-29	1.00855e-27	7.87659e-28	CDC20/BUB1/SGO1/MAD2L1/CCNA2/TRIP13/CCNB1/CDC25C/PTTG1/TTK/ESCO2/CCNE2/CDK1/CDCA5/ESPL1/BUB1B/KNL1/CCNB2/PKMYT1/PLK1/ORC6/CDT1/AURKB/NDC80/E2F1/CDC45	26	C12
Cellular Processes	Cell growth and death	hsa04114	Oocyte meiosis	15/68	139/9497	3.22738e-14	1.00049e-12	7.81365e-13	CDC20/BUB1/SGO1/MAD2L1/CCNB1/CDC25C/PTTG1/CCNE2/FBXO43/CDK1/ESPL1/CCNB2/PKMYT1/PLK1/AURKA	15	C12
Cellular Processes	Cell motility	hsa04814	Motor proteins	13/68	197/9497	1.02224e-09	2.11263e-08	1.64993e-08	KIF2C/KIF14/KIF15/CENPE/KIF20A/KIFC1/KIF24/KIF20B/KIF11/KIF18A/KIF23/KIF18B/KIF4A	13	C12
Organismal Systems	Endocrine system	hsa04914	Progesterone-mediated oocyte maturation	10/68	111/9497	5.20679e-09	8.07053e-08	6.30296e-08	BUB1/MAD2L1/CCNA2/CCNB1/CDC25C/CDK1/CCNB2/PKMYT1/PLK1/AURKA	10	C12
Genetic Information Processing	Replication and repair	hsa03440	Homologous recombination	6/68	41/9497	3.9745e-07	4.92837e-06	3.84898e-06	RAD54L/XRCC2/BRCA2/RAD51/EME1/BRIP1	6	C12
Genetic Information Processing	Replication and repair	hsa03460	Fanconi anemia pathway	6/68	55/9497	2.36898e-06	2.44795e-05	1.91181e-05	UBE2T/BRCA2/RAD51/FANCI/EME1/BRIP1	6	C12
Cellular Processes	Cell growth and death	hsa04115	p53 signaling pathway	6/68	75/9497	1.47098e-05	0.00011531	9.0055e-05	RRM2/CCNB1/CCNE2/CDK1/CCNB2/GTSE1	6	C12
Cellular Processes	Cell growth and death	hsa04218	Cellular senescence	8/68	157/9497	1.48787e-05	0.00011531	9.0055e-05	CCNA2/CCNB1/CCNE2/CDK1/FOXM1/CCNB2/E2F1/MYBL2	8	C12
Human Diseases	Infectious disease: viral	hsa05166	Human T-cell leukemia virus 1 infection	9/68	224/9497	2.82885e-05	0.000194876	0.000152195	CDC20/MAD2L1/CCNA2/PTTG1/CCNE2/ESPL1/BUB1B/CCNB2/E2F1	9	C12
Human Diseases	Cancer: overview	hsa05206	MicroRNAs in cancer	7/68	320/9497	0.00769481	0.0461077	0.0360094	STMN1/CDC25C/EZH2/CCNE2/CDCA5/KIF23/E2F1	7	C12
Metabolism	Nucleotide metabolism	hsa00240	Pyrimidine metabolism	3/68	58/9497	0.00818039	0.0461077	0.0360094	RRM2/TK1/TYMS	3	C12

## Sheet: Sheet4
TableS4: BP pathways of the top 150 markers in each cell cluster (q < 0.05).
ID	Description	GeneRatio	BgRatio	pvalue	p.adjust	qvalue	geneID	Count	group
GO:0046879	hormone secretion	13/111	308/18870	3.25203e-08	4.90559e-05	4.22867e-05	PFKFB2/CASR/P2RY1/SLC2A2/NKX6-1/HADH/GLP1R/STX1A/MAFA/ADRA2A/INS/PDX1/ADCYAP1	13	C1
GO:0009914	hormone transport	13/111	319/18870	4.90804e-08	4.90559e-05	4.22867e-05	PFKFB2/CASR/P2RY1/SLC2A2/NKX6-1/HADH/GLP1R/STX1A/MAFA/ADRA2A/INS/PDX1/ADCYAP1	13	C1
GO:0030072	peptide hormone secretion	11/111	241/18870	1.80739e-07	6.45838e-05	5.56719e-05	PFKFB2/CASR/SLC2A2/NKX6-1/HADH/STX1A/MAFA/ADRA2A/INS/PDX1/ADCYAP1	11	C1
GO:0002790	peptide secretion	11/111	246/18870	2.22135e-07	6.45838e-05	5.56719e-05	PFKFB2/CASR/SLC2A2/NKX6-1/HADH/STX1A/MAFA/ADRA2A/INS/PDX1/ADCYAP1	11	C1
GO:0090276	regulation of peptide hormone secretion	10/111	195/18870	2.29941e-07	6.45838e-05	5.56719e-05	PFKFB2/CASR/SLC2A2/NKX6-1/HADH/STX1A/ADRA2A/INS/PDX1/ADCYAP1	10	C1
GO:0002791	regulation of peptide secretion	10/111	198/18870	2.64928e-07	6.45838e-05	5.56719e-05	PFKFB2/CASR/SLC2A2/NKX6-1/HADH/STX1A/ADRA2A/INS/PDX1/ADCYAP1	10	C1
GO:0046883	regulation of hormone secretion	11/111	251/18870	2.7172e-07	6.45838e-05	5.56719e-05	PFKFB2/CASR/P2RY1/SLC2A2/NKX6-1/HADH/STX1A/ADRA2A/INS/PDX1/ADCYAP1	11	C1
GO:0030073	insulin secretion	10/111	199/18870	2.77586e-07	6.45838e-05	5.56719e-05	PFKFB2/CASR/SLC2A2/NKX6-1/HADH/STX1A/MAFA/ADRA2A/PDX1/ADCYAP1	10	C1
GO:0090087	regulation of peptide transport	10/111	200/18870	2.90772e-07	6.45838e-05	5.56719e-05	PFKFB2/CASR/SLC2A2/NKX6-1/HADH/STX1A/ADRA2A/INS/PDX1/ADCYAP1	10	C1
GO:0015833	peptide transport	11/111	262/18870	4.1667e-07	8.32923e-05	7.17988e-05	PFKFB2/CASR/SLC2A2/NKX6-1/HADH/STX1A/MAFA/ADRA2A/INS/PDX1/ADCYAP1	11	C1
GO:0023061	signal release	14/111	484/18870	9.57209e-07	0.000173951	0.000149948	PFKFB2/CASR/P2RY1/SLC2A2/NKX6-1/HADH/GLP1R/STX1A/MAFA/ADRA2A/INS/SYT13/PDX1/ADCYAP1	14	C1
GO:0009306	protein secretion	12/111	368/18870	1.76288e-06	0.000254055	0.000218998	PFKFB2/CASR/SLC2A2/NKX6-1/HADH/PCSK1/STX1A/MAFA/ADRA2A/INS/PDX1/ADCYAP1	12	C1
GO:0035592	establishment of protein localization to extracellular region	12/111	369/18870	1.81326e-06	0.000254055	0.000218998	PFKFB2/CASR/SLC2A2/NKX6-1/HADH/PCSK1/STX1A/MAFA/ADRA2A/INS/PDX1/ADCYAP1	12	C1
GO:0046887	positive regulation of hormone secretion	8/111	141/18870	1.83911e-06	0.000254055	0.000218998	PFKFB2/CASR/P2RY1/SLC2A2/NKX6-1/INS/PDX1/ADCYAP1	8	C1
GO:0042391	regulation of membrane potential	13/111	440/18870	1.90636e-06	0.000254055	0.000218998	KCNH1/RYR2/KCNH7/IGSF11/TMEM108/GLRA1/STX1A/CTNNA3/GRIA4/GJD2/GRIN2A/MAPT/SCN1B	13	C1
GO:0071692	protein localization to extracellular region	12/111	377/18870	2.26437e-06	0.000282905	0.000243866	PFKFB2/CASR/SLC2A2/NKX6-1/HADH/PCSK1/STX1A/MAFA/ADRA2A/INS/PDX1/ADCYAP1	12	C1
GO:0090277	positive regulation of peptide hormone secretion	7/111	109/18870	3.6629e-06	0.00042909	0.00036988	PFKFB2/CASR/SLC2A2/NKX6-1/INS/PDX1/ADCYAP1	7	C1
GO:0050708	regulation of protein secretion	10/111	266/18870	3.86374e-06	0.00042909	0.00036988	PFKFB2/CASR/SLC2A2/NKX6-1/HADH/PCSK1/STX1A/ADRA2A/INS/PDX1	10	C1
GO:0002793	positive regulation of peptide secretion	7/111	111/18870	4.13508e-06	0.000435054	0.000375021	PFKFB2/CASR/SLC2A2/NKX6-1/INS/PDX1/ADCYAP1	7	C1
GO:0050796	regulation of insulin secretion	8/111	165/18870	5.93081e-06	0.00056008	0.000482795	PFKFB2/CASR/SLC2A2/NKX6-1/HADH/STX1A/ADRA2A/PDX1	8	C1
GO:0050804	modulation of chemical synaptic transmission	13/111	489/18870	6.0298e-06	0.00056008	0.000482795	SLC6A6/IGSF11/TMEM108/P2RY1/TUBB2B/LRFN2/STX1A/NTNG2/ADRA2A/INS/GRIA4/GRIN2A/MAPT	13	C1
GO:0099177	regulation of trans-synaptic signaling	13/111	490/18870	6.16396e-06	0.00056008	0.000482795	SLC6A6/IGSF11/TMEM108/P2RY1/TUBB2B/LRFN2/STX1A/NTNG2/ADRA2A/INS/GRIA4/GRIN2A/MAPT	13	C1
GO:0042886	amide transport	11/111	354/18870	7.70001e-06	0.000648333	0.00055887	PFKFB2/CASR/SLC2A2/NKX6-1/HADH/STX1A/MAFA/ADRA2A/INS/PDX1/ADCYAP1	11	C1
GO:1903532	positive regulation of secretion by cell	10/111	288/18870	7.78389e-06	0.000648333	0.00055887	PFKFB2/CASR/P2RY1/SLC2A2/NKX6-1/PCSK1/STX1A/INS/PDX1/ADCYAP1	10	C1
GO:0001764	neuron migration	8/111	177/18870	9.92874e-06	0.000793902	0.000684351	CHL1/NKX6-1/GPM6A/TUBB2B/UNC5D/NTNG2/KIRREL3/NTN1	8	C1
GO:0019932	second-messenger-mediated signaling	10/111	310/18870	1.47621e-05	0.00109294	0.000942128	HPCA/RYR2/PEX5L/GLP1R/MAFA/INS/PDX1/GRIN2A/MAPT/ADCYAP1	10	C1
GO:0051047	positive regulation of secretion	10/111	310/18870	1.47621e-05	0.00109294	0.000942128	PFKFB2/CASR/P2RY1/SLC2A2/NKX6-1/PCSK1/STX1A/INS/PDX1/ADCYAP1	10	C1
GO:0035270	endocrine system development	7/111	139/18870	1.81517e-05	0.00128274	0.00110573	SIX3/NKX6-1/SRD5A1/PCSK1/BMP5/CDKN1C/PDX1	7	C1
GO:0009749	response to glucose	8/111	193/18870	1.8609e-05	0.00128274	0.00110573	PFKFB2/CASR/SLC2A2/NKX6-1/PCSK1/MAFA/ADRA2A/PDX1	8	C1
GO:0009746	response to hexose	8/111	198/18870	2.23713e-05	0.0014713	0.00126828	PFKFB2/CASR/SLC2A2/NKX6-1/PCSK1/MAFA/ADRA2A/PDX1	8	C1
GO:0050714	positive regulation of protein secretion	7/111	144/18870	2.28166e-05	0.0014713	0.00126828	PFKFB2/CASR/SLC2A2/NKX6-1/PCSK1/INS/PDX1	7	C1
GO:0034284	response to monosaccharide	8/111	206/18870	2.97105e-05	0.00185598	0.00159987	PFKFB2/CASR/SLC2A2/NKX6-1/PCSK1/MAFA/ADRA2A/PDX1	8	C1
GO:0014061	regulation of norepinephrine secretion	3/111	13/18870	5.42746e-05	0.00319103	0.0027507	P2RY1/STX1A/ADRA2A	3	C1
GO:0048243	norepinephrine secretion	3/111	13/18870	5.42746e-05	0.00319103	0.0027507	P2RY1/STX1A/ADRA2A	3	C1
GO:0009743	response to carbohydrate	8/111	230/18870	6.48031e-05	0.00370118	0.00319046	PFKFB2/CASR/SLC2A2/NKX6-1/PCSK1/MAFA/ADRA2A/PDX1	8	C1
GO:0007409	axonogenesis	11/111	448/18870	6.70393e-05	0.00372254	0.00320887	CHL1/UCHL1/NKX6-1/TUBB2B/UNC5D/NTNG2/OLFM1/SEMA6D/NTN1/MAPT/SCN1B	11	C1
GO:1990138	neuron projection extension	7/111	179/18870	9.10582e-05	0.0049196	0.00424075	TMEM108/NKX6-1/OLFM1/SPAG6/SEMA6D/NTN1/MAPT	7	C1
GO:0060560	developmental growth involved in morphogenesis	8/111	244/18870	9.78466e-05	0.00514725	0.00443698	TMEM108/NKX6-1/ESR1/OLFM1/SPAG6/SEMA6D/NTN1/MAPT	8	C1
GO:0050890	cognition	9/111	317/18870	0.000107197	0.00549451	0.00473632	CHL1/JAKMIP1/GLP1R/NPTX2/INS/GRIN2A/NDRG4/C1QL1/MAPT	9	C1
GO:0050808	synapse organization	11/111	483/18870	0.000130404	0.00651693	0.00561766	TMEM108/GPM6A/SNCB/LRFN2/NTNG2/LRRTM3/INS/KIRREL3/NTN1/C1QL1/MAPT	11	C1
GO:0032024	positive regulation of insulin secretion	5/111	84/18870	0.000137229	0.00669073	0.00576747	PFKFB2/CASR/SLC2A2/NKX6-1/PDX1	5	C1
GO:0098815	modulation of excitatory postsynaptic potential	4/111	49/18870	0.000195937	0.00932565	0.0080388	IGSF11/TMEM108/STX1A/GRIN2A	4	C1
GO:0051592	response to calcium ion	6/111	144/18870	0.000208698	0.00956808	0.00824778	HPCA/KCNH1/RYR2/CASR/PCSK1/SYT13	6	C1
GO:0030516	regulation of axon extension	5/111	92/18870	0.000210603	0.00956808	0.00824778	NKX6-1/OLFM1/SEMA6D/NTN1/MAPT	5	C1
GO:0001508	action potential	6/111	146/18870	0.000224894	0.00999027	0.00861171	RYR2/KCNH7/GLRA1/CTNNA3/GJD2/SCN1B	6	C1
GO:0060078	regulation of postsynaptic membrane potential	6/111	148/18870	0.000242064	0.0105193	0.00906772	IGSF11/TMEM108/GLRA1/STX1A/GRIA4/GRIN2A	6	C1
GO:0010038	response to metal ion	9/111	359/18870	0.000271424	0.0115442	0.0099512	HPCA/KCNH1/RYR2/CASR/PCSK1/GLRA1/SYT13/PDX1/MAPT	9	C1
GO:0015874	norepinephrine transport	3/111	22/18870	0.000281186	0.0117102	0.0100943	P2RY1/STX1A/ADRA2A	3	C1
GO:0050433	regulation of catecholamine secretion	4/111	56/18870	0.000329093	0.0134256	0.011573	P2RY1/STX1A/ADRA2A/SYT13	4	C1
GO:0034765	regulation of monoatomic ion transmembrane transport	10/111	454/18870	0.000347679	0.0139002	0.0119821	HPCA/KCNH1/RYR2/KCNG3/TMEM37/KCNH7/ADRA2A/GRIN2A/SCN1B/KCNQ2	10	C1
GO:0002070	epithelial cell maturation	3/111	24/18870	0.000366407	0.0143617	0.01238	SIX3/TFCP2L1/NKX6-1	3	C1
GO:0070252	actin-mediated cell contraction	5/111	105/18870	0.000389262	0.0149641	0.0128992	RYR2/GSN/CTNNA3/CCDC88C/SCN1B	5	C1
GO:0007631	feeding behavior	5/111	106/18870	0.000406638	0.0153371	0.0132208	P2RY1/UCHL1/NPY/INS/IAPP	5	C1
GO:0060079	excitatory postsynaptic potential	5/111	107/18870	0.000424593	0.0157178	0.0135489	IGSF11/TMEM108/GLRA1/STX1A/GRIN2A	5	C1
GO:0050432	catecholamine secretion	4/111	61/18870	0.000457157	0.0165022	0.014225	P2RY1/STX1A/ADRA2A/SYT13	4	C1
GO:0061387	regulation of extent of cell growth	5/111	109/18870	0.000462292	0.0165022	0.014225	NKX6-1/OLFM1/SEMA6D/NTN1/MAPT	5	C1
GO:0051222	positive regulation of protein transport	8/111	308/18870	0.000474172	0.0166293	0.0143346	HPCA/PFKFB2/CASR/SLC2A2/NKX6-1/PCSK1/INS/PDX1	8	C1
GO:0048588	developmental cell growth	7/111	239/18870	0.000532314	0.0183465	0.0158148	TMEM108/NKX6-1/OLFM1/SPAG6/SEMA6D/NTN1/MAPT	7	C1
GO:0007204	positive regulation of cytosolic calcium ion concentration	6/111	173/18870	0.000556831	0.0188662	0.0162628	RYR2/P2RY1/GLP1R/ESR1/IAPP/ADCYAP1	6	C1
GO:0099565	chemical synaptic transmission, postsynaptic	5/111	115/18870	0.000590618	0.0196774	0.0169621	IGSF11/TMEM108/GLRA1/STX1A/GRIN2A	5	C1
GO:0050807	regulation of synapse organization	7/111	244/18870	0.000601873	0.0197237	0.017002	GPM6A/LRFN2/NTNG2/LRRTM3/INS/NTN1/C1QL1	7	C1
GO:1904951	positive regulation of establishment of protein localization	8/111	324/18870	0.000661157	0.0210234	0.0181224	HPCA/PFKFB2/CASR/SLC2A2/NKX6-1/PCSK1/INS/PDX1	8	C1
GO:0007188	adenylate cyclase-modulating G protein-coupled receptor signaling pathway	7/111	248/18870	0.000662569	0.0210234	0.0181224	CASR/P2RY1/GLP1R/ADRA2A/IAPP/GCGR/ADCYAP1	7	C1
GO:0031644	regulation of nervous system process	5/111	119/18870	0.000689908	0.021059	0.0181531	IGSF11/TMEM108/GLRA1/STX1A/GRIN2A	5	C1
GO:0050803	regulation of synapse structure or activity	7/111	250/18870	0.000694687	0.021059	0.0181531	GPM6A/LRFN2/NTNG2/LRRTM3/INS/NTN1/C1QL1	7	C1
GO:0042593	glucose homeostasis	7/111	251/18870	0.000711203	0.021059	0.0181531	CASR/SLC2A2/NKX6-1/ADRA2A/INS/PDX1/GCGR	7	C1
GO:0003309	type B pancreatic cell differentiation	3/111	30/18870	0.000716365	0.021059	0.0181531	NKX6-1/BMP5/PDX1	3	C1
GO:0007263	nitric oxide mediated signal transduction	3/111	30/18870	0.000716365	0.021059	0.0181531	MAFA/INS/PDX1	3	C1
GO:0033500	carbohydrate homeostasis	7/111	252/18870	0.000728029	0.0210917	0.0181813	CASR/SLC2A2/NKX6-1/ADRA2A/INS/PDX1/GCGR	7	C1
GO:0048675	axon extension	5/111	121/18870	0.000743998	0.0212464	0.0183146	NKX6-1/OLFM1/SEMA6D/NTN1/MAPT	5	C1
GO:2000463	positive regulation of excitatory postsynaptic potential	3/111	32/18870	0.000867718	0.0244305	0.0210594	IGSF11/STX1A/GRIN2A	3	C1
GO:0051937	catecholamine transport	4/111	76/18870	0.00105051	0.0285885	0.0246436	P2RY1/STX1A/ADRA2A/SYT13	4	C1
GO:0086003	cardiac muscle cell contraction	4/111	76/18870	0.00105051	0.0285885	0.0246436	RYR2/GSN/CTNNA3/SCN1B	4	C1
GO:0009410	response to xenobiotic stimulus	9/111	434/18870	0.0010583	0.0285885	0.0246436	UCHL1/NKX6-1/CYP2U1/HADH/SRD5A1/PCSK1/PDX1/GRIN2A/PPM1E	9	C1
GO:0030048	actin filament-based movement	5/111	133/18870	0.00113777	0.0303253	0.0261408	RYR2/GSN/CTNNA3/CCDC88C/SCN1B	5	C1
GO:0031346	positive regulation of cell projection organization	8/111	355/18870	0.00119156	0.0312843	0.0269674	GPM6A/TUBB2B/BMP5/INS/NDRG4/NTN1/MAPT/SCN1B	8	C1
GO:0031016	pancreas development	4/111	79/18870	0.00121377	0.0312843	0.0269674	NKX6-1/PCSK1/BMP5/PDX1	4	C1
GO:0048732	gland development	9/111	443/18870	0.0012207	0.0312843	0.0269674	TGFBR3/SIX3/TFCP2L1/SRD5A1/PCSK1/ESR1/CDKN1C/PDX1/NTN1	9	C1
GO:0071333	cellular response to glucose stimulus	5/111	136/18870	0.00125658	0.0317963	0.0274087	CASR/SLC2A2/NKX6-1/ADRA2A/PDX1	5	C1
GO:0035883	enteroendocrine cell differentiation	3/111	37/18870	0.0013306	0.0326844	0.0281743	NKX6-1/BMP5/PDX1	3	C1
GO:0042755	eating behavior	3/111	37/18870	0.0013306	0.0326844	0.0281743	P2RY1/UCHL1/IAPP	3	C1
GO:0071331	cellular response to hexose stimulus	5/111	138/18870	0.00134073	0.0326844	0.0281743	CASR/SLC2A2/NKX6-1/ADRA2A/PDX1	5	C1
GO:0048568	embryonic organ development	9/111	453/18870	0.00142422	0.0338912	0.0292145	RYR2/SIX3/SIX2/TUBB2B/BMP5/ASCL2/CDKN1C/NDRG4/NTN1	9	C1
GO:0071326	cellular response to monosaccharide stimulus	5/111	140/18870	0.00142897	0.0338912	0.0292145	CASR/SLC2A2/NKX6-1/ADRA2A/PDX1	5	C1
GO:1902074	response to salt	8/111	366/18870	0.00144592	0.0338912	0.0292145	HPCA/KCNH1/RYR2/CASR/P2RY1/PCSK1/SYT13/PDX1	8	C1
GO:0019935	cyclic-nucleotide-mediated signaling	4/111	83/18870	0.00145805	0.0338912	0.0292145	PEX5L/GLP1R/INS/ADCYAP1	4	C1
GO:0009756	carbohydrate mediated signaling	2/111	10/18870	0.00149631	0.03399	0.0292998	NKX6-1/PDX1	2	C1
GO:0097050	type B pancreatic cell apoptotic process	2/111	10/18870	0.00149631	0.03399	0.0292998	RYR2/PDX1	2	C1
GO:0017158	regulation of calcium ion-dependent exocytosis	3/111	39/18870	0.00155175	0.0348533	0.0300439	STX1A/ADRA2A/SYT13	3	C1
GO:1904019	epithelial cell apoptotic process	5/111	144/18870	0.00161821	0.0359422	0.0309826	RYR2/SIX3/ESR1/GSN/PDX1	5	C1
GO:0002064	epithelial cell development	6/111	214/18870	0.0016717	0.0367222	0.0316549	SIX3/TFCP2L1/NKX6-1/BMP5/ESR1/CCDC88C	6	C1
GO:0042428	serotonin metabolic process	2/111	11/18870	0.00182181	0.039159	0.0337555	SRD5A1/GRIN2A	2	C1
GO:0071872	cellular response to epinephrine stimulus	2/111	11/18870	0.00182181	0.039159	0.0337555	RYR2/SRD5A1	2	C1
GO:0015844	monoamine transport	4/111	89/18870	0.0018858	0.040073	0.0345433	P2RY1/STX1A/ADRA2A/SYT13	4	C1
GO:0021983	pituitary gland development	3/111	42/18870	0.00192447	0.040073	0.0345433	SIX3/SRD5A1/PCSK1	3	C1
GO:1990000	amyloid fibril formation	3/111	42/18870	0.00192447	0.040073	0.0345433	GSN/IAPP/MAPT	3	C1
GO:0071322	cellular response to carbohydrate stimulus	5/111	151/18870	0.00199283	0.040737	0.0351157	CASR/SLC2A2/NKX6-1/ADRA2A/PDX1	5	C1
GO:1903829	positive regulation of protein localization	9/111	476/18870	0.00199711	0.040737	0.0351157	HPCA/PFKFB2/CASR/SLC2A2/NKX6-1/PCSK1/INS/PDX1/MAPT	9	C1
GO:0071377	cellular response to glucagon stimulus	2/111	12/18870	0.00217778	0.0435338	0.0375266	GLP1R/GCGR	2	C1
GO:0098911	regulation of ventricular cardiac muscle cell action potential	2/111	12/18870	0.00217778	0.0435338	0.0375266	RYR2/CTNNA3	2	C1
GO:0001678	intracellular glucose homeostasis	5/111	157/18870	0.00236134	0.0467358	0.0402868	CASR/SLC2A2/NKX6-1/ADRA2A/PDX1	5	C1
GO:0007189	adenylate cyclase-activating G protein-coupled receptor signaling pathway	5/111	158/18870	0.00242727	0.0473484	0.0408148	GLP1R/ADRA2A/IAPP/GCGR/ADCYAP1	5	C1
GO:0031018	endocrine pancreas development	3/111	46/18870	0.00250174	0.0473484	0.0408148	NKX6-1/BMP5/PDX1	3	C1
GO:0007411	axon guidance	6/111	233/18870	0.00256118	0.0473484	0.0408148	CHL1/TUBB2B/UNC5D/SEMA6D/NTN1/SCN1B	6	C1
GO:0097485	neuron projection guidance	6/111	233/18870	0.00256118	0.0473484	0.0408148	CHL1/TUBB2B/UNC5D/SEMA6D/NTN1/SCN1B	6	C1
GO:0005513	detection of calcium ion	2/111	13/18870	0.00256387	0.0473484	0.0408148	RYR2/CASR	2	C1
GO:0033604	negative regulation of catecholamine secretion	2/111	13/18870	0.00256387	0.0473484	0.0408148	P2RY1/ADRA2A	2	C1
GO:1903867	extraembryonic membrane development	2/111	13/18870	0.00256387	0.0473484	0.0408148	BMP5/ASCL2	2	C1
GO:0051952	regulation of amine transport	4/111	97/18870	0.00258178	0.0473484	0.0408148	P2RY1/STX1A/ADRA2A/SYT13	4	C1
GO:0042311	vasodilation	3/111	47/18870	0.00266097	0.0476369	0.0410635	CASR/ADRA2A/INS	3	C1
GO:0048806	genitalia development	3/111	47/18870	0.00266097	0.0476369	0.0410635	SRD5A1/BMP5/ESR1	3	C1
GO:0016049	cell growth	9/111	497/18870	0.002669	0.0476369	0.0410635	TMEM108/NKX6-1/OLFM1/SPAG6/INS/MEG3/SEMA6D/NTN1/MAPT	9	C1
GO:2001222	regulation of neuron migration	3/111	48/18870	0.00282631	0.0499983	0.043099	NKX6-1/UNC5D/NTNG2	3	C1
GO:0071415	cellular response to purine-containing compound	2/111	14/18870	0.00297972	0.0513488	0.0442632	RYR2/P2RY1	2	C1
GO:0071871	response to epinephrine	2/111	14/18870	0.00297972	0.0513488	0.0442632	RYR2/SRD5A1	2	C1
GO:1901160	primary amino compound metabolic process	2/111	14/18870	0.00297972	0.0513488	0.0442632	SRD5A1/GRIN2A	2	C1
GO:0090100	positive regulation of transmembrane receptor protein serine/threonine kinase signaling pathway	4/111	104/18870	0.00332047	0.0567318	0.0489034	TGFBR3/BMP5/ZC3H3/CDKN1C	4	C1
GO:0007189	adenylate cyclase-activating G protein-coupled receptor signaling pathway	8/116	158/18870	5.97827e-06	0.00361708	0.00324923	PTGER3/GCG/ADCY2/ADCY1/ADCY7/ADGRG5/ADORA2A/ADGRG2	8	C2
GO:0072078	nephron tubule morphogenesis	6/116	77/18870	7.873e-06	0.00361708	0.00324923	NPNT/IRX2/IRX1/GLI3/EYA1/HS3ST3B1	6	C2
GO:0072088	nephron epithelium morphogenesis	6/116	79/18870	9.13848e-06	0.00361708	0.00324923	NPNT/IRX2/IRX1/GLI3/EYA1/HS3ST3B1	6	C2
GO:0061333	renal tubule morphogenesis	6/116	81/18870	1.05639e-05	0.00361708	0.00324923	NPNT/IRX2/IRX1/GLI3/EYA1/HS3ST3B1	6	C2
GO:0072028	nephron morphogenesis	6/116	81/18870	1.05639e-05	0.00361708	0.00324923	NPNT/IRX2/IRX1/GLI3/EYA1/HS3ST3B1	6	C2
GO:0007188	adenylate cyclase-modulating G protein-coupled receptor signaling pathway	9/116	248/18870	2.27251e-05	0.0061438	0.00551899	PTGER3/GCG/ADCY2/ADCY1/GRM8/ADCY7/ADGRG5/ADORA2A/ADGRG2	9	C2
GO:0006171	cAMP biosynthetic process	3/116	10/18870	2.6322e-05	0.0061438	0.00551899	ADCY2/ADCY1/ADCY7	3	C2
GO:0060993	kidney morphogenesis	6/116	98/18870	3.14795e-05	0.0061438	0.00551899	NPNT/IRX2/IRX1/GLI3/EYA1/HS3ST3B1	6	C2
GO:0072080	nephron tubule development	6/116	100/18870	3.5296e-05	0.0061438	0.00551899	NPNT/IRX2/IRX1/GLI3/EYA1/HS3ST3B1	6	C2
GO:0072073	kidney epithelium development	7/116	150/18870	3.94187e-05	0.0061438	0.00551899	EPHA4/NPNT/IRX2/IRX1/GLI3/EYA1/HS3ST3B1	7	C2
GO:0002027	regulation of heart rate	6/116	102/18870	3.94754e-05	0.0061438	0.00551899	KCND3/RGS4/KCNJ3/CACNB2/KCNH6/DMD	6	C2
GO:0061326	renal tubule development	6/116	104/18870	4.40427e-05	0.00628342	0.00564441	NPNT/IRX2/IRX1/GLI3/EYA1/HS3ST3B1	6	C2
GO:0072006	nephron development	7/116	156/18870	5.06071e-05	0.00666456	0.0059868	NPNT/IRX2/IRX1/GLI3/EYA1/PLCE1/HS3ST3B1	7	C2
GO:0035249	synaptic transmission, glutamatergic	6/116	111/18870	6.347e-05	0.00776147	0.00697215	PLPPR4/GRM8/GRIN3A/CACNG4/ADORA2A/GRIA3	6	C2
GO:0086091	regulation of heart rate by cardiac conduction	4/116	38/18870	8.51573e-05	0.00971929	0.00873087	KCND3/KCNJ3/CACNB2/KCNH6	4	C2
GO:0072009	nephron epithelium development	6/116	120/18870	9.79081e-05	0.0104762	0.00941077	NPNT/IRX2/IRX1/GLI3/EYA1/HS3ST3B1	6	C2
GO:0003012	muscle system process	11/116	452/18870	0.000108328	0.0109093	0.00979981	PTGER3/KCND3/RGS4/KCNJ3/KLHL41/NPNT/MLIP/CACNB2/CAMK2G/PLCE1/DMD	11	C2
GO:0050804	modulation of chemical synaptic transmission	11/116	489/18870	0.000214912	0.0197081	0.0177038	PLPPR4/RGS4/EPHA4/ADCY1/VGF/GRM8/GRIN3A/CACNG4/DCC/ADORA2A/GRIA3	11	C2
GO:0099177	regulation of trans-synaptic signaling	11/116	490/18870	0.000218723	0.0197081	0.0177038	PLPPR4/RGS4/EPHA4/ADCY1/VGF/GRM8/GRIN3A/CACNG4/DCC/ADORA2A/GRIA3	11	C2
GO:0009190	cyclic nucleotide biosynthetic process	3/116	21/18870	0.000277683	0.0237697	0.0213524	ADCY2/ADCY1/ADCY7	3	C2
GO:0046058	cAMP metabolic process	3/116	23/18870	0.000366459	0.0298751	0.0268369	ADCY2/ADCY1/ADCY7	3	C2
GO:0042391	regulation of membrane potential	10/116	440/18870	0.000387336	0.0301418	0.0270764	KCND3/RGS4/KCNJ3/POPDC3/GRIN3A/CACNB2/KCNH6/ADORA2A/DMD/GRIA3	10	C2
GO:0034765	regulation of monoatomic ion transmembrane transport	10/116	454/18870	0.000494785	0.0361664	0.0324884	KCND3/RGS4/KCNJ3/HECW2/KCNIP1/CACNB2/KCNH6/CACNG4/FXYD3/DMD	10	C2
GO:0001658	branching involved in ureteric bud morphogenesis	4/116	60/18870	0.000507005	0.0361664	0.0324884	NPNT/GLI3/EYA1/HS3ST3B1	4	C2
GO:0099625	ventricular cardiac muscle cell membrane repolarization	3/116	28/18870	0.000662874	0.0453936	0.0407772	KCND3/KCNJ3/KCNH6	3	C2
GO:0001822	kidney development	8/116	314/18870	0.000721381	0.0475002	0.0426695	EPHA4/NPNT/IRX2/IRX1/GLI3/EYA1/PLCE1/HS3ST3B1	8	C2
GO:0060675	ureteric bud morphogenesis	4/116	67/18870	0.000771053	0.0481363	0.043241	NPNT/GLI3/EYA1/HS3ST3B1	4	C2
GO:0010959	regulation of metal ion transport	9/116	398/18870	0.00078966	0.0481363	0.043241	RGS4/GCG/HECW2/KCNIP1/CACNB2/CAMK2G/FXYD3/ADORA2A/DMD	9	C2
GO:0072171	mesonephric tubule morphogenesis	4/116	68/18870	0.000815393	0.0481363	0.043241	NPNT/GLI3/EYA1/HS3ST3B1	4	C2
GO:0072001	renal system development	8/116	324/18870	0.000883754	0.0495602	0.0445201	EPHA4/NPNT/IRX2/IRX1/GLI3/EYA1/PLCE1/HS3ST3B1	8	C2
GO:0086011	membrane repolarization during action potential	3/116	31/18870	0.00089741	0.0495602	0.0445201	KCND3/KCNJ3/KCNH6	3	C2
GO:0099171	presynaptic modulation of chemical synaptic transmission	3/116	32/18870	0.00098583	0.0527419	0.0473782	ADCY1/GRIN3A/ADORA2A	3	C2
GO:0007416	synapse assembly	10/112	200/18870	3.16366e-07	0.000561865	0.00049786	ERBB4/GHSR/GABRG2/ADGRB3/AMIGO2/SLITRK6/LRFN5/GABRB3/ASIC2/CBLN4	10	C3
GO:0050808	synapse organization	14/112	483/18870	1.04289e-06	0.000926085	0.000820588	NTNG1/ERBB4/GHSR/GABRG2/ADGRB3/LRRC4C/AMIGO2/PPFIA2/SLITRK6/LRFN5/GABRB3/SHISA6/ASIC2/CBLN4	14	C3
GO:0050804	modulation of chemical synaptic transmission	13/112	489/18870	6.66317e-06	0.00302412	0.00267963	NTNG1/GRM7/BCHE/GHSR/NSG1/GRM1/CALB1/LRRC4C/SYT1/PPFIA2/BAIAP3/SHISA6/HAP1	13	C3
GO:0099177	regulation of trans-synaptic signaling	13/112	490/18870	6.81109e-06	0.00302412	0.00267963	NTNG1/GRM7/BCHE/GHSR/NSG1/GRM1/CALB1/LRRC4C/SYT1/PPFIA2/BAIAP3/SHISA6/HAP1	13	C3
GO:0007188	adenylate cyclase-modulating G protein-coupled receptor signaling pathway	9/112	248/18870	1.71409e-05	0.00608846	0.00539489	OPRD1/ADGRL2/RGS2/PTH2R/GRM7/CASR/ADGRB3/GRM1/CALCR	9	C3
GO:0048880	sensory system development	11/112	401/18870	2.6729e-05	0.00791179	0.0070105	TENM3/HCN1/SEMA3A/CALB1/RORB/RBP4/SLC17A6/PRICKLE1/SLITRK6/LAMA1/DCX	11	C3
GO:0043010	camera-type eye development	10/112	344/18870	3.88162e-05	0.00984823	0.00872635	TENM3/HCN1/CALB1/RORB/RBP4/SLC17A6/PRICKLE1/SLITRK6/LAMA1/DCX	10	C3
GO:0042886	amide transport	10/112	354/18870	4.93952e-05	0.0109657	0.00971656	GRM7/MYRIP/CASR/GHSR/GRM1/AQP3/FFAR4/RBP4/SLC17A6/BAIAP3	10	C3
GO:0051963	regulation of synapse assembly	6/112	114/18870	6.05548e-05	0.0119495	0.0105882	GHSR/ADGRB3/AMIGO2/SLITRK6/LRFN5/ASIC2	6	C3
GO:0034329	cell junction assembly	11/112	446/18870	6.9935e-05	0.0124205	0.0110056	ERBB4/GHSR/GABRG2/ADGRB3/CDHR3/AMIGO2/SLITRK6/LRFN5/GABRB3/ASIC2/CBLN4	11	C3
GO:0006821	chloride transport	6/112	125/18870	0.000101033	0.0145186	0.0128647	KCNT2/CASR/GABRG2/SLC17A6/SLC5A8/GABRB3	6	C3
GO:0001654	eye development	10/112	391/18870	0.000112598	0.0145186	0.0128647	TENM3/HCN1/CALB1/RORB/RBP4/SLC17A6/PRICKLE1/SLITRK6/LAMA1/DCX	10	C3
GO:0007193	adenylate cyclase-inhibiting G protein-coupled receptor signaling pathway	5/112	80/18870	0.000113582	0.0145186	0.0128647	OPRD1/RGS2/GRM7/CASR/GRM1	5	C3
GO:0150063	visual system development	10/112	395/18870	0.000122373	0.0145186	0.0128647	TENM3/HCN1/CALB1/RORB/RBP4/SLC17A6/PRICKLE1/SLITRK6/LAMA1/DCX	10	C3
GO:0050803	regulation of synapse structure or activity	8/112	250/18870	0.000123258	0.0145186	0.0128647	GHSR/ADGRB3/SLC17A6/AMIGO2/PPFIA2/SLITRK6/LRFN5/ASIC2	8	C3
GO:0098661	inorganic anion transmembrane transport	6/112	131/18870	0.000130798	0.0145186	0.0128647	KCNT2/CASR/GABRG2/SLC17A6/SLC5A8/GABRB3	6	C3
GO:0099072	regulation of postsynaptic membrane neurotransmitter receptor levels	5/112	88/18870	0.000178261	0.0184608	0.0163578	ERBB4/GHSR/SST/NSG1/SHISA6	5	C3
GO:2001222	regulation of neuron migration	4/112	48/18870	0.000187103	0.0184608	0.0163578	NTNG1/IGSF10/PHACTR1/SEMA3A	4	C3
GO:1904862	inhibitory synapse assembly	3/112	20/18870	0.000215574	0.0201505	0.017855	GABRG2/GABRB3/CBLN4	3	C3
GO:0098742	cell-cell adhesion via plasma-membrane adhesion molecules	8/112	279/18870	0.000260469	0.0231297	0.0204948	NTNG1/CADM2/DCHS2/TENM3/CDHR3/LRRC4C/AMIGO2/LRFN5	8	C3
GO:0060041	retina development in camera-type eye	6/112	159/18870	0.000373373	0.0305679	0.0270857	HCN1/CALB1/RORB/RBP4/LAMA1/DCX	6	C3
GO:0051932	synaptic transmission, GABAergic	4/112	58/18870	0.000389796	0.0305679	0.0270857	GABRG2/GABRB3/BAIAP3/HAP1	4	C3
GO:0032526	response to retinoic acid	5/112	106/18870	0.000423759	0.0305679	0.0270857	BRINP3/AQP3/RORB/BRINP1/RBP4	5	C3
GO:0090277	positive regulation of peptide hormone secretion	5/112	109/18870	0.000481694	0.0305679	0.0270857	MYRIP/CASR/FFAR4/RBP4/BAIAP3	5	C3
GO:1902476	chloride transmembrane transport	5/112	110/18870	0.000502271	0.0305679	0.0270857	KCNT2/CASR/GABRG2/SLC17A6/GABRB3	5	C3
GO:0097120	receptor localization to synapse	4/112	62/18870	0.000503273	0.0305679	0.0270857	ERBB4/GHSR/NSG1/SHISA6	4	C3
GO:0015698	inorganic anion transport	6/112	169/18870	0.000516182	0.0305679	0.0270857	KCNT2/CASR/GABRG2/SLC17A6/SLC5A8/GABRB3	6	C3
GO:0002793	positive regulation of peptide secretion	5/112	111/18870	0.000523503	0.0305679	0.0270857	MYRIP/CASR/FFAR4/RBP4/BAIAP3	5	C3
GO:0035249	synaptic transmission, glutamatergic	5/112	111/18870	0.000523503	0.0305679	0.0270857	GRM7/GRM1/CDHR3/SLC17A6/SYT1	5	C3
GO:0051965	positive regulation of synapse assembly	4/112	63/18870	0.000534954	0.0305679	0.0270857	ADGRB3/AMIGO2/SLITRK6/ASIC2	4	C3
GO:0099560	synaptic membrane adhesion	3/112	27/18870	0.000536639	0.0305679	0.0270857	NTNG1/LRRC4C/LRFN5	3	C3
GO:0006820	monoatomic anion transport	6/112	172/18870	0.000566391	0.0305679	0.0270857	KCNT2/CASR/GABRG2/SLC17A6/SLC5A8/GABRB3	6	C3
GO:0007200	phospholipase C-activating G protein-coupled receptor signaling pathway	5/112	113/18870	0.000567984	0.0305679	0.0270857	OPRD1/CASR/AGTR1/GRM1/FFAR4	5	C3
GO:0051953	negative regulation of amine transport	3/112	28/18870	0.000598448	0.0305741	0.0270912	RGS2/GRM7/GHSR	3	C3
GO:0060042	retina morphogenesis in camera-type eye	4/112	65/18870	0.000602529	0.0305741	0.0270912	HCN1/CALB1/RORB/RBP4	4	C3
GO:0050807	regulation of synapse organization	7/112	244/18870	0.00063505	0.0313291	0.0277602	GHSR/ADGRB3/AMIGO2/PPFIA2/SLITRK6/LRFN5/ASIC2	7	C3
GO:0072001	renal system development	8/112	324/18870	0.000701597	0.0336767	0.0298403	ERBB4/AGTR1/DCHS2/BMPER/CALB1/RBP4/PRICKLE1/SALL1	8	C3
GO:0046883	regulation of hormone secretion	7/112	251/18870	0.00075017	0.0346014	0.0306597	MYRIP/CASR/AGTR1/GHSR/FFAR4/RBP4/BAIAP3	7	C3
GO:0048638	regulation of developmental growth	8/112	328/18870	0.000759828	0.0346014	0.0306597	RGS2/ERBB4/GHSR/PLAC8/GHR/SEMA3A/RBP4/SYT1	8	C3
GO:0140058	neuron projection arborization	3/112	32/18870	0.000890576	0.0395416	0.0350371	NTNG1/PHACTR1/SEMA3A	3	C3
GO:0090276	regulation of peptide hormone secretion	6/112	195/18870	0.00108903	0.0471738	0.0417999	MYRIP/CASR/GHSR/FFAR4/RBP4/BAIAP3	6	C3
GO:0021772	olfactory bulb development	3/112	35/18870	0.00116007	0.0472278	0.0418478	ERBB4/SEMA3A/SALL1	3	C3
GO:0002791	regulation of peptide secretion	6/112	198/18870	0.00117796	0.0472278	0.0418478	MYRIP/CASR/GHSR/FFAR4/RBP4/BAIAP3	6	C3
GO:0048593	camera-type eye morphogenesis	5/112	133/18870	0.00118429	0.0472278	0.0418478	TENM3/HCN1/CALB1/RORB/RBP4	5	C3
GO:0035418	protein localization to synapse	4/112	78/18870	0.00119665	0.0472278	0.0418478	ERBB4/GHSR/NSG1/ASIC2	4	C3
GO:0090087	regulation of peptide transport	6/112	200/18870	0.00124026	0.0478848	0.04243	MYRIP/CASR/GHSR/FFAR4/RBP4/BAIAP3	6	C3
GO:0007626	locomotory behavior	6/112	201/18870	0.00127234	0.0480783	0.0426014	OPRD1/GHSR/GRM1/PREX2/CALB1/SLITRK6	6	C3
GO:0090596	sensory organ morphogenesis	7/112	277/18870	0.00132963	0.0491965	0.0435922	FRZB/TENM3/HCN1/CALB1/RORB/RBP4/SLITRK6	7	C3
GO:0021988	olfactory lobe development	3/112	37/18870	0.00136538	0.0494882	0.0438507	ERBB4/SEMA3A/SALL1	3	C3
GO:0048813	dendrite morphogenesis	5/112	139/18870	0.00144057	0.050466	0.0447171	PHACTR1/ADGRB3/SEMA3A/PREX2/PPFIA2	5	C3
GO:0010975	regulation of neuron projection development	9/112	453/18870	0.00151657	0.050466	0.0447171	NTNG1/RGS2/TENM3/DPYSL3/ADGRB3/SEMA3A/LRRC4C/PPFIA2/EFHC2	9	C3
GO:0099566	regulation of postsynaptic cytosolic calcium ion concentration	2/112	10/18870	0.00152308	0.050466	0.0447171	GRM1/CALB1	2	C3
GO:0140059	dendrite arborization	2/112	10/18870	0.00152308	0.050466	0.0447171	PHACTR1/SEMA3A	2	C3
GO:0046887	positive regulation of hormone secretion	5/112	141/18870	0.00153444	0.050466	0.0447171	MYRIP/CASR/FFAR4/RBP4/BAIAP3	5	C3
GO:0032024	positive regulation of insulin secretion	4/112	84/18870	0.00157524	0.0508659	0.0450714	MYRIP/CASR/RBP4/BAIAP3	4	C3
GO:1901888	regulation of cell junction assembly	6/112	213/18870	0.00170899	0.0514579	0.045596	GHSR/ADGRB3/AMIGO2/SLITRK6/LRFN5/ASIC2	6	C3
GO:0033273	response to vitamin	4/112	86/18870	0.00171802	0.0514579	0.045596	F5/CASR/BCHE/AQP3	4	C3
GO:0030534	adult behavior	5/112	145/18870	0.00173559	0.0514579	0.045596	OPRD1/GHSR/GABRG2/PREX2/SLITRK6	5	C3
GO:0035264	multicellular organism growth	5/112	147/18870	0.00184312	0.0514579	0.045596	GHSR/PLAC8/GHR/PRICKLE1/SLITRK6	5	C3
GO:0098656	monoatomic anion transmembrane transport	5/112	147/18870	0.00184312	0.0514579	0.045596	KCNT2/CASR/GABRG2/SLC17A6/GABRB3	5	C3
GO:0007614	short-term memory	2/112	11/18870	0.00185434	0.0514579	0.045596	CALB1/BRINP1	2	C3
GO:0021889	olfactory bulb interneuron differentiation	2/112	11/18870	0.00185434	0.0514579	0.045596	ERBB4/SALL1	2	C3
GO:0034776	response to histamine	2/112	11/18870	0.00185434	0.0514579	0.045596	GABRG2/GABRB3	2	C3
GO:0046549	retinal cone cell development	2/112	11/18870	0.00185434	0.0514579	0.045596	HCN1/RORB	2	C3
GO:0032412	regulation of monoatomic ion transmembrane transporter activity	9/108	231/18870	7.22449e-06	0.00914469	0.00838586	CHRM3/STAC/OPRM1/CACNA2D1/ANK3/TRPC6/SHISA6/KCNG1/FGF13	9	C4
GO:0022898	regulation of transmembrane transporter activity	9/108	239/18870	9.50098e-06	0.00914469	0.00838586	CHRM3/STAC/OPRM1/CACNA2D1/ANK3/TRPC6/SHISA6/KCNG1/FGF13	9	C4
GO:0050808	synapse organization	12/108	483/18870	2.07825e-05	0.0108161	0.00991854	IL1RAP/SEMA3E/CTTNBP2/ROR2/ANK3/LRRK2/SLITRK6/SLC8A3/SHISA6/NLGN4X/CNKSR2/FGF13	12	C4
GO:0032409	regulation of transporter activity	9/108	271/18870	2.57686e-05	0.0108161	0.00991854	CHRM3/STAC/OPRM1/CACNA2D1/ANK3/TRPC6/SHISA6/KCNG1/FGF13	9	C4
GO:0007611	learning or memory	9/108	274/18870	2.80936e-05	0.0108161	0.00991854	SCN2A/ATP8A1/CALB1/BRINP1/SLC8A3/MEIS2/SLC6A4/NLGN4X/FGF13	9	C4
GO:0007613	memory	6/108	123/18870	7.54952e-05	0.0223233	0.0204709	SCN2A/CALB1/BRINP1/SLC8A3/SLC6A4/FGF13	6	C4
GO:0050890	cognition	9/108	317/18870	8.66987e-05	0.0223233	0.0204709	SCN2A/ATP8A1/CALB1/BRINP1/SLC8A3/MEIS2/SLC6A4/NLGN4X/FGF13	9	C4
GO:0051899	membrane depolarization	5/108	80/18870	9.56299e-05	0.0223233	0.0204709	SLC8A1/CACNA2D1/ANK3/LRRK2/SLC6A4	5	C4
GO:0042310	vasoconstriction	5/108	83/18870	0.000113939	0.0223233	0.0204709	CHRM3/SLC8A1/AGTR1/FGB/SLC6A4	5	C4
GO:1903522	regulation of blood circulation	8/108	258/18870	0.000118736	0.0223233	0.0204709	CHRM3/SLC8A1/AGTR1/FGB/CACNA2D1/ABCC9/SLC8A3/FGF13	8	C4
GO:0032414	positive regulation of ion transmembrane transporter activity	5/108	85/18870	0.000127562	0.0223233	0.0204709	STAC/CACNA2D1/ANK3/TRPC6/FGF13	5	C4
GO:0003018	vascular process in circulatory system	8/108	269/18870	0.00015818	0.0253748	0.0232692	CHRM3/SLC8A1/AGTR1/ATP8A1/FGB/PDE3A/ABCC9/SLC6A4	8	C4
GO:2001259	positive regulation of cation channel activity	4/108	49/18870	0.000176332	0.0260855	0.0239209	STAC/CACNA2D1/ANK3/FGF13	4	C4
GO:0001508	action potential	6/108	146/18870	0.000193698	0.0260855	0.0239209	SLC8A1/CACNA2D1/ANK3/ABCC9/KCNC2/FGF13	6	C4
GO:0032411	positive regulation of transporter activity	5/108	94/18870	0.000204946	0.0260855	0.0239209	STAC/CACNA2D1/ANK3/TRPC6/FGF13	5	C4
GO:0042391	regulation of membrane potential	10/108	440/18870	0.000216814	0.0260855	0.0239209	SLC8A1/CACNA2D1/ANK3/ABCC9/LRRK2/KCNC2/SLC8A3/SLC6A4/NLGN4X/FGF13	10	C4
GO:0043270	positive regulation of monoatomic ion transport	7/108	214/18870	0.000231488	0.0262126	0.0240375	STAC/CACNA2D1/ANK3/TRPC6/KCNC2/SLC6A4/FGF13	7	C4
GO:0098703	calcium ion import across plasma membrane	4/108	54/18870	0.000257483	0.02628	0.0240993	SLC8A1/SCN2A/CACNA2D1/SLC8A3	4	C4
GO:0086012	membrane depolarization during cardiac muscle cell action potential	3/108	22/18870	0.000259387	0.02628	0.0240993	SLC8A1/CACNA2D1/ANK3	3	C4
GO:0034765	regulation of monoatomic ion transmembrane transport	10/108	454/18870	0.000278426	0.0267985	0.0245747	SLC8A1/SCN2A/STAC/CACNA2D3/CACNA2D1/ANK3/TRPC6/KCNC2/KCNG1/FGF13	10	C4
GO:0034767	positive regulation of monoatomic ion transmembrane transport	6/108	158/18870	0.000296771	0.027204	0.0249466	STAC/CACNA2D1/ANK3/TRPC6/KCNC2/FGF13	6	C4
GO:0019932	second-messenger-mediated signaling	8/108	310/18870	0.000411603	0.0355786	0.0326262	PTGFR/CHRM3/SLC8A1/AGTR1/EPHA5/PDE3A/LRRK2/KCNC2	8	C4
GO:0007218	neuropeptide signaling pathway	5/108	110/18870	0.000425094	0.0355786	0.0326262	NPFFR2/CARTPT/OPRM1/NPW/PPY	5	C4
GO:0086010	membrane depolarization during action potential	3/108	28/18870	0.000538181	0.0431666	0.0395846	SLC8A1/CACNA2D1/ANK3	3	C4
GO:0006814	sodium ion transport	7/108	248/18870	0.00056231	0.0432979	0.039705	SLC8A1/SCN2A/ANK3/SLC5A8/SLC8A3/SLC6A4/FGF13	7	C4
GO:0035725	sodium ion transmembrane transport	6/108	180/18870	0.00059335	0.0439307	0.0402853	SLC8A1/SCN2A/ANK3/SLC8A3/SLC6A4/FGF13	6	C4
GO:0006941	striated muscle contraction	6/108	186/18870	0.000704642	0.0486548	0.0446174	SLC8A1/STAC/CACNA2D1/ABCC9/SLC8A3/FGF13	6	C4
GO:2001257	regulation of cation channel activity	5/108	123/18870	0.000707706	0.0486548	0.0446174	STAC/CACNA2D1/ANK3/KCNG1/FGF13	5	C4
GO:0007586	digestion	13/126	134/18870	5.5825e-12	1.01769e-08	9.14355e-09	AMY2A/SPINK1/CLPS/PRSS1/PRSS2/PRSS3/CEL/AKR1C1/AKR1C2/PNLIP/SERPINA3/CTRB2/CTRB1	13	C5
GO:0019730	antimicrobial humoral response	10/126	133/18870	2.07266e-08	1.88923e-05	1.6974e-05	REG3G/REG1B/REG1A/REG3A/CXCL2/PRSS2/RARRES2/PRSS3/LYZ/PLA2G1B	10	C5
GO:0006959	humoral immune response	12/126	258/18870	1.61977e-07	9.84279e-05	8.84337e-05	REG3G/REG1B/REG1A/REG3A/CXCL2/CFB/PRSS2/RARRES2/PRSS3/LYZ/PLA2G1B/C3	12	C5
GO:0030638	polyketide metabolic process	4/126	10/18870	3.85805e-07	0.000100475	9.02725e-05	AKR1B10/AKR1C1/AKR1C2/AKR1C3	4	C5
GO:0030647	aminoglycoside antibiotic metabolic process	4/126	10/18870	3.85805e-07	0.000100475	9.02725e-05	AKR1B10/AKR1C1/AKR1C2/AKR1C3	4	C5
GO:0044598	doxorubicin metabolic process	4/126	10/18870	3.85805e-07	0.000100475	9.02725e-05	AKR1B10/AKR1C1/AKR1C2/AKR1C3	4	C5
GO:0140975	disruption of cellular anatomical structure in another organism	4/126	10/18870	3.85805e-07	0.000100475	9.02725e-05	REG3G/REG1B/REG1A/REG3A	4	C5
GO:0098754	detoxification	9/126	158/18870	1.14985e-06	0.000262023	0.000235418	ALB/GSTA1/SOD2/AKR1B10/MGST1/DUOX2/MT1M/MT1G/MT1H	9	C5
GO:0001523	retinoid metabolic process	7/126	84/18870	1.47997e-06	0.000299776	0.000269337	ADH1C/AKR1B10/RARRES2/CEL/AKR1C1/AKR1C3/PNLIP	7	C5
GO:0016101	diterpenoid metabolic process	7/126	87/18870	1.87798e-06	0.000342356	0.000307594	ADH1C/AKR1B10/RARRES2/CEL/AKR1C1/AKR1C3/PNLIP	7	C5
GO:0006721	terpenoid metabolic process	7/126	98/18870	4.18455e-06	0.000693494	0.000623077	ADH1C/AKR1B10/RARRES2/CEL/AKR1C1/AKR1C3/PNLIP	7	C5
GO:0042445	hormone metabolic process	10/126	241/18870	5.05475e-06	0.0007679	0.000689928	UGT2B15/ADH1C/AKR1B10/CEL/AKR1C1/AKR1C2/AKR1C3/PNLIP/DUOX2/DUOXA2	10	C5
GO:0034308	primary alcohol metabolic process	7/126	106/18870	7.05337e-06	0.000989099	0.000888667	ADH1C/AKR1B10/CEL/AKR1C1/AKR1C2/AKR1C3/PNLIP	7	C5
GO:0016137	glycoside metabolic process	4/126	21/18870	1.03868e-05	0.00135251	0.00121518	AKR1B10/AKR1C1/AKR1C2/AKR1C3	4	C5
GO:1902644	tertiary alcohol metabolic process	4/126	22/18870	1.26295e-05	0.00150578	0.00135289	AKR1B10/AKR1C1/AKR1C2/AKR1C3	4	C5
GO:0120254	olefinic compound metabolic process	8/126	162/18870	1.32159e-05	0.00150578	0.00135289	ADH1C/GSTA1/AKR1B10/CEL/AKR1C1/AKR1C2/AKR1C3/PNLIP	8	C5
GO:0061844	antimicrobial humoral immune response mediated by antimicrobial peptide	6/126	83/18870	1.94977e-05	0.00209084	0.00187854	REG3G/REG1B/REG1A/REG3A/CXCL2/PLA2G1B	6	C5
GO:0006690	icosanoid metabolic process	7/126	125/18870	2.07862e-05	0.00210518	0.00189142	GSTA1/CPA1/AKR1C1/AKR1C2/AKR1C3/PLA2G1B/DPEP1	7	C5
GO:0042572	retinol metabolic process	5/126	52/18870	2.47756e-05	0.00237715	0.00213578	ADH1C/AKR1B10/CEL/AKR1C3/PNLIP	5	C5
GO:0042060	wound healing	12/126	423/18870	2.67993e-05	0.00244275	0.00219472	CELA2A/F3/REG3G/REG3A/GATA4/FGL1/CD44/DUOX2/PDIA2/VTN/LRG1/SDC4	12	C5
GO:0006720	isoprenoid metabolic process	7/126	133/18870	3.10304e-05	0.00269374	0.00242022	ADH1C/AKR1B10/RARRES2/CEL/AKR1C1/AKR1C3/PNLIP	7	C5
GO:0046686	response to cadmium ion	5/126	59/18870	4.59778e-05	0.00380989	0.00342304	SOD2/CPA1/MT1M/MT1G/MT1H	5	C5
GO:0090303	positive regulation of wound healing	5/126	62/18870	5.84867e-05	0.00451813	0.00405936	F3/REG3G/REG3A/DUOX2/VTN	5	C5
GO:0009636	response to toxic substance	9/126	258/18870	5.94817e-05	0.00451813	0.00405936	ALB/GSTA1/SOD2/AKR1B10/MGST1/DUOX2/MT1M/MT1G/MT1H	9	C5
GO:0002526	acute inflammatory response	6/126	107/18870	8.19469e-05	0.00580459	0.0052152	F3/REG3G/REG3A/ITIH4/SERPINA3/C3	6	C5
GO:0016042	lipid catabolic process	10/126	334/18870	8.27863e-05	0.00580459	0.0052152	AADAC/CLPS/AKR1B10/RARRES2/CEL/AKR1C3/PNLIP/PLA2G1B/DPEP1/PLIN5	10	C5
GO:0030203	glycosaminoglycan metabolic process	6/126	112/18870	0.000105577	0.00712842	0.00640461	B3GNT7/ITIH4/EGF/FOXC1/UST/CD44	6	C5
GO:0010838	positive regulation of keratinocyte proliferation	3/126	15/18870	0.000124728	0.00773575	0.00695027	REG3G/REG3A/LRG1	3	C5
GO:0016322	neuron remodeling	3/126	15/18870	0.000124728	0.00773575	0.00695027	KCNQ3/NTN4/C3	3	C5
GO:1901661	quinone metabolic process	4/126	39/18870	0.000130075	0.00773575	0.00695027	AKR1B10/AKR1C1/AKR1C2/AKR1C3	4	C5
GO:0050830	defense response to Gram-positive bacterium	6/126	118/18870	0.00014076	0.00773575	0.00695027	REG3G/RARRES2/IL18/LYZ/PLA2G1B/RNASE1	6	C5
GO:1990748	cellular detoxification	6/126	119/18870	0.000147433	0.00773575	0.00695027	ALB/GSTA1/SOD2/AKR1B10/MGST1/DUOX2	6	C5
GO:0010273	detoxification of copper ion	3/126	16/18870	0.000152763	0.00773575	0.00695027	MT1M/MT1G/MT1H	3	C5
GO:0042448	progesterone metabolic process	3/126	16/18870	0.000152763	0.00773575	0.00695027	AKR1C1/AKR1C2/AKR1C3	3	C5
GO:0050665	hydrogen peroxide biosynthetic process	3/126	16/18870	0.000152763	0.00773575	0.00695027	SOD2/DUOX2/DUOXA2	3	C5
GO:1990169	stress response to copper ion	3/126	16/18870	0.000152763	0.00773575	0.00695027	MT1M/MT1G/MT1H	3	C5
GO:0006022	aminoglycan metabolic process	6/126	121/18870	0.000161529	0.0079099	0.00710674	B3GNT7/ITIH4/EGF/FOXC1/UST/CD44	6	C5
GO:1903036	positive regulation of response to wounding	5/126	77/18870	0.00016488	0.0079099	0.00710674	F3/REG3G/REG3A/DUOX2/VTN	5	C5
GO:0010951	negative regulation of endopeptidase activity	6/126	128/18870	0.000219463	0.00980128	0.00880607	SERPINI2/CD44/SERPINA4/SERPINA3/DPEP1/VTN	6	C5
GO:0097237	cellular response to toxic substance	6/126	128/18870	0.000219463	0.00980128	0.00880607	ALB/GSTA1/SOD2/AKR1B10/MGST1/DUOX2	6	C5
GO:0030299	intestinal cholesterol absorption	3/126	18/18870	0.000220435	0.00980128	0.00880607	CEL/AKR1C1/PNLIP	3	C5
GO:0006953	acute-phase response	4/126	48/18870	0.000293778	0.0127514	0.0114566	REG3G/REG3A/ITIH4/SERPINA3	4	C5
GO:0071466	cellular response to xenobiotic stimulus	7/126	192/18870	0.000308222	0.0130672	0.0117403	AADAC/UGT2B15/GSTA2/GSTA1/KCNQ3/AKR1C1/DPEP1	7	C5
GO:0010466	negative regulation of peptidase activity	6/126	137/18870	0.000316739	0.0131231	0.0117906	SERPINI2/CD44/SERPINA4/SERPINA3/DPEP1/VTN	6	C5
GO:0006693	prostaglandin metabolic process	4/126	50/18870	0.000344149	0.0139419	0.0125262	GSTA1/AKR1C1/AKR1C2/AKR1C3	4	C5
GO:0097501	stress response to metal ion	3/126	21/18870	0.000354066	0.0140318	0.012607	MT1M/MT1G/MT1H	3	C5
GO:0006692	prostanoid metabolic process	4/126	51/18870	0.000371522	0.0140991	0.0126675	GSTA1/AKR1C1/AKR1C2/AKR1C3	4	C5
GO:0010043	response to zinc ion	4/126	51/18870	0.000371522	0.0140991	0.0126675	SOD2/MT1M/MT1G/MT1H	4	C5
GO:1903510	mucopolysaccharide metabolic process	5/126	92/18870	0.000378966	0.0140991	0.0126675	B3GNT7/ITIH4/EGF/UST/CD44	5	C5
GO:0044241	lipid digestion	3/126	22/18870	0.000407978	0.0143027	0.0128505	CEL/AKR1C1/PNLIP	3	C5
GO:0061687	detoxification of inorganic compound	3/126	22/18870	0.000407978	0.0143027	0.0128505	MT1M/MT1G/MT1H	3	C5
GO:0098856	intestinal lipid absorption	3/126	22/18870	0.000407978	0.0143027	0.0128505	CEL/AKR1C1/PNLIP	3	C5
GO:0071294	cellular response to zinc ion	3/126	24/18870	0.000530998	0.017603	0.0158156	MT1M/MT1G/MT1H	3	C5
GO:0098869	cellular oxidant detoxification	5/126	99/18870	0.000531084	0.017603	0.0158156	ALB/GSTA1/SOD2/MGST1/DUOX2	5	C5
GO:0141060	disruption of anatomical structure in another organism	5/126	99/18870	0.000531084	0.017603	0.0158156	REG3G/REG1B/REG1A/REG3A/LYZ	5	C5
GO:0042632	cholesterol homeostasis	5/126	100/18870	0.000556081	0.0181024	0.0162643	NR5A2/CD24/AKR1C1/IL18/TMEM97	5	C5
GO:0019748	secondary metabolic process	4/126	57/18870	0.000569419	0.0182114	0.0163622	AKR1B10/AKR1C1/AKR1C2/AKR1C3	4	C5
GO:0055092	sterol homeostasis	5/126	101/18870	0.000581951	0.0182913	0.0164341	NR5A2/CD24/AKR1C1/IL18/TMEM97	5	C5
GO:0006749	glutathione metabolic process	4/126	58/18870	0.000608464	0.0188005	0.0168915	GSTA2/GSTA1/SOD2/DPEP1	4	C5
GO:0097530	granulocyte migration	6/126	156/18870	0.000631606	0.0190187	0.0170876	CXCL2/RARRES2/PLA2G1B/GP2/DPEP1/CXCL17	6	C5
GO:0022600	digestive system process	5/126	103/18870	0.000636391	0.0190187	0.0170876	SPINK1/CEL/AKR1C1/PNLIP/SERPINA3	5	C5
GO:0051346	negative regulation of hydrolase activity	7/126	218/18870	0.000658988	0.0193764	0.0174089	SERPINI2/CD44/SERPINA4/SERPINA3/DPEP1/VTN/PLIN5	7	C5
GO:0071280	cellular response to copper ion	3/126	26/18870	0.000675499	0.0195466	0.0175618	MT1M/MT1G/MT1H	3	C5
GO:0042104	positive regulation of activated T cell proliferation	3/126	27/18870	0.000756245	0.0215412	0.0193539	HHLA2/CD24/IL18	3	C5
GO:0010575	positive regulation of vascular endothelial growth factor production	3/126	30/18870	0.00103448	0.0290133	0.0260673	GATA4/C3/CXCL17	3	C5
GO:2000379	positive regulation of reactive oxygen species metabolic process	4/126	68/18870	0.00110952	0.0306463	0.0275345	SOD2/AKR1C1/AKR1C3/DUOXA2	4	C5
GO:0006081	cellular aldehyde metabolic process	4/126	70/18870	0.00123644	0.0336422	0.0302263	AKR7A3/ALDOB/AKR1C1/AKR1C3	4	C5
GO:0006691	leukotriene metabolic process	3/126	34/18870	0.00149536	0.0389434	0.0349891	CPA1/PLA2G1B/DPEP1	3	C5
GO:0030212	hyaluronan metabolic process	3/126	34/18870	0.00149536	0.0389434	0.0349891	ITIH4/EGF/CD44	3	C5
GO:0071398	cellular response to fatty acid	3/126	34/18870	0.00149536	0.0389434	0.0349891	AKR1C1/AKR1C2/AKR1C3	3	C5
GO:0006805	xenobiotic metabolic process	5/126	125/18870	0.00151765	0.0389672	0.0350105	AADAC/UGT2B15/GSTA2/GSTA1/AKR1C1	5	C5
GO:0006882	intracellular zinc ion homeostasis	3/126	36/18870	0.00176699	0.0447391	0.0401964	MT1M/MT1G/MT1H	3	C5
GO:0071621	granulocyte chemotaxis	5/126	130/18870	0.00180402	0.045051	0.0404765	CXCL2/RARRES2/PLA2G1B/DPEP1/CXCL17	5	C5
GO:0008207	C21-steroid hormone metabolic process	3/126	37/18870	0.00191359	0.045503	0.0408827	AKR1C1/AKR1C2/AKR1C3	3	C5
GO:0046688	response to copper ion	3/126	37/18870	0.00191359	0.045503	0.0408827	MT1M/MT1G/MT1H	3	C5
GO:0071276	cellular response to cadmium ion	3/126	37/18870	0.00191359	0.045503	0.0408827	MT1M/MT1G/MT1H	3	C5
GO:0008300	isoprenoid catabolic process	2/126	10/18870	0.00192196	0.045503	0.0408827	AKR1B10/AKR1C3	2	C5
GO:0061041	regulation of wound healing	5/126	133/18870	0.00199378	0.0465982	0.0418667	F3/REG3G/REG3A/DUOX2/VTN	5	C5
GO:1901657	glycosyl compound metabolic process	4/126	82/18870	0.0022181	0.0511848	0.0459876	AKR1B10/AKR1C1/AKR1C2/AKR1C3	4	C5
GO:0071248	cellular response to metal ion	6/126	200/18870	0.00226066	0.0515147	0.046284	KCNQ3/AKR1C3/MT1M/MT1G/MT1H/DPEP1	6	C5
GO:0030157	pancreatic juice secretion	2/126	11/18870	0.00233881	0.0519957	0.0467162	SPINK1/CEL	2	C5
GO:0060081	membrane hyperpolarization	2/126	11/18870	0.00233881	0.0519957	0.0467162	SOD2/KCNQ3	2	C5
GO:0045616	regulation of keratinocyte differentiation	3/126	40/18870	0.00239808	0.0526711	0.0473229	REG3G/REG3A/FOXC1	3	C5
GO:0009410	response to xenobiotic stimulus	9/126	434/18870	0.00255378	0.0552238	0.0496164	AADAC/UGT2B15/GSTA2/GSTA1/SOD2/GATA4/KCNQ3/AKR1C1/DPEP1	9	C5
GO:0050892	intestinal absorption	3/126	41/18870	0.00257489	0.0552238	0.0496164	CEL/AKR1C1/PNLIP	3	C5
GO:0002237	response to molecule of bacterial origin	14/130	369/18870	2.62871e-07	0.000534009	0.000449	VCAM1/S100A14/INAVA/CLDN1/CXCL6/CXCL1/EDN1/ANKRD1/FGFR2/NR1H4/CX3CL1/CCL2/PALM3/SLPI	14	C6
GO:0008544	epidermis development	14/130	385/18870	4.38611e-07	0.000534009	0.000449	EPHA2/SFN/LAMC2/LAMB3/TGFB2/CLDN1/FGFR2/CST6/KRT80/KRT7/KRT15/KRT17/APCDD1/FERMT1	14	C6
GO:0032496	response to lipopolysaccharide	13/130	348/18870	8.57769e-07	0.000696222	0.000585389	VCAM1/S100A14/CLDN1/CXCL6/CXCL1/EDN1/ANKRD1/FGFR2/NR1H4/CX3CL1/CCL2/PALM3/SLPI	13	C6
GO:0043588	skin development	12/130	317/18870	2.016e-06	0.00122724	0.00103187	EPHA2/SFN/TGFB2/ITGB6/CLDN1/FGFR2/KRT80/KRT7/KRT17/ITGB4/APCDD1/FERMT1	12	C6
GO:0042476	odontogenesis	8/130	132/18870	3.6796e-06	0.00179197	0.0015067	TGFB2/ITGB6/EDN1/AQP1/CFTR/FGFR2/WDR72/APCDD1	8	C6
GO:0071560	cellular response to transforming growth factor beta stimulus	11/130	287/18870	4.87273e-06	0.00197751	0.00166271	TGFB2/ITGB6/CLDN1/EDN1/ANKRD1/FGFR2/FOLR1/PDGFD/ONECUT1/ONECUT2/FERMT1	11	C6
GO:0071559	response to transforming growth factor beta	11/130	293/18870	5.93247e-06	0.00206365	0.00173513	TGFB2/ITGB6/CLDN1/EDN1/ANKRD1/FGFR2/FOLR1/PDGFD/ONECUT1/ONECUT2/FERMT1	11	C6
GO:0042060	wound healing	13/130	423/18870	7.30593e-06	0.00222374	0.00186974	APCS/TGFB2/ITGB6/CLDN1/EDN1/AQP1/TFPI2/SERPING1/TSPAN8/CX3CL1/SERPINB2/CYP4F11/FERMT1	13	C6
GO:0045109	intermediate filament organization	6/130	73/18870	1.11065e-05	0.00300492	0.00252657	KRT80/KRT7/KRT23/KRT15/KRT19/KRT17	6	C6
GO:0016338	calcium-independent cell-cell adhesion via plasma membrane cell-adhesion molecules	4/130	23/18870	1.72049e-05	0.00400437	0.00336691	CLDN1/CLDN10/CX3CL1/CLDN2	4	C6
GO:0042742	defense response to bacterium	11/130	330/18870	1.80895e-05	0.00400437	0.00336691	EPHA2/S100A14/CRP/CXCL6/ANXA3/AQP1/DEFB1/LCN2/NR1H4/LGALS4/SLPI	11	C6
GO:0006935	chemotaxis	13/130	468/18870	2.13158e-05	0.00417443	0.00350989	EPHA2/VCAM1/S100A14/TGFB2/SEMA3B/CXCL6/CXCL1/EDN1/DEFB1/PDGFD/FLRT2/CX3CL1/CCL2	13	C6
GO:0042330	taxis	13/130	470/18870	2.22865e-05	0.00417443	0.00350989	EPHA2/VCAM1/S100A14/TGFB2/SEMA3B/CXCL6/CXCL1/EDN1/DEFB1/PDGFD/FLRT2/CX3CL1/CCL2	13	C6
GO:1903034	regulation of response to wounding	8/130	173/18870	2.66659e-05	0.00463796	0.00389964	APCS/CLDN1/SPP1/EDN1/SERPING1/TSPAN8/SERPINB2/FERMT1	8	C6
GO:0098773	skin epidermis development	7/130	128/18870	2.96531e-05	0.00481368	0.00404738	SFN/TGFB2/CLDN1/FGFR2/KRT17/APCDD1/FERMT1	7	C6
GO:0071621	granulocyte chemotaxis	7/130	130/18870	3.27641e-05	0.00498629	0.00419251	S100A14/TGFB2/CXCL6/CXCL1/EDN1/CX3CL1/CCL2	7	C6
GO:0031589	cell-substrate adhesion	11/130	356/18870	3.62738e-05	0.00513112	0.00431429	TACSTD2/VCAM1/ITGB6/PKHD1/AGR2/ONECUT1/CX3CL1/ITGB4/ONECUT2/CEACAM6/FERMT1	11	C6
GO:0061041	regulation of wound healing	7/130	133/18870	3.79302e-05	0.00513112	0.00431429	APCS/CLDN1/EDN1/SERPING1/TSPAN8/SERPINB2/FERMT1	7	C6
GO:0007160	cell-matrix adhesion	9/130	239/18870	4.20371e-05	0.00536025	0.00450694	VCAM1/ITGB6/PKHD1/ONECUT1/CX3CL1/ITGB4/ONECUT2/CEACAM6/FERMT1	9	C6
GO:0050878	regulation of body fluid levels	11/130	365/18870	4.54854e-05	0.00536025	0.00450694	ADORA1/EDN1/AGR2/AQP1/TFPI2/CFTR/SERPING1/SCNN1A/TSPAN8/SERPINB2/CYP4F11	11	C6
GO:0045104	intermediate filament cytoskeleton organization	6/130	94/18870	4.72125e-05	0.00536025	0.00450694	KRT80/KRT7/KRT23/KRT15/KRT19/KRT17	6	C6
GO:0045103	intermediate filament-based process	6/130	95/18870	5.01134e-05	0.00536025	0.00450694	KRT80/KRT7/KRT23/KRT15/KRT19/KRT17	6	C6
GO:0042045	epithelial fluid transport	3/130	11/18870	5.06307e-05	0.00536025	0.00450694	EDN1/AQP1/CFTR	3	C6
GO:1903035	negative regulation of response to wounding	6/130	97/18870	5.6343e-05	0.00571647	0.00480645	APCS/SPP1/EDN1/SERPING1/TSPAN8/SERPINB2	6	C6
GO:0031960	response to corticosteroid	7/130	149/18870	7.80622e-05	0.00760326	0.00639289	SDC1/CLDN1/AREG/ANXA3/EDN1/AQP1/SCNN1A	7	C6
GO:0071695	anatomical structure maturation	9/130	261/18870	8.2867e-05	0.0077476	0.00651425	RHEX/TGFB2/FGFR3/EDN1/CFTR/DEFB1/CX3CL1/FUT6/FERMT1	9	C6
GO:0060326	cell chemotaxis	10/130	325/18870	8.59077e-05	0.0077476	0.00651425	EPHA2/VCAM1/S100A14/TGFB2/CXCL6/CXCL1/EDN1/PDGFD/CX3CL1/CCL2	10	C6
GO:0030593	neutrophil chemotaxis	6/130	107/18870	9.74252e-05	0.00847251	0.00712376	TGFB2/CXCL6/CXCL1/EDN1/CX3CL1/CCL2	6	C6
GO:0097530	granulocyte migration	7/130	156/18870	0.000104129	0.00874329	0.00735143	S100A14/TGFB2/CXCL6/CXCL1/EDN1/CX3CL1/CCL2	7	C6
GO:0045216	cell-cell junction organization	8/130	214/18870	0.000119311	0.00959035	0.00806365	EPHA2/INAVA/TGFB2/CLDN1/PKHD1/NR1H4/CLDN10/CLDN2	8	C6
GO:0050673	epithelial cell proliferation	12/130	480/18870	0.000122095	0.00959035	0.00806365	EPHA2/SFN/TACSTD2/TGFB2/TGFA/CLDN1/FGFBP1/AREG/PKHD1/FGFR2/CCL2/FERMT1	12	C6
GO:0051346	negative regulation of hydrolase activity	8/130	218/18870	0.000135564	0.0103155	0.0086734	SFN/APCS/TGFB2/AQP1/SERPING1/SERPINA5/PPP1R1B/SERPINB2	8	C6
GO:0010810	regulation of cell-substrate adhesion	8/130	220/18870	0.000144351	0.0106513	0.00895574	TACSTD2/PKHD1/AGR2/ONECUT1/CX3CL1/ONECUT2/CEACAM6/FERMT1	8	C6
GO:0061045	negative regulation of wound healing	5/130	75/18870	0.000168528	0.0117407	0.00987165	APCS/EDN1/SERPING1/TSPAN8/SERPINB2	5	C6
GO:0001667	ameboidal-type cell migration	12/130	497/18870	0.000168757	0.0117407	0.00987165	EPHA2/TACSTD2/S100A2/TGFB2/SEMA3B/FGFBP1/ANXA3/EDN1/AQP1/FOLR1/ITGB4/FERMT1	12	C6
GO:0071634	regulation of transforming growth factor beta production	4/130	42/18870	0.000196532	0.0132932	0.011177	TGFB2/ITGB6/CX3CL1/FERMT1	4	C6
GO:0001952	regulation of cell-matrix adhesion	6/130	125/18870	0.000228615	0.0150453	0.0126502	PKHD1/ONECUT1/CX3CL1/ONECUT2/CEACAM6/FERMT1	6	C6
GO:0051384	response to glucocorticoid	6/130	127/18870	0.000249145	0.0156235	0.0131363	SDC1/CLDN1/AREG/ANXA3/EDN1/AQP1	6	C6
GO:0048732	gland development	11/130	443/18870	0.000250232	0.0156235	0.0131363	EPHA2/TGFB2/TGFA/CLDN1/AREG/EDN1/BAAT/FGFR2/ONECUT1/ALDH1A3/ONECUT2	11	C6
GO:0071604	transforming growth factor beta production	4/130	45/18870	0.000257471	0.0156736	0.0131785	TGFB2/ITGB6/CX3CL1/FERMT1	4	C6
GO:1990266	neutrophil migration	6/130	129/18870	0.000271098	0.0160059	0.0134579	TGFB2/CXCL6/CXCL1/EDN1/CX3CL1/CCL2	6	C6
GO:0097529	myeloid leukocyte migration	8/130	242/18870	0.000276077	0.0160059	0.0134579	S100A14/TGFB2/CXCL6/CXCL1/EDN1/PDGFD/CX3CL1/CCL2	8	C6
GO:0051797	regulation of hair follicle development	3/130	19/18870	0.000285581	0.0161719	0.0135974	TGFB2/KRT17/FERMT1	3	C6
GO:0051047	positive regulation of secretion	9/130	310/18870	0.000300602	0.0166356	0.0139873	ADORA1/TGFB2/SDC1/SPP1/EDN1/AQP1/CFTR/ANKRD1/NR1H4	9	C6
GO:0006814	sodium ion transport	8/130	248/18870	0.000325434	0.0175174	0.0147288	SLC6A20/SLC34A2/SLC4A4/EDN1/SLC17A4/SLC28A3/SCNN1A/PRSS8	8	C6
GO:0030195	negative regulation of blood coagulation	4/130	48/18870	0.000330925	0.0175174	0.0147288	EDN1/SERPING1/TSPAN8/SERPINB2	4	C6
GO:0033627	cell adhesion mediated by integrin	5/130	88/18870	0.0003562	0.0181829	0.0152883	EPHA2/TGFB2/ITGB6/ITGB4/FERMT1	5	C6
GO:1900047	negative regulation of hemostasis	4/130	49/18870	0.000358431	0.0181829	0.0152883	EDN1/SERPING1/TSPAN8/SERPINB2	4	C6
GO:0070166	enamel mineralization	3/130	21/18870	0.000388046	0.0192835	0.0162137	ITGB6/CFTR/WDR72	3	C6
GO:0070098	chemokine-mediated signaling pathway	5/130	91/18870	0.00041594	0.0201271	0.0169231	CXCL6/CXCL1/EDN1/CX3CL1/CCL2	5	C6
GO:0050900	leukocyte migration	10/130	396/18870	0.000421554	0.0201271	0.0169231	VCAM1/S100A14/ADORA1/TGFB2/CXCL6/CXCL1/EDN1/PDGFD/CX3CL1/CCL2	10	C6
GO:0043410	positive regulation of MAPK cascade	11/130	474/18870	0.000443618	0.0205979	0.0173189	INAVA/ADORA1/TGFB2/TGFA/FGFR3/EDN1/FGFR2/PDGFD/CX3CL1/CCL2/ARHGAP8	11	C6
GO:0050819	negative regulation of coagulation	4/130	52/18870	0.000450747	0.0205979	0.0173189	EDN1/SERPING1/TSPAN8/SERPINB2	4	C6
GO:0001942	hair follicle development	5/130	93/18870	0.000459771	0.0205979	0.0173189	TGFB2/FGFR2/KRT17/APCDD1/FERMT1	5	C6
GO:0021700	developmental maturation	9/130	330/18870	0.00047371	0.0205979	0.0173189	RHEX/TGFB2/FGFR3/EDN1/CFTR/DEFB1/CX3CL1/FUT6/FERMT1	9	C6
GO:0048545	response to steroid hormone	9/130	330/18870	0.00047371	0.0205979	0.0173189	TGFB2/SDC1/CLDN1/AREG/ANXA3/SPP1/EDN1/AQP1/SCNN1A	9	C6
GO:0032102	negative regulation of response to external stimulus	11/130	481/18870	0.000501384	0.0214188	0.0180091	APCS/ADORA1/SEMA3B/SPP1/EDN1/SERPING1/TSPAN8/NR1H4/CX3CL1/CCL2/SERPINB2	11	C6
GO:0050678	regulation of epithelial cell proliferation	10/130	407/18870	0.000521922	0.0215273	0.0181003	SFN/TACSTD2/TGFB2/TGFA/CLDN1/FGFBP1/AREG/PKHD1/FGFR2/CCL2	10	C6
GO:0022404	molting cycle process	5/130	96/18870	0.000531931	0.0215273	0.0181003	TGFB2/FGFR2/KRT17/APCDD1/FERMT1	5	C6
GO:0022405	hair cycle process	5/130	96/18870	0.000531931	0.0215273	0.0181003	TGFB2/FGFR2/KRT17/APCDD1/FERMT1	5	C6
GO:0070371	ERK1 and ERK2 cascade	9/130	336/18870	0.000539287	0.0215273	0.0181003	EPHA2/FGFR3/EDN1/PKHD1/FGFR2/PDGFD/CX3CL1/CCL2/ARHGAP8	9	C6
GO:1901654	response to ketone	7/130	208/18870	0.000601355	0.0232957	0.0195873	TGFB2/CLDN1/SPP1/EDN1/AQP1/CFTR/SCNN1A	7	C6
GO:1990868	response to chemokine	5/130	99/18870	0.00061229	0.0232957	0.0195873	CXCL6/CXCL1/EDN1/CX3CL1/CCL2	5	C6
GO:1990869	cellular response to chemokine	5/130	99/18870	0.00061229	0.0232957	0.0195873	CXCL6/CXCL1/EDN1/CX3CL1/CCL2	5	C6
GO:0042542	response to hydrogen peroxide	5/130	101/18870	0.000670704	0.0251256	0.0211258	SDC1/AREG/EDN1/AQP1/PDGFD	5	C6
GO:0098742	cell-cell adhesion via plasma-membrane adhesion molecules	8/130	279/18870	0.000708476	0.0258537	0.021738	VCAM1/NECTIN4/TGFB2/CLDN1/CLDN10/CX3CL1/CEACAM6/CLDN2	8	C6
GO:0002064	epithelial cell development	7/130	214/18870	0.000711376	0.0258537	0.021738	EPHA2/SFN/SDC1/CLDN1/PKHD1/ONECUT1/ONECUT2	7	C6
GO:0043616	keratinocyte proliferation	4/130	59/18870	0.000730139	0.0258941	0.021772	SFN/AREG/FGFR2/FERMT1	4	C6
GO:0097186	amelogenesis	3/130	26/18870	0.000739742	0.0258941	0.021772	ITGB6/CFTR/WDR72	3	C6
GO:0048754	branching morphogenesis of an epithelial tube	6/130	156/18870	0.000744389	0.0258941	0.021772	EPHA2/TACSTD2/AREG/EDN1/PKHD1/FGFR2	6	C6
GO:0008347	glial cell migration	4/130	60/18870	0.000778155	0.0263168	0.0221274	TGFB2/CX3CL1/CCL2/APCDD1	4	C6
GO:0042908	xenobiotic transport	4/130	60/18870	0.000778155	0.0263168	0.0221274	CLDN1/SLC22A3/SLC28A3/ABCC3	4	C6
GO:0043491	phosphatidylinositol 3-kinase/protein kinase B signal transduction	8/130	290/18870	0.000910114	0.0299588	0.0251896	EPHA2/TGFB2/EDN1/PKHD1/SFRP5/H19/PDGFD/CX3CL1	8	C6
GO:0003094	glomerular filtration	3/130	28/18870	0.000922754	0.0299588	0.0251896	ADORA1/AQP1/RHPN2	3	C6
GO:0042634	regulation of hair cycle	3/130	28/18870	0.000922754	0.0299588	0.0251896	TGFB2/KRT17/FERMT1	3	C6
GO:0060037	pharyngeal system development	3/130	29/18870	0.00102407	0.0323845	0.0272292	TGFB2/EDN1/FOLR1	3	C6
GO:0060603	mammary gland duct morphogenesis	3/130	29/18870	0.00102407	0.0323845	0.0272292	EPHA2/AREG/FGFR2	3	C6
GO:0008209	androgen metabolic process	3/130	30/18870	0.00113215	0.0348962	0.029341	UGT2B7/SPP1/HSD17B2	3	C6
GO:0097205	renal filtration	3/130	30/18870	0.00113215	0.0348962	0.029341	ADORA1/AQP1/RHPN2	3	C6
GO:0044344	cellular response to fibroblast growth factor stimulus	5/130	115/18870	0.00120382	0.0366414	0.0308084	FGFR3/FGFBP1/FGFR2/FLRT2/CCL2	5	C6
GO:0030193	regulation of blood coagulation	4/130	68/18870	0.00124565	0.0370352	0.0311395	EDN1/SERPING1/TSPAN8/SERPINB2	4	C6
GO:0034505	tooth mineralization	3/130	31/18870	0.00124718	0.0370352	0.0311395	ITGB6/CFTR/WDR72	3	C6
GO:0042303	molting cycle	5/130	117/18870	0.00129994	0.0373876	0.0314358	TGFB2/FGFR2/KRT17/APCDD1/FERMT1	5	C6
GO:0042633	hair cycle	5/130	117/18870	0.00129994	0.0373876	0.0314358	TGFB2/FGFR2/KRT17/APCDD1/FERMT1	5	C6
GO:0070830	bicellular tight junction assembly	4/130	69/18870	0.00131533	0.0373876	0.0314358	EPHA2/CLDN1/CLDN10/CLDN2	4	C6
GO:0071356	cellular response to tumor necrosis factor	7/130	238/18870	0.00132047	0.0373876	0.0314358	VCAM1/CLDN1/EDN1/ANKRD1/NR1H4/CX3CL1/CCL2	7	C6
GO:0031214	biomineral tissue development	6/130	175/18870	0.00134872	0.0377486	0.0317393	ITGB6/FGFR3/SPP1/CFTR/FGFR2/WDR72	6	C6
GO:0030595	leukocyte chemotaxis	7/130	240/18870	0.00138545	0.0379214	0.0318846	S100A14/TGFB2/CXCL6/CXCL1/EDN1/CX3CL1/CCL2	7	C6
GO:1900046	regulation of hemostasis	4/130	70/18870	0.00138769	0.0379214	0.0318846	EDN1/SERPING1/TSPAN8/SERPINB2	4	C6
GO:0009308	amine metabolic process	5/130	119/18870	0.00140161	0.0379214	0.0318846	VCAM1/TGFB2/SULT1C2/SLC22A3/NR1H4	5	C6
GO:0070372	regulation of ERK1 and ERK2 cascade	8/130	313/18870	0.00148064	0.0390439	0.0328285	EPHA2/FGFR3/PKHD1/FGFR2/PDGFD/CX3CL1/CCL2/ARHGAP8	8	C6
GO:0031069	hair follicle morphogenesis	3/130	33/18870	0.0014987	0.0390439	0.0328285	TGFB2/FGFR2/KRT17	3	C6
GO:0050891	multicellular organismal-level water homeostasis	3/130	33/18870	0.0014987	0.0390439	0.0328285	AQP1/CFTR/SCNN1A	3	C6
GO:0001822	kidney development	8/130	314/18870	0.00151071	0.0390439	0.0328285	TACSTD2/TGFB2/SDC1/PROM1/PKHD1/AQP1/FGFR2/PDGFD	8	C6
GO:0035725	sodium ion transmembrane transport	6/130	180/18870	0.00155702	0.0390439	0.0328285	SLC6A20/SLC34A2/SLC4A4/SLC17A4/SLC28A3/SCNN1A	6	C6
GO:0022612	gland morphogenesis	5/130	122/18870	0.00156496	0.0390439	0.0328285	EPHA2/TGFB2/TGFA/AREG/FGFR2	5	C6
GO:0048863	stem cell differentiation	7/130	246/18870	0.00159549	0.0390439	0.0328285	TACSTD2/TGFB2/SEMA3B/EDN1/FGFR2/FOLR1/CDX2	7	C6
GO:0050818	regulation of coagulation	4/130	73/18870	0.00162137	0.0390439	0.0328285	EDN1/SERPING1/TSPAN8/SERPINB2	4	C6
GO:0055002	striated muscle cell development	4/130	73/18870	0.00162137	0.0390439	0.0328285	SDC1/EDN1/ANKRD1/KRT19	4	C6
GO:0140962	multicellular organismal-level chemical homeostasis	4/130	73/18870	0.00162137	0.0390439	0.0328285	ITGB6/AQP1/CFTR/SCNN1A	4	C6
GO:0071774	response to fibroblast growth factor	5/130	123/18870	0.0016224	0.0390439	0.0328285	FGFR3/FGFBP1/FGFR2/FLRT2/CCL2	5	C6
GO:0071398	cellular response to fatty acid	3/130	34/18870	0.00163552	0.0390439	0.0328285	CLDN1/EDN1/NR1H4	3	C6
GO:0009914	hormone transport	8/130	319/18870	0.00166846	0.0391183	0.032891	ADORA1/SPP1/EDN1/SLC17A4/AQP1/CFTR/TRPV6/NR1H4	8	C6
GO:0051896	regulation of phosphatidylinositol 3-kinase/protein kinase B signal transduction	7/130	248/18870	0.00167076	0.0391183	0.032891	EPHA2/TGFB2/PKHD1/SFRP5/H19/PDGFD/CX3CL1	7	C6
GO:0045123	cellular extravasation	4/130	74/18870	0.00170498	0.0395393	0.033245	VCAM1/PDGFD/CX3CL1/CCL2	4	C6
GO:0070633	transepithelial transport	3/130	35/18870	0.0017799	0.0407701	0.0342798	EDN1/AQP1/CFTR	3	C6
GO:0120192	tight junction assembly	4/130	75/18870	0.00179154	0.0407701	0.0342798	EPHA2/CLDN1/CLDN10/CLDN2	4	C6
GO:0072001	renal system development	8/130	324/18870	0.001839	0.0414626	0.0348621	TACSTD2/TGFB2/SDC1/PROM1/PKHD1/AQP1/FGFR2/PDGFD	8	C6
GO:0045785	positive regulation of cell adhesion	10/130	482/18870	0.00186972	0.0417684	0.0351192	VCAM1/VTCN1/TGFB2/VNN1/AGR2/CX3CL1/CCL2/FUT3/CEACAM6/FERMT1	10	C6
GO:0061138	morphogenesis of a branching epithelium	6/130	187/18870	0.00188875	0.0418101	0.0351543	EPHA2/TACSTD2/AREG/EDN1/PKHD1/FGFR2	6	C6
GO:0010951	negative regulation of endopeptidase activity	5/130	128/18870	0.0019331	0.0424062	0.0356555	SFN/AQP1/SERPING1/SERPINA5/SERPINB2	5	C6
GO:0043297	apical junction assembly	4/130	77/18870	0.00197372	0.0429108	0.0360798	EPHA2/CLDN1/CLDN10/CLDN2	4	C6
GO:0003253	cardiac neural crest cell migration involved in outflow tract morphogenesis	2/130	10/18870	0.00204411	0.0436616	0.036711	EDN1/FOLR1	2	C6
GO:0015858	nucleoside transport	2/130	10/18870	0.00204411	0.0436616	0.036711	ADORA1/SLC28A3	2	C6
GO:0006959	humoral immune response	7/130	258/18870	0.00208954	0.0439132	0.0369226	CXCL6/CXCL1/DEFB1/SERPING1/CCL2/LGALS4/SLPI	7	C6
GO:0048730	epidermis morphogenesis	3/130	37/18870	0.00209196	0.0439132	0.0369226	TGFB2/FGFR2/KRT17	3	C6
GO:0034612	response to tumor necrosis factor	7/130	259/18870	0.00213551	0.0444441	0.037369	VCAM1/CLDN1/EDN1/ANKRD1/NR1H4/CX3CL1/CCL2	7	C6
GO:0060562	epithelial tube morphogenesis	8/130	334/18870	0.00222131	0.0458381	0.0385411	EPHA2/TACSTD2/TGFB2/AREG/EDN1/PKHD1/FGFR2/FOLR1	8	C6
GO:0042044	fluid transport	3/130	38/18870	0.00225993	0.0459409	0.0386275	EDN1/AQP1/CFTR	3	C6
GO:0019730	antimicrobial humoral response	5/130	133/18870	0.00228526	0.0459409	0.0386275	CXCL6/CXCL1/DEFB1/LGALS4/SLPI	5	C6
GO:0048469	cell maturation	6/130	195/18870	0.00233063	0.0459409	0.0386275	RHEX/EDN1/CFTR/DEFB1/CX3CL1/FUT6	6	C6
GO:0048565	digestive tract development	5/130	134/18870	0.00236094	0.0459409	0.0386275	TGFB2/AGR2/SFRP5/FGFR2/CDX2	5	C6
GO:0003151	outflow tract morphogenesis	4/130	81/18870	0.00237581	0.0459409	0.0386275	TGFB2/EDN1/FGFR2/FOLR1	4	C6
GO:0007422	peripheral nervous system development	4/130	81/18870	0.00237581	0.0459409	0.0386275	CLDN1/ADGRG6/ITGB4/ONECUT2	4	C6
GO:0120193	tight junction organization	4/130	81/18870	0.00237581	0.0459409	0.0386275	EPHA2/CLDN1/CLDN10/CLDN2	4	C6
GO:0003007	heart morphogenesis	7/130	264/18870	0.00237723	0.0459409	0.0386275	TGFB2/EDN1/ADGRG6/ANKRD1/FGFR2/FOLR1/FLRT2	7	C6
GO:0071548	response to dexamethasone	3/130	39/18870	0.00243603	0.0467065	0.0392712	CLDN1/EDN1/AQP1	3	C6
GO:0044848	biological phase	2/130	11/18870	0.00248711	0.0473134	0.0397815	TGFB2/FERMT1	2	C6
GO:0031424	keratinization	4/130	83/18870	0.00259656	0.0483085	0.0406182	SFN/KRT80/KRT7/KRT17	4	C6
GO:0061844	antimicrobial humoral immune response mediated by antimicrobial peptide	4/130	83/18870	0.00259656	0.0483085	0.0406182	CXCL6/CXCL1/DEFB1/LGALS4	4	C6
GO:0010466	negative regulation of peptidase activity	5/130	137/18870	0.00259894	0.0483085	0.0406182	SFN/AQP1/SERPING1/SERPINA5/SERPINB2	5	C6
GO:0008210	estrogen metabolic process	3/130	40/18870	0.00262039	0.0483255	0.0406325	UGT2A3/UGT2B7/HSD17B2	3	C6
GO:0003018	vascular process in circulatory system	7/130	269/18870	0.00263955	0.0483255	0.0406325	CRP/ADORA1/SLC6A20/SLC4A4/EDN1/SLC22A3/ABCC3	7	C6
GO:0051591	response to cAMP	4/130	85/18870	0.00283099	0.051339	0.0431662	SDC1/AREG/AQP1/CFTR	4	C6
GO:0001763	morphogenesis of a branching structure	6/130	203/18870	0.00284631	0.051339	0.0431662	EPHA2/TACSTD2/AREG/EDN1/PKHD1/FGFR2	6	C6
GO:0008543	fibroblast growth factor receptor signaling pathway	4/130	86/18870	0.00295347	0.0515947	0.0433812	FGFR3/FGFBP1/FGFR2/FLRT2	4	C6
GO:0044341	sodium-dependent phosphate transport	2/130	12/18870	0.0029711	0.0515947	0.0433812	SLC34A2/SLC17A4	2	C6
GO:0051798	positive regulation of hair follicle development	2/130	12/18870	0.0029711	0.0515947	0.0433812	TGFB2/KRT17	2	C6
GO:0061309	cardiac neural crest cell development involved in outflow tract morphogenesis	2/130	12/18870	0.0029711	0.0515947	0.0433812	EDN1/FOLR1	2	C6
GO:0071389	cellular response to mineralocorticoid stimulus	2/130	12/18870	0.0029711	0.0515947	0.0433812	EDN1/SCNN1A	2	C6
GO:0000302	response to reactive oxygen species	6/130	205/18870	0.00298762	0.0515947	0.0433812	SDC1/AREG/EDN1/AQP1/H19/PDGFD	6	C6
GO:0032941	secretion by tissue	3/130	42/18870	0.00301443	0.0516561	0.0434329	ADORA1/AGR2/AQP1	3	C6
GO:0001889	liver development	5/130	142/18870	0.0030336	0.0516561	0.0434329	TGFA/CLDN1/BAAT/ONECUT1/ONECUT2	5	C6
GO:0010232	vascular transport	4/130	87/18870	0.00307953	0.0517149	0.0434823	SLC6A20/SLC4A4/SLC22A3/ABCC3	4	C6
GO:0150104	transport across blood-brain barrier	4/130	87/18870	0.00307953	0.0517149	0.0434823	SLC6A20/SLC4A4/SLC22A3/ABCC3	4	C6
GO:0014074	response to purine-containing compound	5/130	143/18870	0.00312646	0.0521434	0.0438426	ADORA1/SDC1/AREG/AQP1/CFTR	5	C6
GO:0060443	mammary gland morphogenesis	3/130	43/18870	0.00322435	0.0534101	0.0449077	EPHA2/AREG/FGFR2	3	C6
GO:0061008	hepaticobiliary system development	5/130	145/18870	0.00331831	0.0545952	0.0459041	TGFA/CLDN1/BAAT/ONECUT1/ONECUT2	5	C6
GO:0055123	digestive system development	5/130	146/18870	0.00341735	0.0558473	0.0469569	TGFB2/AGR2/SFRP5/FGFR2/CDX2	5	C6
GO:0010038	response to metal ion	8/130	359/18870	0.00345319	0.055997	0.0470828	VCAM1/SDC1/CLDN1/EDN1/AQP1/TRPV6/SYT8/TFF1	8	C6
GO:0007589	body fluid secretion	4/130	90/18870	0.00347966	0.055997	0.0470828	ADORA1/EDN1/AGR2/AQP1	4	C6
GO:0002674	negative regulation of acute inflammatory response	2/130	13/18870	0.0034955	0.055997	0.0470828	APCS/ADORA1	2	C6
GO:0015711	organic anion transport	9/130	443/18870	0.00360761	0.0574152	0.0482752	ADORA1/SLC6A20/SLC4A4/EDN1/SLC17A4/SLC22A3/CFTR/FOLR1/ABCC3	9	C6
GO:0045214	sarcomere organization	3/130	45/18870	0.00367056	0.0579593	0.0487327	EDN1/ANKRD1/KRT19	3	C6
GO:0043270	positive regulation of monoatomic ion transport	6/130	214/18870	0.0036894	0.0579593	0.0487327	ADORA1/EDN1/CFTR/PRSS8/CX3CL1/CCL2	6	C6
GO:0050886	endocrine process	4/130	92/18870	0.0037652	0.0587709	0.0494151	SPP1/EDN1/AQP1/TRPV6	4	C6
GO:0072073	kidney epithelium development	5/130	150/18870	0.00383486	0.0592495	0.0498175	TACSTD2/SDC1/PROM1/AQP1/FGFR2	5	C6
GO:1903532	positive regulation of secretion by cell	7/130	288/18870	0.00384453	0.0592495	0.0498175	TGFB2/SDC1/SPP1/EDN1/CFTR/ANKRD1/NR1H4	7	C6
GO:0030198	extracellular matrix organization	32/124	321/18870	5.80467e-29	5.61873e-26	4.21644e-26	OLFML2B/DPT/FMOD/EMILIN1/COL3A1/COL5A2/COL7A1/COL8A1/CCDC80/SFRP2/ADAMTS12/FOXF2/COL12A1/LAMA2/IL6/AEBP1/COL1A2/HAS2/COL15A1/COL5A1/ADAMTS14/LUM/POSTN/MMP2/CRISPLD2/ZNF469/MFAP4/COL1A1/COL5A3/COMP/MMP11/FBLN1	32	C7
GO:0043062	extracellular structure organization	32/124	322/18870	6.41425e-29	5.61873e-26	4.21644e-26	OLFML2B/DPT/FMOD/EMILIN1/COL3A1/COL5A2/COL7A1/COL8A1/CCDC80/SFRP2/ADAMTS12/FOXF2/COL12A1/LAMA2/IL6/AEBP1/COL1A2/HAS2/COL15A1/COL5A1/ADAMTS14/LUM/POSTN/MMP2/CRISPLD2/ZNF469/MFAP4/COL1A1/COL5A3/COMP/MMP11/FBLN1	32	C7
GO:0045229	external encapsulating structure organization	32/124	323/18870	7.08541e-29	5.61873e-26	4.21644e-26	OLFML2B/DPT/FMOD/EMILIN1/COL3A1/COL5A2/COL7A1/COL8A1/CCDC80/SFRP2/ADAMTS12/FOXF2/COL12A1/LAMA2/IL6/AEBP1/COL1A2/HAS2/COL15A1/COL5A1/ADAMTS14/LUM/POSTN/MMP2/CRISPLD2/ZNF469/MFAP4/COL1A1/COL5A3/COMP/MMP11/FBLN1	32	C7
GO:0030199	collagen fibril organization	17/124	65/18870	3.65953e-23	2.1765e-20	1.6333e-20	DPT/FMOD/EMILIN1/COL3A1/COL5A2/SFRP2/ADAMTS12/COL12A1/AEBP1/COL1A2/COL5A1/ADAMTS14/LUM/COL1A1/COL5A3/COMP/MMP11	17	C7
GO:0001503	ossification	24/124	444/18870	1.33485e-15	6.35121e-13	4.76611e-13	ECM1/GLI2/TNFAIP6/COL5A2/IGFBP5/TWIST2/WNT5A/SFRP2/ADAMTS12/VCAN/TWIST1/IL6/COL1A2/SNAI2/CCN4/MGP/TMEM119/ITGA11/MMP2/CDH11/COL1A1/MRC2/COMP/COL6A1	24	C7
GO:0032963	collagen metabolic process	14/124	106/18870	8.39396e-15	3.3282e-12	2.49757e-12	EMILIN1/IL6/COL1A2/PCOLCE/COL5A1/ADAMTS14/TGFB3/MMP2/MFAP4/COL1A1/MRC2/CYGB/RCN3/MMP11	14	C7
GO:0060485	mesenchyme development	17/124	327/18870	4.89166e-11	1.66246e-08	1.24756e-08	HEYL/FN1/WNT5A/EDNRA/SFRP2/FOXF2/TCF21/TWIST1/IL6/HOXA5/SNAI2/HAS2/TBX3/EDNRB/TGFB3/COL1A1/TBX2	17	C7
GO:0048565	digestive tract development	12/124	134/18870	8.08613e-11	2.40461e-08	1.80448e-08	GLI2/COL3A1/WNT5A/SFRP2/FOXF2/TCF21/HOXA5/EDNRB/DACT1/TGFB3/STRA6/TBX2	12	C7
GO:0001649	osteoblast differentiation	15/124	257/18870	1.45467e-10	3.84519e-08	2.88553e-08	GLI2/TNFAIP6/IGFBP5/TWIST2/SFRP2/VCAN/TWIST1/IL6/SNAI2/CCN4/TMEM119/ITGA11/COL1A1/MRC2/COL6A1	15	C7
GO:0048762	mesenchymal cell differentiation	15/124	262/18870	1.90515e-10	4.53234e-08	3.40119e-08	HEYL/FN1/WNT5A/EDNRA/SFRP2/FOXF2/TCF21/TWIST1/IL6/SNAI2/HAS2/TBX3/EDNRB/TGFB3/COL1A1	15	C7
GO:0055123	digestive system development	12/124	146/18870	2.21118e-10	4.78217e-08	3.58867e-08	GLI2/COL3A1/WNT5A/SFRP2/FOXF2/TCF21/HOXA5/EDNRB/DACT1/TGFB3/STRA6/TBX2	12	C7
GO:0061448	connective tissue development	15/124	285/18870	6.13746e-10	1.21675e-07	9.13082e-08	ECM1/PRRX1/COL3A1/WNT5A/SFRP2/ADAMTS12/PDGFRB/HOXA5/SNAI2/CCN4/COL5A1/MGP/COL1A1/COMP/BGN	15	C7
GO:0032964	collagen biosynthetic process	8/124	48/18870	8.38101e-10	1.53372e-07	1.15095e-07	EMILIN1/IL6/PCOLCE/COL5A1/TGFB3/COL1A1/CYGB/RCN3	8	C7
GO:0035987	endodermal cell differentiation	8/124	49/18870	9.96162e-10	1.69276e-07	1.27029e-07	COL5A2/FN1/COL7A1/COL8A1/COL12A1/COL5A1/MMP2/COL6A1	8	C7
GO:0051216	cartilage development	13/124	207/18870	1.07647e-09	1.70728e-07	1.28119e-07	ECM1/PRRX1/COL3A1/WNT5A/SFRP2/ADAMTS12/HOXA5/SNAI2/CCN4/MGP/COL1A1/COMP/BGN	13	C7
GO:0001837	epithelial to mesenchymal transition	12/124	178/18870	2.17743e-09	3.23756e-07	2.42955e-07	HEYL/WNT5A/EDNRA/SFRP2/FOXF2/TWIST1/IL6/SNAI2/HAS2/TBX3/TGFB3/COL1A1	12	C7
GO:0001706	endoderm formation	8/124	58/18870	4.03039e-09	5.35711e-07	4.02011e-07	COL5A2/FN1/COL7A1/COL8A1/COL12A1/COL5A1/MMP2/COL6A1	8	C7
GO:0030324	lung development	12/124	188/18870	4.0533e-09	5.35711e-07	4.02011e-07	HSD11B1/GLI2/COL3A1/IGFBP5/WNT5A/TCF21/HOXA5/TGFB3/STRA6/CRISPLD2/TBX2/RCN3	12	C7
GO:0030323	respiratory tube development	12/124	192/18870	5.14359e-09	6.44031e-07	4.83298e-07	HSD11B1/GLI2/COL3A1/IGFBP5/WNT5A/TCF21/HOXA5/TGFB3/STRA6/CRISPLD2/TBX2/RCN3	12	C7
GO:0060021	roof of mouth development	9/124	91/18870	8.48999e-09	1.00988e-06	7.57843e-07	PRRX1/WNT5A/FOXF2/TCF21/TWIST1/SNAI2/TBX3/TGFB3/TBX2	9	C7
GO:0001704	formation of primary germ layer	10/124	128/18870	1.22766e-08	1.36472e-06	1.02412e-06	COL5A2/FN1/COL7A1/WNT5A/COL8A1/SFRP2/COL12A1/COL5A1/MMP2/COL6A1	10	C7
GO:0031589	cell-substrate adhesion	15/124	356/18870	1.26204e-08	1.36472e-06	1.02412e-06	EMILIN1/COL3A1/FN1/COL8A1/CCDC80/APOD/ADAMTS12/HAS2/THY1/POSTN/ITGA11/CDH11/COL1A1/COL5A3/FBLN1	15	C7
GO:0060541	respiratory system development	12/124	214/18870	1.73744e-08	1.79712e-06	1.3486e-06	HSD11B1/GLI2/COL3A1/IGFBP5/WNT5A/TCF21/HOXA5/TGFB3/STRA6/CRISPLD2/TBX2/RCN3	12	C7
GO:0060324	face development	7/124	52/18870	4.66991e-08	4.62905e-06	3.47376e-06	WNT5A/EDNRA/TGFB3/STRA6/MMP2/CRISPLD2/COL1A1	7	C7
GO:0048844	artery morphogenesis	8/124	80/18870	5.40359e-08	5.14206e-06	3.85873e-06	PRRX1/COL3A1/EDNRA/PDGFRB/STRA6/TBX2/NOTCH3/COMP	8	C7
GO:0007492	endoderm development	8/124	83/18870	7.23293e-08	6.61813e-06	4.96641e-06	COL5A2/FN1/COL7A1/COL8A1/COL12A1/COL5A1/MMP2/COL6A1	8	C7
GO:0060348	bone development	11/124	215/18870	1.78431e-07	1.57217e-05	1.1798e-05	ECM1/COL3A1/ADAMTS12/TWIST1/HAS2/CCN4/TMEM119/TGFB3/COL1A1/COMP/BGN	11	C7
GO:0048660	regulation of smooth muscle cell proliferation	10/124	171/18870	1.92393e-07	1.63465e-05	1.22669e-05	PDE1A/IGFBP5/APOD/PDGFRB/IL6/CCN4/TGFB3/MMP2/NOTCH3/PTGIR	10	C7
GO:0048659	smooth muscle cell proliferation	10/124	175/18870	2.38644e-07	1.9577e-05	1.46911e-05	PDE1A/IGFBP5/APOD/PDGFRB/IL6/CCN4/TGFB3/MMP2/NOTCH3/PTGIR	10	C7
GO:0090596	sensory organ morphogenesis	12/124	277/18870	2.91944e-07	2.31512e-05	1.73732e-05	PRRX1/COL5A2/WNT5A/COL8A1/EDNRA/FOXF2/TWIST1/COL5A1/THY1/TBX3/STRA6/TBX2	12	C7
GO:0048705	skeletal system morphogenesis	11/124	230/18870	3.50919e-07	2.69302e-05	2.02091e-05	PRRX1/COL3A1/TWIST1/HOXA5/HAS2/MGP/TMEM119/TGFB3/MMP2/COL1A1/COMP	11	C7
GO:0032602	chemokine production	8/124	105/18870	4.53314e-07	3.3701e-05	2.52901e-05	WNT5A/APOD/TSLP/TREM1/TWIST1/IL6/SNAI2/POSTN	8	C7
GO:0050673	epithelial cell proliferation	15/124	480/18870	6.112e-07	4.29673e-05	3.22438e-05	ECM1/IGFBP5/WNT5A/COL8A1/SFRP2/TWIST1/IL6/HOXA5/CCL26/SNAI2/HAS2/VSTM4/EDNRB/SERPINF1/TBX2	15	C7
GO:1905314	semi-lunar valve development	6/124	47/18870	6.14077e-07	4.29673e-05	3.22438e-05	HEYL/EMILIN1/TWIST1/SNAI2/STRA6/CDH11	6	C7
GO:0045667	regulation of osteoblast differentiation	9/124	150/18870	6.49674e-07	4.34352e-05	3.25949e-05	TNFAIP6/IGFBP5/TWIST2/SFRP2/TWIST1/IL6/SNAI2/CCN4/TMEM119	9	C7
GO:0048596	embryonic camera-type eye morphogenesis	5/124	26/18870	6.65428e-07	4.34352e-05	3.25949e-05	WNT5A/FOXF2/TWIST1/STRA6/TBX2	5	C7
GO:0060840	artery development	8/124	111/18870	6.94682e-07	4.34352e-05	3.25949e-05	PRRX1/COL3A1/EDNRA/PDGFRB/STRA6/TBX2/NOTCH3/COMP	8	C7
GO:0007369	gastrulation	10/124	197/18870	7.11727e-07	4.34352e-05	3.25949e-05	COL5A2/FN1/COL7A1/WNT5A/COL8A1/SFRP2/COL12A1/COL5A1/MMP2/COL6A1	10	C7
GO:0033002	muscle cell proliferation	11/124	247/18870	7.12052e-07	4.34352e-05	3.25949e-05	PDE1A/IGFBP5/APOD/PDGFRB/IL6/CCN4/TGFB3/MMP2/TBX2/NOTCH3/PTGIR	11	C7
GO:0048546	digestive tract morphogenesis	6/124	49/18870	7.912e-07	4.70566e-05	3.53125e-05	GLI2/WNT5A/SFRP2/TCF21/DACT1/STRA6	6	C7
GO:0003151	outflow tract morphogenesis	7/124	81/18870	1.03697e-06	6.01696e-05	4.51528e-05	HEYL/WNT5A/EDNRA/SFRP2/TWIST1/TBX3/TBX2	7	C7
GO:0001822	kidney development	12/124	314/18870	1.103e-06	6.24771e-05	4.68844e-05	HEYL/GLI2/WNT5A/EDNRA/PDGFRB/TCF21/HAS2/EDNRB/STRA6/SERPINF1/NOTCH3/CRLF1	12	C7
GO:0048592	eye morphogenesis	9/124	162/18870	1.2385e-06	6.85207e-05	5.14197e-05	COL5A2/WNT5A/COL8A1/FOXF2/TWIST1/COL5A1/THY1/STRA6/TBX2	9	C7
GO:0048732	gland development	14/124	443/18870	1.30383e-06	7.04958e-05	5.29019e-05	GLI2/IGFBP5/WNT5A/EDNRA/TCF21/IL6/HOXA5/SNAI2/TBX3/TGFB3/STRA6/MMP2/SERPINF1/TBX2	14	C7
GO:0022612	gland morphogenesis	8/124	122/18870	1.42656e-06	7.54173e-05	5.65951e-05	IGFBP5/WNT5A/IL6/SNAI2/TBX3/TGFB3/MMP2/TBX2	8	C7
GO:0072001	renal system development	12/124	324/18870	1.53068e-06	7.91629e-05	5.94059e-05	HEYL/GLI2/WNT5A/EDNRA/PDGFRB/TCF21/HAS2/EDNRB/STRA6/SERPINF1/NOTCH3/CRLF1	12	C7
GO:0060325	face morphogenesis	5/124	31/18870	1.67422e-06	8.4744e-05	6.35941e-05	TGFB3/STRA6/MMP2/CRISPLD2/COL1A1	5	C7
GO:0001654	eye development	13/124	391/18870	1.82783e-06	9.0592e-05	6.79825e-05	COL5A2/WNT5A/COL8A1/PDGFRB/FOXF2/TWIST1/LAMC3/COL5A1/VSTM4/THY1/STRA6/SERPINF1/TBX2	13	C7
GO:0010810	regulation of cell-substrate adhesion	10/124	220/18870	1.93892e-06	9.35907e-05	7.02329e-05	EMILIN1/FN1/COL8A1/CCDC80/APOD/HAS2/THY1/POSTN/COL1A1/FBLN1	10	C7
GO:0072132	mesenchyme morphogenesis	6/124	57/18870	1.96702e-06	9.35907e-05	7.02329e-05	HEYL/WNT5A/TWIST1/SNAI2/TBX3/TBX2	6	C7
GO:0150063	visual system development	13/124	395/18870	2.0451e-06	9.53981e-05	7.15892e-05	COL5A2/WNT5A/COL8A1/PDGFRB/FOXF2/TWIST1/LAMC3/COL5A1/VSTM4/THY1/STRA6/SERPINF1/TBX2	13	C7
GO:0048880	sensory system development	13/124	401/18870	2.41417e-06	0.000110448	8.28831e-05	COL5A2/WNT5A/COL8A1/PDGFRB/FOXF2/TWIST1/LAMC3/COL5A1/VSTM4/THY1/STRA6/SERPINF1/TBX2	13	C7
GO:0060317	cardiac epithelial to mesenchymal transition	5/124	34/18870	2.69891e-06	0.000121146	9.09107e-05	HEYL/TWIST1/SNAI2/HAS2/TBX3	5	C7
GO:0003179	heart valve morphogenesis	6/124	61/18870	2.94597e-06	0.000129786	9.73951e-05	HEYL/EMILIN1/TWIST1/SNAI2/STRA6/CDH11	6	C7
GO:0048048	embryonic eye morphogenesis	5/124	35/18870	3.13223e-06	0.000135483	0.00010167	WNT5A/FOXF2/TWIST1/STRA6/TBX2	5	C7
GO:1903053	regulation of extracellular matrix organization	6/124	62/18870	3.24419e-06	0.00013782	0.000103424	EMILIN1/LAMA2/IL6/AEBP1/HAS2/ZNF469	6	C7
GO:0048562	embryonic organ morphogenesis	11/124	295/18870	4.00007e-06	0.000162311	0.000121802	PRRX1/WNT5A/EDNRA/FOXF2/TCF21/TWIST1/HOXA5/TBX3/TGFB3/STRA6/TBX2	11	C7
GO:0061138	morphogenesis of a branching epithelium	9/124	187/18870	4.05092e-06	0.000162311	0.000121802	GLI2/WNT5A/EDNRA/SFRP2/TCF21/HOXA5/SNAI2/TBX3/TBX2	9	C7
GO:0007160	cell-matrix adhesion	10/124	239/18870	4.06567e-06	0.000162311	0.000121802	EMILIN1/COL3A1/FN1/APOD/ADAMTS12/THY1/POSTN/ITGA11/CDH11/COL5A3	10	C7
GO:0031076	embryonic camera-type eye development	5/124	37/18870	4.16182e-06	0.000162311	0.000121802	WNT5A/FOXF2/TWIST1/STRA6/TBX2	5	C7
GO:0060323	head morphogenesis	5/124	37/18870	4.16182e-06	0.000162311	0.000121802	TGFB3/STRA6/MMP2/CRISPLD2/COL1A1	5	C7
GO:0060349	bone morphogenesis	7/124	100/18870	4.30643e-06	0.000163359	0.000122589	COL3A1/TWIST1/HAS2/TMEM119/TGFB3/COL1A1/COMP	7	C7
GO:0040013	negative regulation of locomotion	13/124	423/18870	4.32602e-06	0.000163359	0.000122589	EMILIN1/TNFAIP6/COL3A1/IGFBP5/WNT5A/APOD/SFRP2/THY1/DCN/CDH11/SERPINF1/CYGB/FBLN1	13	C7
GO:0003180	aortic valve morphogenesis	5/124	38/18870	4.7673e-06	0.000177209	0.000132983	HEYL/EMILIN1/TWIST1/SNAI2/CDH11	5	C7
GO:0032642	regulation of chemokine production	7/124	104/18870	5.59243e-06	0.000204683	0.0001536	WNT5A/APOD/TSLP/TWIST1/IL6/SNAI2/POSTN	7	C7
GO:0032835	glomerulus development	6/124	69/18870	6.09358e-06	0.000219646	0.000164828	HEYL/EDNRA/PDGFRB/TCF21/EDNRB/NOTCH3	6	C7
GO:0003203	endocardial cushion morphogenesis	5/124	41/18870	7.00632e-06	0.000248777	0.000186688	HEYL/TWIST1/SNAI2/TBX3/TBX2	5	C7
GO:0001763	morphogenesis of a branching structure	9/124	203/18870	7.89021e-06	0.000276041	0.000207149	GLI2/WNT5A/EDNRA/SFRP2/TCF21/HOXA5/SNAI2/TBX3/TBX2	9	C7
GO:0003170	heart valve development	6/124	73/18870	8.46985e-06	0.000292026	0.000219144	HEYL/EMILIN1/TWIST1/SNAI2/STRA6/CDH11	6	C7
GO:0003176	aortic valve development	5/124	43/18870	8.90559e-06	0.000294683	0.000221138	HEYL/EMILIN1/TWIST1/SNAI2/CDH11	5	C7
GO:0010712	regulation of collagen metabolic process	5/124	43/18870	8.90559e-06	0.000294683	0.000221138	EMILIN1/IL6/TGFB3/MFAP4/CYGB	5	C7
GO:0048754	branching morphogenesis of an epithelial tube	8/124	156/18870	8.91853e-06	0.000294683	0.000221138	GLI2/WNT5A/EDNRA/SFRP2/TCF21/HOXA5/TBX3/TBX2	8	C7
GO:2000146	negative regulation of cell motility	12/124	388/18870	9.67956e-06	0.000309521	0.000232273	EMILIN1/TNFAIP6/COL3A1/IGFBP5/APOD/SFRP2/THY1/DCN/CDH11/SERPINF1/CYGB/FBLN1	12	C7
GO:0060973	cell migration involved in heart development	4/124	21/18870	9.7493e-06	0.000309521	0.000232273	EDNRA/PDGFRB/TWIST1/SNAI2	4	C7
GO:0003007	heart morphogenesis	10/124	264/18870	9.75792e-06	0.000309521	0.000232273	HEYL/WNT5A/EDNRA/SFRP2/TWIST1/SNAI2/HAS2/COL5A1/TBX3/TBX2	10	C7
GO:0002062	chondrocyte differentiation	7/124	116/18870	1.15024e-05	0.000360056	0.000270195	ECM1/COL3A1/SFRP2/ADAMTS12/SNAI2/CCN4/COMP	7	C7
GO:0085029	extracellular matrix assembly	5/124	46/18870	1.24836e-05	0.000385695	0.000289435	EMILIN1/COL3A1/COL1A2/HAS2/MFAP4	5	C7
GO:0043010	camera-type eye development	11/124	344/18870	1.70058e-05	0.000502087	0.000376779	WNT5A/COL8A1/PDGFRB/FOXF2/TWIST1/LAMC3/VSTM4/THY1/STRA6/SERPINF1/TBX2	11	C7
GO:0010171	body morphogenesis	5/124	49/18870	1.7095e-05	0.000502087	0.000376779	TGFB3/STRA6/MMP2/CRISPLD2/COL1A1	5	C7
GO:0014911	positive regulation of smooth muscle cell migration	5/124	49/18870	1.7095e-05	0.000502087	0.000376779	IGFBP5/PDGFRB/HAS2/CCN4/POSTN	5	C7
GO:0048286	lung alveolus development	5/124	49/18870	1.7095e-05	0.000502087	0.000376779	IGFBP5/TCF21/HOXA5/TGFB3/STRA6	5	C7
GO:0071560	cellular response to transforming growth factor beta stimulus	10/124	287/18870	2.01013e-05	0.000583184	0.000437636	DNM3OS/FMOD/EMILIN1/COL3A1/WNT5A/COL1A2/POSTN/LTBP2/TGFB3/COL1A1	10	C7
GO:0071230	cellular response to amino acid stimulus	6/124	85/18870	2.04079e-05	0.000584944	0.000438957	COL3A1/COL5A2/COL1A2/MMP2/COL1A1/COL6A1	6	C7
GO:0048706	embryonic skeletal system development	7/124	128/18870	2.18516e-05	0.000618869	0.000464415	PRRX1/WNT5A/EDNRA/TWIST1/HOXA5/TGFB3/COL1A1	7	C7
GO:0007517	muscle organ development	11/124	354/18870	2.21585e-05	0.000620177	0.000465397	HEYL/COL3A1/COL6A3/WNT5A/EDNRA/LAMA2/TCF21/TWIST1/ITGA11/STRA6/SGCA	11	C7
GO:0003197	endocardial cushion development	5/124	52/18870	2.29357e-05	0.000634465	0.000476119	HEYL/TWIST1/SNAI2/TBX3/TBX2	5	C7
GO:0071559	response to transforming growth factor beta	10/124	293/18870	2.39975e-05	0.000650088	0.000487843	DNM3OS/FMOD/EMILIN1/COL3A1/WNT5A/COL1A2/POSTN/LTBP2/TGFB3/COL1A1	10	C7
GO:0001667	ameboidal-type cell migration	13/124	497/18870	2.4047e-05	0.000650088	0.000487843	FN1/WNT5A/EDNRA/TWIST1/SNAI2/HAS2/VSTM4/CD248/DCN/EDNRB/SERPINF1/CYGB/SRPX2	13	C7
GO:0048736	appendage development	8/124	182/18870	2.72723e-05	0.000720898	0.00054098	PRRX1/COL3A1/WNT5A/SFRP2/TWIST1/TBX3/TBX2/COMP	8	C7
GO:0060173	limb development	8/124	182/18870	2.72723e-05	0.000720898	0.00054098	PRRX1/COL3A1/WNT5A/SFRP2/TWIST1/TBX3/TBX2/COMP	8	C7
GO:0030879	mammary gland development	7/124	133/18870	2.79895e-05	0.000723773	0.000543138	GLI2/IGFBP5/WNT5A/HOXA5/TBX3/TGFB3/TBX2	7	C7
GO:0048593	camera-type eye morphogenesis	7/124	133/18870	2.79895e-05	0.000723773	0.000543138	WNT5A/COL8A1/FOXF2/TWIST1/THY1/STRA6/TBX2	7	C7
GO:0048251	elastic fiber assembly	3/124	10/18870	3.21348e-05	0.0008146	0.000611297	EMILIN1/COL3A1/MFAP4	3	C7
GO:0003272	endocardial cushion formation	4/124	28/18870	3.21868e-05	0.0008146	0.000611297	HEYL/SNAI2/TBX3/TBX2	4	C7
GO:0030336	negative regulation of cell migration	11/124	373/18870	3.57522e-05	0.000888055	0.000666419	EMILIN1/TNFAIP6/COL3A1/IGFBP5/APOD/SFRP2/THY1/DCN/CDH11/SERPINF1/CYGB	11	C7
GO:0042733	embryonic digit morphogenesis	5/124	57/18870	3.59951e-05	0.000888055	0.000666419	WNT5A/SFRP2/TWIST1/TBX3/TBX2	5	C7
GO:0071229	cellular response to acid chemical	6/124	94/18870	3.6209e-05	0.000888055	0.000666419	COL3A1/COL5A2/COL1A2/MMP2/COL1A1/COL6A1	6	C7
GO:0072012	glomerulus vasculature development	4/124	29/18870	3.71475e-05	0.000901774	0.000676715	EDNRA/PDGFRB/TCF21/NOTCH3	4	C7
GO:0032966	negative regulation of collagen biosynthetic process	3/124	11/18870	4.39732e-05	0.00104612	0.000785038	EMILIN1/IL6/CYGB	3	C7
GO:0060900	embryonic camera-type eye formation	3/124	11/18870	4.39732e-05	0.00104612	0.000785038	WNT5A/TWIST1/STRA6	3	C7
GO:0048568	embryonic organ development	12/124	453/18870	4.44661e-05	0.00104737	0.000785977	PRRX1/GLI2/WNT5A/EDNRA/FOXF2/TCF21/TWIST1/HOXA5/TBX3/TGFB3/STRA6/TBX2	12	C7
GO:0048661	positive regulation of smooth muscle cell proliferation	6/124	98/18870	4.58215e-05	0.00106872	0.000801994	IGFBP5/PDGFRB/IL6/CCN4/MMP2/NOTCH3	6	C7
GO:0043588	skin development	10/124	317/18870	4.67611e-05	0.00108005	0.000810494	GLI2/COL3A1/COL5A2/IGFBP5/WNT5A/COL1A2/COL5A1/COL1A1/COL5A3/COMP	10	C7
GO:0061437	renal system vasculature development	4/124	31/18870	4.87151e-05	0.00110375	0.000828279	EDNRA/PDGFRB/TCF21/NOTCH3	4	C7
GO:0061440	kidney vasculature development	4/124	31/18870	4.87151e-05	0.00110375	0.000828279	EDNRA/PDGFRB/TCF21/NOTCH3	4	C7
GO:0035107	appendage morphogenesis	7/124	146/18870	5.08476e-05	0.00112006	0.000840522	PRRX1/COL3A1/WNT5A/SFRP2/TWIST1/TBX3/TBX2	7	C7
GO:0035108	limb morphogenesis	7/124	146/18870	5.08476e-05	0.00112006	0.000840522	PRRX1/COL3A1/WNT5A/SFRP2/TWIST1/TBX3/TBX2	7	C7
GO:0045598	regulation of fat cell differentiation	7/124	146/18870	5.08476e-05	0.00112006	0.000840522	WNT5A/SFRP2/IL6/SNAI2/CCN4/MEDAG/MMP11	7	C7
GO:0010713	negative regulation of collagen metabolic process	3/124	12/18870	5.83496e-05	0.00127352	0.000955683	EMILIN1/IL6/CYGB	3	C7
GO:0050900	leukocyte migration	11/124	396/18870	6.1357e-05	0.00132699	0.000995804	ECM1/EMILIN1/TNFAIP6/WNT5A/APOD/TREM1/IL6/CCL26/THY1/EDNRB/MMP2	11	C7
GO:0048566	embryonic digestive tract development	4/124	33/18870	6.27136e-05	0.0013441	0.00100865	GLI2/FOXF2/TCF21/STRA6	4	C7
GO:0060562	epithelial tube morphogenesis	10/124	334/18870	7.23339e-05	0.00153645	0.00115299	GLI2/WNT5A/EDNRA/SFRP2/ADAMTS12/TCF21/TWIST1/HOXA5/TBX3/TBX2	10	C7
GO:0036302	atrioventricular canal development	3/124	13/18870	7.54906e-05	0.00158931	0.00119266	HAS2/TBX3/TBX2	3	C7
GO:0010934	macrophage cytokine production	4/124	37/18870	9.91861e-05	0.00205186	0.00153977	WNT5A/SPON2/TWIST1/TGFB3	4	C7
GO:0010935	regulation of macrophage cytokine production	4/124	37/18870	9.91861e-05	0.00205186	0.00153977	WNT5A/SPON2/TWIST1/TGFB3	4	C7
GO:0045765	regulation of angiogenesis	10/124	349/18870	0.00010396	0.002115	0.00158715	ECM1/EMILIN1/WNT5A/SFRP2/THBS2/TWIST1/IL6/HOXA5/DCN/SERPINF1	10	C7
GO:0042698	ovulation cycle	5/124	71/18870	0.000104016	0.002115	0.00158715	TNFAIP6/HAS2/TGFB3/MMP2/SERPINF1	5	C7
GO:0043583	ear development	8/124	221/18870	0.000107165	0.00216056	0.00162134	PRRX1/WNT5A/EDNRA/TWIST1/TBX3/TGFB3/STRA6/TBX2	8	C7
GO:0032965	regulation of collagen biosynthetic process	4/124	38/18870	0.000110294	0.00220445	0.00165428	EMILIN1/IL6/TGFB3/CYGB	4	C7
GO:0032722	positive regulation of chemokine production	5/124	72/18870	0.000111195	0.00220445	0.00165428	WNT5A/TSLP/TWIST1/IL6/POSTN	5	C7
GO:0045165	cell fate commitment	9/124	286/18870	0.000115388	0.00226867	0.00170247	PRRX1/GLI2/WNT5A/EDNRA/SFRP2/IL6/TBX3/TBX2/NOTCH3	9	C7
GO:1901342	regulation of vasculature development	10/124	354/18870	0.000116817	0.00227794	0.00170942	ECM1/EMILIN1/WNT5A/SFRP2/THBS2/TWIST1/IL6/HOXA5/DCN/SERPINF1	10	C7
GO:0003205	cardiac chamber development	7/124	168/18870	0.000122957	0.00237817	0.00178464	HEYL/WNT5A/EDNRA/SFRP2/TBX3/STRA6/TBX2	7	C7
GO:0060537	muscle tissue development	11/124	433/18870	0.000135283	0.00259546	0.0019477	HEYL/COL3A1/IGFBP5/WNT5A/EDNRA/PDGFRB/TCF21/TWIST1/TBX3/STRA6/TBX2	11	C7
GO:0030326	embryonic limb morphogenesis	6/124	120/18870	0.000141396	0.0026697	0.00200341	PRRX1/WNT5A/SFRP2/TWIST1/TBX3/TBX2	6	C7
GO:0035113	embryonic appendage morphogenesis	6/124	120/18870	0.000141396	0.0026697	0.00200341	PRRX1/WNT5A/SFRP2/TWIST1/TBX3/TBX2	6	C7
GO:0051145	smooth muscle cell differentiation	5/124	76/18870	0.000143786	0.00269344	0.00202123	EDNRA/TBX3/EDNRB/TBX2/COMP	5	C7
GO:0042249	establishment of planar polarity of embryonic epithelium	3/124	16/18870	0.000145698	0.00270793	0.0020321	WNT5A/SFRP2/FOXF2	3	C7
GO:0030278	regulation of ossification	6/124	121/18870	0.000147983	0.00272907	0.00204797	ECM1/WNT5A/TWIST1/MGP/TMEM119/COMP	6	C7
GO:0002367	cytokine production involved in immune response	6/124	122/18870	0.000154809	0.00283301	0.00212597	WNT5A/SPON2/TREM1/TWIST1/IL6/TGFB3	6	C7
GO:0031214	biomineral tissue development	7/124	175/18870	0.000158368	0.00287602	0.00215824	ECM1/TWIST1/COL1A2/MGP/TMEM119/COL1A1/COMP	7	C7
GO:0010811	positive regulation of cell-substrate adhesion	6/124	123/18870	0.000161883	0.00289564	0.00217296	EMILIN1/FN1/COL8A1/CCDC80/HAS2/THY1	6	C7
GO:0030282	bone mineralization	6/124	123/18870	0.000161883	0.00289564	0.00217296	ECM1/TWIST1/COL1A2/MGP/TMEM119/COMP	6	C7
GO:0072089	stem cell proliferation	6/124	125/18870	0.000176797	0.00313881	0.00235545	PRRX1/WNT5A/SFRP2/SNAI2/TBX3/FBLN1	6	C7
GO:0060443	mammary gland morphogenesis	4/124	43/18870	0.000179784	0.00316819	0.00237749	IGFBP5/WNT5A/TBX3/TBX2	4	C7
GO:0042471	ear morphogenesis	6/124	126/18870	0.000184651	0.00320645	0.00240621	PRRX1/WNT5A/EDNRA/TWIST1/TBX3/TBX2	6	C7
GO:0043200	response to amino acid	6/124	126/18870	0.000184651	0.00320645	0.00240621	COL3A1/COL5A2/COL1A2/MMP2/COL1A1/COL6A1	6	C7
GO:0048608	reproductive structure development	9/124	305/18870	0.000187003	0.00322376	0.00241919	TNFAIP6/WNT5A/SFRP2/FOXF2/TCF21/TBX3/STRA6/MMP2/SERPINF1	9	C7
GO:0003206	cardiac chamber morphogenesis	6/124	127/18870	0.000192777	0.0032526	0.00244084	HEYL/WNT5A/EDNRA/SFRP2/TBX3/TBX2	6	C7
GO:0003231	cardiac ventricle development	6/124	127/18870	0.000192777	0.0032526	0.00244084	HEYL/WNT5A/EDNRA/SFRP2/TBX3/STRA6	6	C7
GO:0090288	negative regulation of cellular response to growth factor stimulus	6/124	127/18870	0.000192777	0.0032526	0.00244084	EMILIN1/TNFAIP6/WNT5A/SFRP2/ADAMTS12/DCN	6	C7
GO:0030500	regulation of bone mineralization	5/124	81/18870	0.000194264	0.0032546	0.00244234	ECM1/TWIST1/MGP/TMEM119/COMP	5	C7
GO:0014032	neural crest cell development	5/124	82/18870	0.0002058	0.00340387	0.00255435	FN1/EDNRA/TWIST1/SNAI2/EDNRB	5	C7
GO:0061458	reproductive system development	9/124	309/18870	0.000206035	0.00340387	0.00255435	TNFAIP6/WNT5A/SFRP2/FOXF2/TCF21/TBX3/STRA6/MMP2/SERPINF1	9	C7
GO:0030574	collagen catabolic process	4/124	45/18870	0.000214868	0.00352531	0.00264548	ADAMTS14/MMP2/MRC2/MMP11	4	C7
GO:0048863	stem cell differentiation	8/124	246/18870	0.000223357	0.0036395	0.00273117	FN1/EDNRA/SFRP2/TWIST1/SNAI2/TBX3/EDNRB/TBX2	8	C7
GO:0030540	female genitalia development	3/124	19/18870	0.000248503	0.00399451	0.00299758	WNT5A/TBX3/STRA6	3	C7
GO:1902548	negative regulation of cellular response to vascular endothelial growth factor stimulus	3/124	19/18870	0.000248503	0.00399451	0.00299758	EMILIN1/ADAMTS12/DCN	3	C7
GO:0048806	genitalia development	4/124	47/18870	0.00025463	0.00406554	0.00305088	WNT5A/FOXF2/TBX3/STRA6	4	C7
GO:0031099	regeneration	7/124	191/18870	0.00027078	0.00429458	0.00322276	PRRX1/APOD/IL6/THY1/POSTN/MMP2/SGCA	7	C7
GO:0006953	acute-phase response	4/124	48/18870	0.000276375	0.00435429	0.00326757	FN1/IL6/PTGES/EDNRB	4	C7
GO:0048864	stem cell development	5/124	88/18870	0.000286368	0.00448203	0.00336343	FN1/EDNRA/TWIST1/SNAI2/EDNRB	5	C7
GO:0014910	regulation of smooth muscle cell migration	5/124	89/18870	0.000301833	0.00469321	0.00352191	IGFBP5/PDGFRB/HAS2/CCN4/POSTN	5	C7
GO:0035270	endocrine system development	6/124	139/18870	0.000314141	0.00485287	0.00364172	GLI2/WNT5A/EDNRA/IL6/HOXA5/STRA6	6	C7
GO:0061082	myeloid leukocyte cytokine production	4/124	50/18870	0.000323816	0.00497006	0.00372966	WNT5A/SPON2/TWIST1/TGFB3	4	C7
GO:0001101	response to acid chemical	6/124	141/18870	0.000339165	0.00515594	0.00386915	COL3A1/COL5A2/COL1A2/MMP2/COL1A1/COL6A1	6	C7
GO:0045785	positive regulation of cell adhesion	11/124	482/18870	0.000340262	0.00515594	0.00386915	EMILIN1/GLI2/FN1/WNT5A/COL8A1/CCDC80/SFRP2/LAMA2/IL6/HAS2/THY1	11	C7
GO:0050678	regulation of epithelial cell proliferation	10/124	407/18870	0.000358274	0.00539452	0.00404819	ECM1/WNT5A/SFRP2/TWIST1/HOXA5/CCL26/SNAI2/HAS2/EDNRB/SERPINF1	10	C7
GO:0007178	transmembrane receptor protein serine/threonine kinase signaling pathway	10/124	410/18870	0.000379585	0.00567946	0.00426201	FMOD/EMILIN1/TNFAIP6/COL3A1/WNT5A/SFRP2/COL1A2/LTBP2/TGFB3/COMP	10	C7
GO:0014033	neural crest cell differentiation	5/124	95/18870	0.000408342	0.00603382	0.00452793	FN1/EDNRA/TWIST1/SNAI2/EDNRB	5	C7
GO:0072091	regulation of stem cell proliferation	5/124	95/18870	0.000408342	0.00603382	0.00452793	PRRX1/WNT5A/SNAI2/TBX3/FBLN1	5	C7
GO:0014909	smooth muscle cell migration	5/124	96/18870	0.000428537	0.00629314	0.00472254	IGFBP5/PDGFRB/HAS2/CCN4/POSTN	5	C7
GO:0014821	phasic smooth muscle contraction	3/124	24/18870	0.000506759	0.00739619	0.00555029	TBX3/EDNRB/TBX2	3	C7
GO:0032755	positive regulation of interleukin-6 production	5/124	101/18870	0.000541037	0.00784833	0.00588959	WNT5A/SPON2/TSLP/TWIST1/IL6	5	C7
GO:0070167	regulation of biomineral tissue development	5/124	102/18870	0.000565968	0.00816022	0.00612364	ECM1/TWIST1/MGP/TMEM119/COMP	5	C7
GO:0031102	neuron projection regeneration	4/124	58/18870	0.000572898	0.00816423	0.00612665	PRRX1/APOD/THY1/MMP2	4	C7
GO:0032331	negative regulation of chondrocyte differentiation	3/124	25/18870	0.000573109	0.00816423	0.00612665	ADAMTS12/SNAI2/CCN4	3	C7
GO:0072006	nephron development	6/124	156/18870	0.000580439	0.00821943	0.00616807	HEYL/EDNRA/PDGFRB/TCF21/EDNRB/NOTCH3	6	C7
GO:0001755	neural crest cell migration	4/124	59/18870	0.000611466	0.00855693	0.00642134	FN1/EDNRA/TWIST1/EDNRB	4	C7
GO:0010718	positive regulation of epithelial to mesenchymal transition	4/124	59/18870	0.000611466	0.00855693	0.00642134	TWIST1/IL6/TGFB3/COL1A1	4	C7
GO:0007548	sex differentiation	8/124	288/18870	0.000638026	0.00876512	0.00657758	TNFAIP6/WNT5A/SFRP2/FOXF2/TCF21/TBX3/STRA6/MMP2	8	C7
GO:0006929	substrate-dependent cell migration	3/124	26/18870	0.000644765	0.00876512	0.00657758	FN1/SNAI2/ITGA11	3	C7
GO:0014829	vascular associated smooth muscle contraction	3/124	26/18870	0.000644765	0.00876512	0.00657758	EDNRA/EDNRB/COMP	3	C7
GO:0061311	cell surface receptor signaling pathway involved in heart development	3/124	26/18870	0.000644765	0.00876512	0.00657758	HEYL/WNT5A/SNAI2	3	C7
GO:2000050	regulation of non-canonical Wnt signaling pathway	3/124	26/18870	0.000644765	0.00876512	0.00657758	WNT5A/SFRP2/DACT1	3	C7
GO:0032526	response to retinoic acid	5/124	106/18870	0.000674409	0.00911601	0.00684089	WNT5A/MMP2/SERPINF1/COL1A1/TBX2	5	C7
GO:0045599	negative regulation of fat cell differentiation	4/124	61/18870	0.000694069	0.00922453	0.00692233	WNT5A/IL6/CCN4/MMP11	4	C7
GO:0060350	endochondral bone morphogenesis	4/124	61/18870	0.000694069	0.00922453	0.00692233	COL3A1/TMEM119/COL1A1/COMP	4	C7
GO:0090497	mesenchymal cell migration	4/124	61/18870	0.000694069	0.00922453	0.00692233	FN1/EDNRA/TWIST1/EDNRB	4	C7
GO:0003279	cardiac septum development	5/124	108/18870	0.000734124	0.00970267	0.00728113	HEYL/WNT5A/TBX3/STRA6/TBX2	5	C7
GO:0006939	smooth muscle contraction	5/124	109/18870	0.000765422	0.0100604	0.00754961	EDNRA/TBX3/EDNRB/TBX2/COMP	5	C7
GO:0001708	cell fate specification	5/124	110/18870	0.000797706	0.0102581	0.00769792	GLI2/WNT5A/SFRP2/TBX3/TBX2	5	C7
GO:0002444	myeloid leukocyte mediated immunity	5/124	110/18870	0.000797706	0.0102581	0.00769792	SPON2/TREM1/IL6/PTGDS/PTGDR	5	C7
GO:0014812	muscle cell migration	5/124	110/18870	0.000797706	0.0102581	0.00769792	IGFBP5/PDGFRB/HAS2/CCN4/POSTN	5	C7
GO:0090398	cellular senescence	5/124	110/18870	0.000797706	0.0102581	0.00769792	PRELP/TWIST1/TBX3/TBX2/COMP	5	C7
GO:0002685	regulation of leukocyte migration	7/124	230/18870	0.00082133	0.01046	0.00784945	ECM1/EMILIN1/TNFAIP6/WNT5A/APOD/IL6/THY1	7	C7
GO:0007229	integrin-mediated signaling pathway	5/124	111/18870	0.000830996	0.01046	0.00784945	COL3A1/FN1/LAMA2/THY1/ITGA11	5	C7
GO:0010717	regulation of epithelial to mesenchymal transition	5/124	111/18870	0.000830996	0.01046	0.00784945	SFRP2/TWIST1/IL6/TGFB3/COL1A1	5	C7
GO:0071347	cellular response to interleukin-1	5/124	111/18870	0.000830996	0.01046	0.00784945	ADAMTS12/IL6/CCL26/HAS2/MMP2	5	C7
GO:0010812	negative regulation of cell-substrate adhesion	4/124	65/18870	0.000882464	0.0108776	0.00816286	APOD/POSTN/COL1A1/FBLN1	4	C7
GO:0035904	aorta development	4/124	65/18870	0.000882464	0.0108776	0.00816286	COL3A1/EDNRA/PDGFRB/TBX2	4	C7
GO:0045668	negative regulation of osteoblast differentiation	4/124	65/18870	0.000882464	0.0108776	0.00816286	TNFAIP6/IGFBP5/TWIST2/TWIST1	4	C7
GO:1905330	regulation of morphogenesis of an epithelium	4/124	65/18870	0.000882464	0.0108776	0.00816286	WNT5A/ADAMTS12/SNAI2/TBX2	4	C7
GO:0071295	cellular response to vitamin	3/124	30/18870	0.000987727	0.0121124	0.00908945	SNAI2/POSTN/COL1A1	3	C7
GO:0030595	leukocyte chemotaxis	7/124	240/18870	0.00105252	0.0128407	0.00963601	TNFAIP6/WNT5A/TREM1/IL6/CCL26/EDNRB/MMP2	7	C7
GO:1902547	regulation of cellular response to vascular endothelial growth factor stimulus	3/124	31/18870	0.00108834	0.01321	0.00991309	EMILIN1/ADAMTS12/DCN	3	C7
GO:0097529	myeloid leukocyte migration	7/124	242/18870	0.00110436	0.0133364	0.0100079	EMILIN1/TNFAIP6/TREM1/IL6/CCL26/EDNRB/MMP2	7	C7
GO:0001736	establishment of planar polarity	4/124	70/18870	0.00116533	0.0138468	0.010391	WNT5A/SFRP2/FOXF2/DACT1	4	C7
GO:0007164	establishment of tissue polarity	4/124	70/18870	0.00116533	0.0138468	0.010391	WNT5A/SFRP2/FOXF2/DACT1	4	C7
GO:0048662	negative regulation of smooth muscle cell proliferation	4/124	70/18870	0.00116533	0.0138468	0.010391	IGFBP5/APOD/TGFB3/PTGIR	4	C7
GO:0002718	regulation of cytokine production involved in immune response	5/124	120/18870	0.00117915	0.0138468	0.010391	WNT5A/SPON2/TWIST1/IL6/TGFB3	5	C7
GO:0046660	female sex differentiation	5/124	120/18870	0.00117915	0.0138468	0.010391	TNFAIP6/WNT5A/TBX3/STRA6/MMP2	5	C7
GO:0071772	response to BMP	6/124	179/18870	0.00118737	0.0138468	0.010391	HEYL/TNFAIP6/WNT5A/SFRP2/ADAMTS12/COMP	6	C7
GO:0071773	cellular response to BMP stimulus	6/124	179/18870	0.00118737	0.0138468	0.010391	HEYL/TNFAIP6/WNT5A/SFRP2/ADAMTS12/COMP	6	C7
GO:0061037	negative regulation of cartilage development	3/124	32/18870	0.00119519	0.0138701	0.0104084	ADAMTS12/SNAI2/CCN4	3	C7
GO:0007219	Notch signaling pathway	6/124	181/18870	0.00125702	0.0145168	0.0108938	HEYL/SNAI2/S1PR3/POSTN/TBX2/NOTCH3	6	C7
GO:0045444	fat cell differentiation	7/124	248/18870	0.001272	0.0146188	0.0109703	WNT5A/SFRP2/IL6/SNAI2/CCN4/MEDAG/MMP11	7	C7
GO:0060411	cardiac septum morphogenesis	4/124	72/18870	0.00129443	0.014664	0.0110043	HEYL/WNT5A/TBX3/TBX2	4	C7
GO:0061035	regulation of cartilage development	4/124	72/18870	0.00129443	0.014664	0.0110043	WNT5A/ADAMTS12/SNAI2/CCN4	4	C7
GO:1904888	cranial skeletal system development	4/124	72/18870	0.00129443	0.014664	0.0110043	PRRX1/EDNRA/TWIST1/TGFB3	4	C7
GO:0002063	chondrocyte development	3/124	33/18870	0.00130844	0.0147525	0.0110707	ECM1/SFRP2/COMP	3	C7
GO:0072678	T cell migration	4/124	73/18870	0.00136258	0.0152905	0.0114744	ECM1/WNT5A/APOD/CCL26	4	C7
GO:0060326	cell chemotaxis	8/124	325/18870	0.00138819	0.0155047	0.0116351	TNFAIP6/WNT5A/PDGFRB/TREM1/IL6/CCL26/EDNRB/MMP2	8	C7
GO:0034405	response to fluid shear stress	3/124	34/18870	0.00142822	0.0157124	0.011791	HAS2/TGFB3/MMP2	3	C7
GO:0070293	renal absorption	3/124	34/18870	0.00142822	0.0157124	0.011791	EDNRA/HAS2/EDNRB	3	C7
GO:0003281	ventricular septum development	4/124	74/18870	0.00143321	0.0157124	0.011791	HEYL/WNT5A/TBX3/STRA6	4	C7
GO:0045669	positive regulation of osteoblast differentiation	4/124	74/18870	0.00143321	0.0157124	0.011791	SFRP2/IL6/CCN4/TMEM119	4	C7
GO:0035924	cellular response to vascular endothelial growth factor stimulus	4/124	75/18870	0.00150634	0.0164385	0.0123359	EMILIN1/ADAMTS12/PDGFRB/DCN	4	C7
GO:0048545	response to steroid hormone	8/124	330/18870	0.00152861	0.0166053	0.012461	HEYL/TCF21/IL6/PTGDS/FIBIN/TGFB3/SERPINF1/COL1A1	8	C7
GO:2000242	negative regulation of reproductive process	4/124	76/18870	0.00158204	0.0171076	0.012838	WNT5A/PTGDS/ZP1/SERPINF1	4	C7
GO:0071425	hematopoietic stem cell proliferation	3/124	36/18870	0.00168792	0.0180881	0.0135738	WNT5A/SFRP2/SNAI2	3	C7
GO:0071711	basement membrane organization	3/124	36/18870	0.00168792	0.0180881	0.0135738	COL3A1/LAMA2/MMP11	3	C7
GO:0042692	muscle cell differentiation	9/124	419/18870	0.00180572	0.0192637	0.014456	IGFBP5/EDNRA/PDGFRB/LAMA2/TMEM119/TBX3/EDNRB/TBX2/COMP	9	C7
GO:0003253	cardiac neural crest cell migration involved in outflow tract morphogenesis	2/124	10/18870	0.00186224	0.019431	0.0145815	EDNRA/TWIST1	2	C7
GO:0014012	peripheral nervous system axon regeneration	2/124	10/18870	0.00186224	0.019431	0.0145815	APOD/MMP2	2	C7
GO:0048865	stem cell fate commitment	2/124	10/18870	0.00186224	0.019431	0.0145815	EDNRA/SFRP2	2	C7
GO:0060346	bone trabecula formation	2/124	10/18870	0.00186224	0.019431	0.0145815	MMP2/COL1A1	2	C7
GO:0060536	cartilage morphogenesis	2/124	10/18870	0.00186224	0.019431	0.0145815	HOXA5/SNAI2	2	C7
GO:0042060	wound healing	9/124	423/18870	0.00192606	0.0200092	0.0150154	EMILIN1/COL3A1/FN1/WNT5A/IL6/CCN4/COL5A1/COMP/FBLN1	9	C7
GO:0035909	aorta morphogenesis	3/124	38/18870	0.00197534	0.0204319	0.0153326	COL3A1/PDGFRB/TBX2	3	C7
GO:0042310	vasoconstriction	4/124	83/18870	0.00218754	0.0225288	0.0169062	EDNRA/EDNRB/MMP2/COMP	4	C7
GO:0006936	muscle contraction	8/124	351/18870	0.0022463	0.0226535	0.0169998	EDNRA/TPM2/TBX3/EDNRB/MYH13/SGCA/TBX2/COMP	8	C7
GO:0001660	fever generation	2/124	11/18870	0.0022663	0.0226535	0.0169998	PTGES/EDNRB	2	C7
GO:0007494	midgut development	2/124	11/18870	0.0022663	0.0226535	0.0169998	WNT5A/EDNRB	2	C7
GO:0061314	Notch signaling involved in heart development	2/124	11/18870	0.0022663	0.0226535	0.0169998	HEYL/SNAI2	2	C7
GO:0086100	endothelin receptor signaling pathway	2/124	11/18870	0.0022663	0.0226535	0.0169998	EDNRA/EDNRB	2	C7
GO:0090179	planar cell polarity pathway involved in neural tube closure	2/124	11/18870	0.0022663	0.0226535	0.0169998	WNT5A/SFRP2	2	C7
GO:1901731	positive regulation of platelet aggregation	2/124	11/18870	0.0022663	0.0226535	0.0169998	EMILIN1/IL6	2	C7
GO:0070555	response to interleukin-1	5/124	140/18870	0.00232536	0.0231465	0.0173698	ADAMTS12/IL6/CCL26/HAS2/MMP2	5	C7
GO:0035050	embryonic heart tube development	4/124	85/18870	0.00238622	0.0236534	0.0177501	WNT5A/EDNRA/TBX3/TBX2	4	C7
GO:0033627	cell adhesion mediated by integrin	4/124	88/18870	0.00270702	0.0254627	0.0191079	EMILIN1/SFRP2/SNAI2/ITGA11	4	C7
GO:0003207	cardiac chamber formation	2/124	12/18870	0.00270789	0.0254627	0.0191079	EDNRA/TBX2	2	C7
GO:0009650	UV protection	2/124	12/18870	0.00270789	0.0254627	0.0191079	SCARA3/MFAP4	2	C7
GO:0010936	negative regulation of macrophage cytokine production	2/124	12/18870	0.00270789	0.0254627	0.0191079	TWIST1/TGFB3	2	C7
GO:0030432	peristalsis	2/124	12/18870	0.00270789	0.0254627	0.0191079	TBX3/TBX2	2	C7
GO:0031650	regulation of heat generation	2/124	12/18870	0.00270789	0.0254627	0.0191079	PTGES/EDNRB	2	C7
GO:0043589	skin morphogenesis	2/124	12/18870	0.00270789	0.0254627	0.0191079	COL1A2/COL1A1	2	C7
GO:0048484	enteric nervous system development	2/124	12/18870	0.00270789	0.0254627	0.0191079	EDNRA/EDNRB	2	C7
GO:0060788	ectodermal placode formation	2/124	12/18870	0.00270789	0.0254627	0.0191079	TBX3/TBX2	2	C7
GO:0061309	cardiac neural crest cell development involved in outflow tract morphogenesis	2/124	12/18870	0.00270789	0.0254627	0.0191079	EDNRA/TWIST1	2	C7
GO:0071697	ectodermal placode morphogenesis	2/124	12/18870	0.00270789	0.0254627	0.0191079	TBX3/TBX2	2	C7
GO:0090178	regulation of establishment of planar polarity involved in neural tube closure	2/124	12/18870	0.00270789	0.0254627	0.0191079	WNT5A/SFRP2	2	C7
GO:0097084	vascular associated smooth muscle cell development	2/124	12/18870	0.00270789	0.0254627	0.0191079	EDNRA/COMP	2	C7
GO:0030177	positive regulation of Wnt signaling pathway	5/124	146/18870	0.00278874	0.0259157	0.0194478	WNT5A/SFRP2/CCN4/DACT1/COL1A1	5	C7
GO:0035296	regulation of tube diameter	5/124	146/18870	0.00278874	0.0259157	0.0194478	EDNRA/VSTM4/EDNRB/MMP2/COMP	5	C7
GO:0097746	blood vessel diameter maintenance	5/124	146/18870	0.00278874	0.0259157	0.0194478	EDNRA/VSTM4/EDNRB/MMP2/COMP	5	C7
GO:0060412	ventricular septum morphogenesis	3/124	43/18870	0.00282161	0.0261086	0.0195926	HEYL/WNT5A/TBX3	3	C7
GO:0007409	axonogenesis	9/124	448/18870	0.00283145	0.0261086	0.0195926	GLI2/FN1/WNT5A/EDNRA/LAMA2/THY1/CDH11/NOTCH3/KIAA1755	9	C7
GO:1901888	regulation of cell junction assembly	6/124	213/18870	0.00285421	0.0261344	0.0196119	WNT5A/APOD/THBS2/SNAI2/THY1/SRPX2	6	C7
GO:0050878	regulation of body fluid levels	8/124	365/18870	0.00285622	0.0261344	0.0196119	EMILIN1/COL3A1/IL6/HAS2/ANO1/EDNRB/COMP/FBLN1	8	C7
GO:0035150	regulation of tube size	5/124	147/18870	0.00287202	0.0261783	0.0196448	EDNRA/VSTM4/EDNRB/MMP2/COMP	5	C7
GO:0010721	negative regulation of cell development	7/124	287/18870	0.00290199	0.0263505	0.0197741	TNFAIP6/WNT5A/IL6/SNAI2/S1PR3/THY1/EDNRB	7	C7
GO:0003012	muscle system process	9/124	452/18870	0.00300332	0.0270548	0.0203027	IGFBP5/EDNRA/TPM2/TBX3/EDNRB/MYH13/SGCA/TBX2/COMP	9	C7
GO:0010463	mesenchymal cell proliferation	3/124	44/18870	0.00301368	0.0270548	0.0203027	PRRX1/WNT5A/TBX2	3	C7
GO:0060428	lung epithelium development	3/124	44/18870	0.00301368	0.0270548	0.0203027	HOXA5/STRA6/RCN3	3	C7
GO:0016525	negative regulation of angiogenesis	5/124	150/18870	0.00313264	0.0274663	0.0206114	EMILIN1/THBS2/HOXA5/DCN/SERPINF1	5	C7
GO:0072073	kidney epithelium development	5/124	150/18870	0.00313264	0.0274663	0.0206114	HEYL/EDNRA/TCF21/EDNRB/CRLF1	5	C7
GO:0001738	morphogenesis of a polarized epithelium	4/124	92/18870	0.00317914	0.0274663	0.0206114	WNT5A/SFRP2/FOXF2/DACT1	4	C7
GO:1903510	mucopolysaccharide metabolic process	4/124	92/18870	0.00317914	0.0274663	0.0206114	TNFAIP6/EDNRA/HAS2/EDNRB	4	C7
GO:0010642	negative regulation of platelet-derived growth factor receptor signaling pathway	2/124	13/18870	0.00318651	0.0274663	0.0206114	APOD/PTGIR	2	C7
GO:0035810	positive regulation of urine volume	2/124	13/18870	0.00318651	0.0274663	0.0206114	HAS2/EDNRB	2	C7
GO:0061029	eyelid development in camera-type eye	2/124	13/18870	0.00318651	0.0274663	0.0206114	TWIST1/STRA6	2	C7
GO:0061430	bone trabecula morphogenesis	2/124	13/18870	0.00318651	0.0274663	0.0206114	MMP2/COL1A1	2	C7
GO:0070294	renal sodium ion absorption	2/124	13/18870	0.00318651	0.0274663	0.0206114	EDNRA/EDNRB	2	C7
GO:0090177	establishment of planar polarity involved in neural tube closure	2/124	13/18870	0.00318651	0.0274663	0.0206114	WNT5A/SFRP2	2	C7
GO:1901862	negative regulation of muscle tissue development	2/124	13/18870	0.00318651	0.0274663	0.0206114	IGFBP5/TWIST1	2	C7
GO:0048701	embryonic cranial skeleton morphogenesis	3/124	45/18870	0.00321359	0.0275005	0.0206371	PRRX1/TWIST1/TGFB3	3	C7
GO:0071604	transforming growth factor beta production	3/124	45/18870	0.00321359	0.0275005	0.0206371	COL3A1/FN1/LUM	3	C7
GO:2000181	negative regulation of blood vessel morphogenesis	5/124	152/18870	0.00331561	0.0282718	0.0212159	EMILIN1/THBS2/HOXA5/DCN/SERPINF1	5	C7
GO:1901343	negative regulation of vasculature development	5/124	153/18870	0.00340993	0.0289213	0.0217033	EMILIN1/THBS2/HOXA5/DCN/SERPINF1	5	C7
GO:0048483	autonomic nervous system development	3/124	46/18870	0.00342146	0.0289213	0.0217033	FN1/EDNRA/EDNRB	3	C7
GO:0048704	embryonic skeletal system morphogenesis	4/124	94/18870	0.00343501	0.0289213	0.0217033	PRRX1/TWIST1/HOXA5/TGFB3	4	C7
GO:0048511	rhythmic process	7/124	296/18870	0.0034404	0.0289213	0.0217033	TNFAIP6/TWIST1/HAS2/PTGDS/TGFB3/MMP2/SERPINF1	7	C7
GO:0007044	cell-substrate junction assembly	4/124	95/18870	0.00356805	0.0298887	0.0224293	FN1/APOD/THY1/CDH11	4	C7
GO:0051960	regulation of nervous system development	9/124	466/18870	0.00367084	0.0306419	0.0229944	HEYL/FN1/WNT5A/VCAN/THBS2/IL6/THY1/SERPINF1/SRPX2	9	C7
GO:0071696	ectodermal placode development	2/124	14/18870	0.00370166	0.0306838	0.0230259	TBX3/TBX2	2	C7
GO:1900025	negative regulation of substrate adhesion-dependent cell spreading	2/124	14/18870	0.00370166	0.0306838	0.0230259	POSTN/FBLN1	2	C7
GO:0031670	cellular response to nutrient	3/124	48/18870	0.00386145	0.0318972	0.0239364	SNAI2/POSTN/COL1A1	3	C7
GO:0060041	retina development in camera-type eye	5/124	159/18870	0.00401682	0.0330658	0.0248134	PDGFRB/LAMC3/VSTM4/THY1/SERPINF1	5	C7
GO:0007179	transforming growth factor beta receptor signaling pathway	6/124	229/18870	0.00407092	0.033126	0.0248586	FMOD/EMILIN1/COL3A1/COL1A2/LTBP2/TGFB3	6	C7
GO:0002673	regulation of acute inflammatory response	3/124	49/18870	0.00409375	0.033126	0.0248586	IL6/PTGES/EDNRB	3	C7
GO:0060071	Wnt signaling pathway, planar cell polarity pathway	3/124	49/18870	0.00409375	0.033126	0.0248586	WNT5A/SFRP2/DACT1	3	C7
GO:0061028	establishment of endothelial barrier	3/124	49/18870	0.00409375	0.033126	0.0248586	EDNRA/S1PR3/EDNRB	3	C7
GO:2000404	regulation of T cell migration	3/124	49/18870	0.00409375	0.033126	0.0248586	ECM1/WNT5A/APOD	3	C7
GO:0003198	epithelial to mesenchymal transition involved in endocardial cushion formation	2/124	15/18870	0.00425284	0.0335017	0.0251405	HEYL/SNAI2	2	C7
GO:0003376	sphingosine-1-phosphate receptor signaling pathway	2/124	15/18870	0.00425284	0.0335017	0.0251405	S1PR3/S1PR5	2	C7
GO:0038065	collagen-activated signaling pathway	2/124	15/18870	0.00425284	0.0335017	0.0251405	ITGA11/COL1A1	2	C7
GO:0043518	negative regulation of DNA damage response, signal transduction by p53 class mediator	2/124	15/18870	0.00425284	0.0335017	0.0251405	TWIST1/SNAI2	2	C7
GO:0060026	convergent extension	2/124	15/18870	0.00425284	0.0335017	0.0251405	WNT5A/SFRP2	2	C7
GO:0060766	negative regulation of androgen receptor signaling pathway	2/124	15/18870	0.00425284	0.0335017	0.0251405	HEYL/TCF21	2	C7
GO:0061307	cardiac neural crest cell differentiation involved in heart development	2/124	15/18870	0.00425284	0.0335017	0.0251405	EDNRA/TWIST1	2	C7
GO:0061308	cardiac neural crest cell development involved in heart development	2/124	15/18870	0.00425284	0.0335017	0.0251405	EDNRA/TWIST1	2	C7
GO:0034446	substrate adhesion-dependent cell spreading	4/124	100/18870	0.004286	0.0336515	0.0252529	FN1/HAS2/POSTN/FBLN1	4	C7
GO:0022602	ovulation cycle process	3/124	50/18870	0.00433439	0.0338004	0.0253647	TNFAIP6/TGFB3/MMP2	3	C7
GO:0030850	prostate gland development	3/124	50/18870	0.00433439	0.0338004	0.0253647	WNT5A/MMP2/SERPINF1	3	C7
GO:0021915	neural tube development	5/124	162/18870	0.0043476	0.0338004	0.0253647	GLI2/WNT5A/SFRP2/TWIST1/DACT1	5	C7
GO:0007411	axon guidance	6/124	233/18870	0.00442737	0.0341971	0.0256624	GLI2/WNT5A/EDNRA/LAMA2/NOTCH3/KIAA1755	6	C7
GO:0097485	neuron projection guidance	6/124	233/18870	0.00442737	0.0341971	0.0256624	GLI2/WNT5A/EDNRA/LAMA2/NOTCH3/KIAA1755	6	C7
GO:0038084	vascular endothelial growth factor signaling pathway	3/124	51/18870	0.00458343	0.035288	0.026481	EMILIN1/PDGFRB/DCN	3	C7
GO:0150115	cell-substrate junction organization	4/124	102/18870	0.00459857	0.0352903	0.0264828	FN1/APOD/THY1/CDH11	4	C7
GO:0035051	cardiocyte differentiation	5/124	165/18870	0.00469738	0.0359327	0.0269648	EDNRA/PDGFRB/TWIST1/TBX3/TBX2	5	C7
GO:0003096	renal sodium ion transport	2/124	16/18870	0.00483958	0.0363197	0.0272553	EDNRA/EDNRB	2	C7
GO:0003188	heart valve formation	2/124	16/18870	0.00483958	0.0363197	0.0272553	TWIST1/CDH11	2	C7
GO:0003214	cardiac left ventricle morphogenesis	2/124	16/18870	0.00483958	0.0363197	0.0272553	EDNRA/SFRP2	2	C7
GO:0034112	positive regulation of homotypic cell-cell adhesion	2/124	16/18870	0.00483958	0.0363197	0.0272553	EMILIN1/IL6	2	C7
GO:0045779	negative regulation of bone resorption	2/124	16/18870	0.00483958	0.0363197	0.0272553	IL6/TMEM119	2	C7
GO:2000095	regulation of Wnt signaling pathway, planar cell polarity pathway	2/124	16/18870	0.00483958	0.0363197	0.0272553	SFRP2/DACT1	2	C7
GO:0060070	canonical Wnt signaling pathway	7/124	316/18870	0.00490772	0.0367153	0.0275521	WNT5A/EDNRA/SFRP2/SNAI2/EDNRB/DACT1/COL1A1	7	C7
GO:0042472	inner ear morphogenesis	4/124	105/18870	0.00509566	0.0377323	0.0283153	PRRX1/WNT5A/TBX3/TBX2	4	C7
GO:0032330	regulation of chondrocyte differentiation	3/124	53/18870	0.00510711	0.0377323	0.0283153	ADAMTS12/SNAI2/CCN4	3	C7
GO:0048146	positive regulation of fibroblast proliferation	3/124	53/18870	0.00510711	0.0377323	0.0283153	FN1/WNT5A/CD248	3	C7
GO:0090175	regulation of establishment of planar polarity	3/124	53/18870	0.00510711	0.0377323	0.0283153	WNT5A/SFRP2/DACT1	3	C7
GO:0002274	myeloid leukocyte activation	6/124	241/18870	0.00520877	0.0383643	0.0287896	FN1/WNT5A/TSLP/IL6/PTGDS/PTGDR	6	C7
GO:0032760	positive regulation of tumor necrosis factor production	4/124	106/18870	0.00526904	0.0386884	0.0290328	WNT5A/SPON2/TWIST1/IL6	4	C7
GO:0060425	lung morphogenesis	3/124	54/18870	0.00538189	0.0387839	0.0291045	TCF21/HOXA5/TBX2	3	C7
GO:0002526	acute inflammatory response	4/124	107/18870	0.00544633	0.0387839	0.0291045	FN1/IL6/PTGES/EDNRB	4	C7
GO:0048144	fibroblast proliferation	4/124	107/18870	0.00544633	0.0387839	0.0291045	COL3A1/FN1/WNT5A/CD248	4	C7
GO:0008228	opsonization	2/124	17/18870	0.00546138	0.0387839	0.0291045	COLEC11/SPON2	2	C7
GO:0030202	heparin metabolic process	2/124	17/18870	0.00546138	0.0387839	0.0291045	EDNRA/EDNRB	2	C7
GO:0031649	heat generation	2/124	17/18870	0.00546138	0.0387839	0.0291045	PTGES/EDNRB	2	C7
GO:0032905	transforming growth factor beta1 production	2/124	17/18870	0.00546138	0.0387839	0.0291045	COL3A1/LUM	2	C7
GO:0072224	metanephric glomerulus development	2/124	17/18870	0.00546138	0.0387839	0.0291045	PDGFRB/TCF21	2	C7
GO:1900747	negative regulation of vascular endothelial growth factor signaling pathway	2/124	17/18870	0.00546138	0.0387839	0.0291045	EMILIN1/DCN	2	C7
GO:1902033	regulation of hematopoietic stem cell proliferation	2/124	17/18870	0.00546138	0.0387839	0.0291045	WNT5A/SNAI2	2	C7
GO:1904948	midbrain dopaminergic neuron differentiation	2/124	17/18870	0.00546138	0.0387839	0.0291045	WNT5A/SFRP2	2	C7
GO:0060560	developmental growth involved in morphogenesis	6/124	244/18870	0.00552641	0.039129	0.0293634	FN1/WNT5A/EDNRA/SFRP2/POSTN/TBX2	6	C7
GO:0002686	negative regulation of leukocyte migration	3/124	55/18870	0.00566541	0.0398758	0.0299238	EMILIN1/TNFAIP6/APOD	3	C7
GO:2000648	positive regulation of stem cell proliferation	3/124	55/18870	0.00566541	0.0398758	0.0299238	PRRX1/WNT5A/TBX3	3	C7
GO:0007204	positive regulation of cytosolic calcium ion concentration	5/124	173/18870	0.00572744	0.0401935	0.0301622	EDNRA/S1PR3/EDNRB/PTGDR/PTGIR	5	C7
GO:0051896	regulation of phosphatidylinositol 3-kinase/protein kinase B signal transduction	6/124	248/18870	0.00597173	0.0417845	0.0313562	FN1/IGFBP5/PDGFRB/TWIST1/DCN/RCN3	6	C7
GO:1903557	positive regulation of tumor necrosis factor superfamily cytokine production	4/124	110/18870	0.00600205	0.0418735	0.031423	WNT5A/SPON2/TWIST1/IL6	4	C7
GO:0046851	negative regulation of bone remodeling	2/124	18/18870	0.00611777	0.0423086	0.0317495	IL6/TMEM119	2	C7
GO:0090520	sphingolipid mediated signaling pathway	2/124	18/18870	0.00611777	0.0423086	0.0317495	S1PR3/S1PR5	2	C7
GO:0097094	craniofacial suture morphogenesis	2/124	18/18870	0.00611777	0.0423086	0.0317495	TWIST1/TGFB3	2	C7
GO:0002448	mast cell mediated immunity	3/124	57/18870	0.00625894	0.0430347	0.0322944	SPON2/PTGDS/PTGDR	3	C7
GO:0061005	cell differentiation involved in kidney development	3/124	57/18870	0.00625894	0.0430347	0.0322944	EDNRA/TCF21/EDNRB	3	C7
GO:0032635	interleukin-6 production	5/124	177/18870	0.00629809	0.043055	0.0323096	WNT5A/SPON2/TSLP/TWIST1/IL6	5	C7
GO:0032675	regulation of interleukin-6 production	5/124	177/18870	0.00629809	0.043055	0.0323096	WNT5A/SPON2/TSLP/TWIST1/IL6	5	C7
GO:0030203	glycosaminoglycan metabolic process	4/124	112/18870	0.00639277	0.0435771	0.0327014	TNFAIP6/EDNRA/HAS2/EDNRB	4	C7
GO:0010001	glial cell differentiation	6/124	252/18870	0.00644271	0.043792	0.0328627	MXRA8/VCAN/LAMA2/IL6/LAMC3/ANO1	6	C7
GO:0048008	platelet-derived growth factor receptor signaling pathway	3/124	58/18870	0.00656909	0.0445238	0.0334118	APOD/PDGFRB/PTGIR	3	C7
GO:0090101	negative regulation of transmembrane receptor protein serine/threonine kinase signaling pathway	5/124	179/18870	0.0065979	0.0445921	0.0334631	EMILIN1/TNFAIP6/WNT5A/SFRP2/TGFB3	5	C7
GO:0003184	pulmonary valve morphogenesis	2/124	19/18870	0.00680827	0.0454968	0.034142	HEYL/STRA6	2	C7
GO:0021513	spinal cord dorsal/ventral patterning	2/124	19/18870	0.00680827	0.0454968	0.034142	RFX8/GLI2	2	C7
GO:0036342	post-anal tail morphogenesis	2/124	19/18870	0.00680827	0.0454968	0.034142	WNT5A/SFRP2	2	C7
GO:0061298	retina vasculature development in camera-type eye	2/124	19/18870	0.00680827	0.0454968	0.034142	PDGFRB/VSTM4	2	C7
GO:0043473	pigmentation	4/124	115/18870	0.00700995	0.0465213	0.0349108	EDNRA/SNAI2/EDNRB/TBX2	4	C7
GO:0044344	cellular response to fibroblast growth factor stimulus	4/124	115/18870	0.00700995	0.0465213	0.0349108	WNT5A/POSTN/COL1A1/TBX2	4	C7
GO:0042063	gliogenesis	7/124	338/18870	0.00702023	0.0465213	0.0349108	MXRA8/COL3A1/VCAN/LAMA2/IL6/LAMC3/ANO1	7	C7
GO:0050727	regulation of inflammatory response	8/124	425/18870	0.00705624	0.04663	0.0349924	TNFAIP6/WNT5A/ADAMTS12/TSLP/IL6/CCN4/PTGES/EDNRB	8	C7
GO:0006959	humoral immune response	6/124	258/18870	0.00719912	0.0474424	0.035602	COLEC11/SPON2/C7/TSLP/TREM1/IL6	6	C7
GO:0048771	tissue remodeling	5/124	184/18870	0.00739103	0.0482005	0.0361709	IGFBP5/EDNRA/IL6/TMEM119/MMP2	5	C7
GO:0007351	tripartite regional subdivision	2/124	20/18870	0.00753242	0.0482005	0.0361709	WNT5A/TBX3	2	C7
GO:0008595	anterior/posterior axis specification, embryo	2/124	20/18870	0.00753242	0.0482005	0.0361709	WNT5A/TBX3	2	C7
GO:0042474	middle ear morphogenesis	2/124	20/18870	0.00753242	0.0482005	0.0361709	PRRX1/EDNRA	2	C7
GO:0042693	muscle cell fate commitment	2/124	20/18870	0.00753242	0.0482005	0.0361709	TBX3/TBX2	2	C7
GO:0055093	response to hyperoxia	2/124	20/18870	0.00753242	0.0482005	0.0361709	MMP2/COL1A1	2	C7
GO:0003002	regionalization	8/124	430/18870	0.00754814	0.0482005	0.0361709	HEYL/RFX8/GLI2/WNT5A/SFRP2/HOXA5/TBX3/TBX2	8	C7
GO:0046456	icosanoid biosynthetic process	3/124	61/18870	0.00755385	0.0482005	0.0361709	PTGES/PTGDS/GGT5	3	C7
GO:1900024	regulation of substrate adhesion-dependent cell spreading	3/124	61/18870	0.00755385	0.0482005	0.0361709	HAS2/POSTN/FBLN1	3	C7
GO:1905517	macrophage migration	3/124	61/18870	0.00755385	0.0482005	0.0361709	EMILIN1/EDNRB/MMP2	3	C7
GO:0045766	positive regulation of angiogenesis	5/124	185/18870	0.00755729	0.0482005	0.0361709	ECM1/EMILIN1/WNT5A/SFRP2/TWIST1	5	C7
GO:1904018	positive regulation of vasculature development	5/124	185/18870	0.00755729	0.0482005	0.0361709	ECM1/EMILIN1/WNT5A/SFRP2/TWIST1	5	C7
GO:0070482	response to oxygen levels	7/124	343/18870	0.00758236	0.0482179	0.036184	EDNRA/TWIST1/POSTN/TGFB3/MMP2/COL1A1/CYGB	7	C7
GO:0071695	anatomical structure maturation	6/124	261/18870	0.00760055	0.0482179	0.036184	WNT5A/EDNRA/ADAMTS12/HOXA5/EDNRB/MMP2	6	C7
GO:0008217	regulation of blood pressure	5/124	187/18870	0.0078976	0.0498543	0.0374119	EMILIN1/EDNRA/COL1A2/POSTN/EDNRB	5	C7
GO:0022617	extracellular matrix disassembly	3/124	62/18870	0.0079004	0.0498543	0.0374119	IL6/MMP2/MMP11	3	C7
GO:0014706	striated muscle tissue development	6/124	264/18870	0.00801792	0.050462	0.037868	WNT5A/EDNRA/PDGFRB/TWIST1/TBX3/TBX2	6	C7
GO:0072009	nephron epithelium development	4/124	120/18870	0.00812394	0.0506974	0.0380446	HEYL/EDNRA/TCF21/EDNRB	4	C7
GO:0021511	spinal cord patterning	2/124	21/18870	0.00828974	0.0506974	0.0380446	RFX8/GLI2	2	C7
GO:0034104	negative regulation of tissue remodeling	2/124	21/18870	0.00828974	0.0506974	0.0380446	IL6/TMEM119	2	C7
GO:0035809	regulation of urine volume	2/124	21/18870	0.00828974	0.0506974	0.0380446	HAS2/EDNRB	2	C7
GO:0060444	branching involved in mammary gland duct morphogenesis	2/124	21/18870	0.00828974	0.0506974	0.0380446	WNT5A/TBX3	2	C7
GO:0061318	renal filtration cell differentiation	2/124	21/18870	0.00828974	0.0506974	0.0380446	EDNRA/EDNRB	2	C7
GO:0071498	cellular response to fluid shear stress	2/124	21/18870	0.00828974	0.0506974	0.0380446	HAS2/MMP2	2	C7
GO:0071605	monocyte chemotactic protein-1 production	2/124	21/18870	0.00828974	0.0506974	0.0380446	APOD/TWIST1	2	C7
GO:0071637	regulation of monocyte chemotactic protein-1 production	2/124	21/18870	0.00828974	0.0506974	0.0380446	APOD/TWIST1	2	C7
GO:0072112	podocyte differentiation	2/124	21/18870	0.00828974	0.0506974	0.0380446	EDNRA/EDNRB	2	C7
GO:1901201	regulation of extracellular matrix assembly	2/124	21/18870	0.00828974	0.0506974	0.0380446	EMILIN1/HAS2	2	C7
GO:0006022	aminoglycan metabolic process	4/124	121/18870	0.00835985	0.0509951	0.038268	TNFAIP6/EDNRA/HAS2/EDNRB	4	C7
GO:0021782	glial cell development	4/124	122/18870	0.0086002	0.0521886	0.0391637	MXRA8/IL6/LAMC3/ANO1	4	C7
GO:0002700	regulation of production of molecular mediator of immune response	5/124	191/18870	0.00860997	0.0521886	0.0391637	WNT5A/SPON2/TWIST1/IL6/TGFB3	5	C7
GO:0001885	endothelial cell development	3/124	64/18870	0.00862132	0.0521886	0.0391637	EDNRA/S1PR3/EDNRB	3	C7
GO:0071774	response to fibroblast growth factor	4/124	123/18870	0.00884504	0.053407	0.040078	WNT5A/POSTN/COL1A1/TBX2	4	C7
GO:0001947	heart looping	3/124	65/18870	0.00899578	0.0540889	0.0405897	WNT5A/TBX3/TBX2	3	C7
GO:0003228	atrial cardiac muscle tissue development	2/124	22/18870	0.00907979	0.0540889	0.0405897	EDNRA/TBX3	2	C7
GO:0007530	sex determination	2/124	22/18870	0.00907979	0.0540889	0.0405897	TCF21/PTGDR	2	C7
GO:0030431	sleep	2/124	22/18870	0.00907979	0.0540889	0.0405897	PTGDS/PTGDR	2	C7
GO:0072311	glomerular epithelial cell differentiation	2/124	22/18870	0.00907979	0.0540889	0.0405897	EDNRA/EDNRB	2	C7
GO:0072676	lymphocyte migration	4/124	124/18870	0.0090944	0.0540889	0.0405897	ECM1/WNT5A/APOD/CCL26	4	C7
GO:0048839	inner ear development	5/124	194/18870	0.00917264	0.0544182	0.0408368	PRRX1/WNT5A/TBX3/TGFB3/TBX2	5	C7
GO:0034329	cell junction assembly	8/124	446/18870	0.00929739	0.0550211	0.0412893	FN1/WNT5A/APOD/THBS2/SNAI2/THY1/CDH11/SRPX2	8	C7
GO:0090287	regulation of cellular response to growth factor stimulus	7/124	357/18870	0.00933383	0.0550967	0.041346	EMILIN1/TNFAIP6/WNT5A/SFRP2/ADAMTS12/DCN/TGFB3	7	C7
GO:0042531	positive regulation of tyrosine phosphorylation of STAT protein	3/124	66/18870	0.00937964	0.0550967	0.041346	TSLP/IL6/CRLF1	3	C7
GO:0061180	mammary gland epithelium development	3/124	66/18870	0.00937964	0.0550967	0.041346	WNT5A/HOXA5/TBX3	3	C7
GO:2000027	regulation of animal organ morphogenesis	4/124	126/18870	0.00960678	0.056292	0.0422429	WNT5A/SFRP2/SNAI2/DACT1	4	C7
GO:0001655	urogenital system development	3/124	67/18870	0.00977295	0.0569849	0.042763	WNT5A/MMP2/SERPINF1	3	C7
GO:0071300	cellular response to retinoic acid	3/124	67/18870	0.00977295	0.0569849	0.042763	WNT5A/SERPINF1/COL1A1	3	C7
GO:0051384	response to glucocorticoid	4/124	127/18870	0.00986987	0.0571774	0.0429074	IL6/PTGDS/FIBIN/SERPINF1	4	C7
GO:0003177	pulmonary valve development	2/124	23/18870	0.00990209	0.0571774	0.0429074	HEYL/STRA6	2	C7
GO:0036120	cellular response to platelet-derived growth factor stimulus	2/124	23/18870	0.00990209	0.0571774	0.0429074	PDGFRB/HAS2	2	C7
GO:0060065	uterus development	2/124	23/18870	0.00990209	0.0571774	0.0429074	WNT5A/STRA6	2	C7
GO:0045664	regulation of neuron differentiation	5/124	198/18870	0.00996171	0.0573823	0.0430612	HEYL/SFRP2/EDNRB/S1PR5/NOTCH3	5	C7
GO:0035567	non-canonical Wnt signaling pathway	3/124	68/18870	0.0101758	0.0584737	0.0438802	WNT5A/SFRP2/DACT1	3	C7
GO:0001894	tissue homeostasis	6/124	279/18870	0.0103558	0.0592224	0.044442	COL3A1/LAMA2/IL6/VSTM4/TMEM119/COMP	6	C7
GO:0060249	anatomical structure homeostasis	6/124	279/18870	0.0103558	0.0592224	0.044442	COL3A1/LAMA2/IL6/VSTM4/TMEM119/COMP	6	C7
GO:0045576	mast cell activation	3/124	69/18870	0.0105881	0.060261	0.0452214	TSLP/PTGDS/PTGDR	3	C7
GO:2000401	regulation of lymphocyte migration	3/124	69/18870	0.0105881	0.060261	0.0452214	ECM1/WNT5A/APOD	3	C7
GO:0010640	regulation of platelet-derived growth factor receptor signaling pathway	2/124	24/18870	0.0107562	0.0607816	0.0456121	APOD/PTGIR	2	C7
GO:0060907	positive regulation of macrophage cytokine production	2/124	24/18870	0.0107562	0.0607816	0.0456121	WNT5A/SPON2	2	C7
GO:0090103	cochlea morphogenesis	2/124	24/18870	0.0107562	0.0607816	0.0456121	WNT5A/TBX2	2	C7
GO:0001935	endothelial cell proliferation	5/124	202/18870	0.0107963	0.0608633	0.0456734	ECM1/WNT5A/COL8A1/CCL26/VSTM4	5	C7
GO:0009306	protein secretion	7/124	368/18870	0.0109055	0.0613203	0.0460164	IL6/ANO1/EDNRB/LTBP2/TGFB3/COMP/RCN3	7	C7
GO:0016055	Wnt signaling pathway	8/124	459/18870	0.0109289	0.0613203	0.0460164	WNT5A/EDNRA/SFRP2/SNAI2/CCN4/EDNRB/DACT1/COL1A1	8	C7
GO:0030514	negative regulation of BMP signaling pathway	3/124	70/18870	0.01101	0.0614855	0.0461403	TNFAIP6/WNT5A/SFRP2	3	C7
GO:0061371	determination of heart left/right asymmetry	3/124	70/18870	0.01101	0.0614855	0.0461403	WNT5A/TBX3/TBX2	3	C7
GO:0035592	establishment of protein localization to extracellular region	7/124	369/18870	0.0110573	0.0616052	0.0462301	IL6/ANO1/EDNRB/LTBP2/TGFB3/COMP/RCN3	7	C7
GO:0198738	cell-cell signaling by wnt	8/124	461/18870	0.0111976	0.0622409	0.0467072	WNT5A/EDNRA/SFRP2/SNAI2/CCN4/EDNRB/DACT1/COL1A1	8	C7
GO:0043542	endothelial cell migration	6/124	284/18870	0.0112329	0.0622718	0.0467304	WNT5A/SNAI2/VSTM4/DCN/SERPINF1/SRPX2	6	C7
GO:0042476	odontogenesis	4/124	132/18870	0.0112555	0.0622718	0.0467304	GLI2/COL1A2/TGFB3/COL1A1	4	C7
GO:0003143	embryonic heart tube morphogenesis	3/124	71/18870	0.0114415	0.0628624	0.0471736	WNT5A/TBX3/TBX2	3	C7
GO:0003208	cardiac ventricle morphogenesis	3/124	71/18870	0.0114415	0.0628624	0.0471736	HEYL/EDNRA/SFRP2	3	C7
GO:0045600	positive regulation of fat cell differentiation	3/124	71/18870	0.0114415	0.0628624	0.0471736	SFRP2/SNAI2/MEDAG	3	C7
GO:0010631	epithelial cell migration	7/124	372/18870	0.0115221	0.0629446	0.0472352	WNT5A/SNAI2/HAS2/VSTM4/DCN/SERPINF1/SRPX2	7	C7
GO:0030168	platelet activation	4/124	133/18870	0.0115469	0.0629446	0.0472352	EMILIN1/COL3A1/IL6/COMP	4	C7
GO:0002053	positive regulation of mesenchymal cell proliferation	2/124	25/18870	0.0116417	0.0629446	0.0472352	PRRX1/WNT5A	2	C7
GO:0007350	blastoderm segmentation	2/124	25/18870	0.0116417	0.0629446	0.0472352	WNT5A/TBX3	2	C7
GO:0036119	response to platelet-derived growth factor	2/124	25/18870	0.0116417	0.0629446	0.0472352	PDGFRB/HAS2	2	C7
GO:0072010	glomerular epithelium development	2/124	25/18870	0.0116417	0.0629446	0.0472352	EDNRA/EDNRB	2	C7
GO:2000773	negative regulation of cellular senescence	2/124	25/18870	0.0116417	0.0629446	0.0472352	TWIST1/TBX2	2	C7
GO:0014823	response to activity	3/124	72/18870	0.0118827	0.0637896	0.0478694	IL6/POSTN/MMP2	3	C7
GO:0070527	platelet aggregation	3/124	72/18870	0.0118827	0.0637896	0.0478694	EMILIN1/IL6/COMP	3	C7
GO:0071674	mononuclear cell migration	5/124	207/18870	0.0119052	0.0637896	0.0478694	ECM1/WNT5A/APOD/IL6/CCL26	5	C7
GO:2000241	regulation of reproductive process	5/124	207/18870	0.0119052	0.0637896	0.0478694	WNT5A/PTGDS/ZP1/EDNRB/SERPINF1	5	C7
GO:0090132	epithelium migration	7/124	375/18870	0.012001	0.0641581	0.0481459	WNT5A/SNAI2/HAS2/VSTM4/DCN/SERPINF1/SRPX2	7	C7
GO:1901654	response to ketone	5/124	208/18870	0.012136	0.0647344	0.0485783	FIBIN/POSTN/PTGDR/TGFB3/SERPINF1	5	C7
GO:0006935	chemotaxis	8/124	468/18870	0.0121768	0.0648067	0.0486327	TNFAIP6/WNT5A/PDGFRB/TREM1/IL6/CCL26/EDNRB/MMP2	8	C7
GO:0071692	protein localization to extracellular region	7/124	377/18870	0.0123281	0.0651631	0.0489001	IL6/ANO1/EDNRB/LTBP2/TGFB3/COMP/RCN3	7	C7
GO:0048663	neuron fate commitment	3/124	73/18870	0.0123336	0.0651631	0.0489001	PRRX1/GLI2/NOTCH3	3	C7
GO:0043491	phosphatidylinositol 3-kinase/protein kinase B signal transduction	6/124	290/18870	0.0123533	0.0651631	0.0489001	FN1/IGFBP5/PDGFRB/TWIST1/DCN/RCN3	6	C7
GO:0051962	positive regulation of nervous system development	6/124	290/18870	0.0123533	0.0651631	0.0489001	FN1/VCAN/THBS2/IL6/SERPINF1/SRPX2	6	C7
GO:0042330	taxis	8/124	470/18870	0.0124678	0.0652309	0.048951	TNFAIP6/WNT5A/PDGFRB/TREM1/IL6/CCL26/EDNRB/MMP2	8	C7
GO:0003181	atrioventricular valve morphogenesis	2/124	26/18870	0.0125581	0.0652309	0.048951	HEYL/TWIST1	2	C7
GO:0033598	mammary gland epithelial cell proliferation	2/124	26/18870	0.0125581	0.0652309	0.048951	WNT5A/HOXA5	2	C7
GO:0042659	regulation of cell fate specification	2/124	26/18870	0.0125581	0.0652309	0.048951	WNT5A/SFRP2	2	C7
GO:0060343	trabecula formation	2/124	26/18870	0.0125581	0.0652309	0.048951	MMP2/COL1A1	2	C7
GO:0060740	prostate gland epithelium morphogenesis	2/124	26/18870	0.0125581	0.0652309	0.048951	WNT5A/MMP2	2	C7
GO:0062009	secondary palate development	2/124	26/18870	0.0125581	0.0652309	0.048951	WNT5A/TGFB3	2	C7
GO:0060415	muscle tissue morphogenesis	3/124	74/18870	0.0127942	0.0663122	0.0497624	COL3A1/WNT5A/EDNRA	3	C7
GO:0090130	tissue migration	7/124	380/18870	0.0128309	0.0663579	0.0497967	WNT5A/SNAI2/HAS2/VSTM4/DCN/SERPINF1/SRPX2	7	C7
GO:0003158	endothelium development	20/120	143/18870	1.54345e-21	3.27056e-18	2.59786e-18	TIE1/S1PR1/CD34/CXCR4/KDR/NOTCH4/STC1/SOX17/PDE2A/FZD4/ROBO4/RAPGEF3/ACVRL1/DLL4/CDH5/HOXB5/PECAM1/PPP1R16B/SOX18/CLDN5	20	C8
GO:0045446	endothelial cell differentiation	18/120	124/18870	9.06379e-20	9.60309e-17	7.6279e-17	TIE1/S1PR1/CXCR4/KDR/NOTCH4/STC1/SOX17/PDE2A/FZD4/ROBO4/RAPGEF3/ACVRL1/CDH5/HOXB5/PECAM1/PPP1R16B/SOX18/CLDN5	18	C8
GO:0001935	endothelial cell proliferation	16/120	202/18870	1.91191e-13	1.35044e-10	1.07268e-10	HSPG2/TIE1/CD34/KDR/MEF2C/FLT4/TEK/MMRN2/ACVRL1/FLT1/RGCC/PGF/DLL4/CDH13/PPP1R16B/APLN	16	C8
GO:0001936	regulation of endothelial cell proliferation	15/120	181/18870	5.87108e-13	3.1102e-10	2.47049e-10	HSPG2/TIE1/KDR/MEF2C/FLT4/TEK/MMRN2/ACVRL1/FLT1/RGCC/PGF/DLL4/CDH13/PPP1R16B/APLN	15	C8
GO:0045765	regulation of angiogenesis	19/120	349/18870	7.78855e-13	3.30079e-10	2.62187e-10	HSPG2/TIE1/CD34/CXCR4/KDR/ECSCR/TEK/ENG/TSPAN18/RAPGEF3/ACVRL1/FLT1/RGCC/RHOJ/PGF/CDH5/GPR4/PPP1R16B/CLDN5	19	C8
GO:1901342	regulation of vasculature development	19/120	354/18870	1.00169e-12	3.53764e-10	2.81001e-10	HSPG2/TIE1/CD34/CXCR4/KDR/ECSCR/TEK/ENG/TSPAN18/RAPGEF3/ACVRL1/FLT1/RGCC/RHOJ/PGF/CDH5/GPR4/PPP1R16B/CLDN5	19	C8
GO:0002064	epithelial cell development	14/120	214/18870	8.83111e-11	2.6733e-08	2.12345e-08	CXCR4/KDR/PRDM1/PODXL/STC1/PDE2A/ROBO4/RAPGEF3/CDH5/PECAM1/GPR4/PPP1R16B/SOX18/CLDN5	14	C8
GO:0050678	regulation of epithelial cell proliferation	18/120	407/18870	1.02017e-10	2.70217e-08	2.14638e-08	HSPG2/TIE1/HLX/LIMS2/KDR/MEF2C/FLT4/TEK/MMRN2/NKX2-3/ACVRL1/FLT1/RGCC/PGF/DLL4/CDH13/PPP1R16B/APLN	18	C8
GO:0050673	epithelial cell proliferation	19/120	480/18870	1.93525e-10	4.55643e-08	3.61925e-08	HSPG2/TIE1/CD34/HLX/LIMS2/KDR/MEF2C/FLT4/TEK/MMRN2/NKX2-3/ACVRL1/FLT1/RGCC/PGF/DLL4/CDH13/PPP1R16B/APLN	19	C8
GO:0002040	sprouting angiogenesis	13/120	190/18870	2.47633e-10	4.96496e-08	3.94375e-08	KDR/ESM1/FLT4/TEK/MMRN2/TSPAN18/ACVRL1/CLEC14A/RHOJ/PGF/DLL4/CDH13/PPP1R16B	13	C8
GO:0001885	endothelial cell development	9/120	64/18870	2.57737e-10	4.96496e-08	3.94375e-08	STC1/PDE2A/ROBO4/RAPGEF3/CDH5/PECAM1/PPP1R16B/SOX18/CLDN5	9	C8
GO:0061028	establishment of endothelial barrier	8/120	49/18870	7.66242e-10	1.35305e-07	1.07475e-07	PDE2A/ROBO4/RAPGEF3/CDH5/PECAM1/PPP1R16B/SOX18/CLDN5	8	C8
GO:0001570	vasculogenesis	9/120	83/18870	2.78096e-09	4.53296e-07	3.60061e-07	TIE1/CD34/ACKR3/KDR/SOX17/ENG/FZD4/RASIP1/SOX18	9	C8
GO:0043542	endothelial cell migration	14/120	284/18870	3.57368e-09	5.40902e-07	4.29647e-07	KDR/MEF2C/FLT4/STC1/TEK/MMRN2/ACVRL1/RGCC/CLEC14A/RHOJ/DLL4/CDH5/CDH13/SOX18	14	C8
GO:0001667	ameboidal-type cell migration	17/120	497/18870	1.67709e-08	2.36916e-06	1.88187e-06	SEMA3F/KDR/MEF2C/FLT4/STC1/SOX17/TEK/MMRN2/ACVRL1/RGCC/CLEC14A/RHOJ/DLL4/CDH5/CDH13/SEMA6B/SOX18	17	C8
GO:0045766	positive regulation of angiogenesis	11/120	185/18870	2.74145e-08	3.30541e-06	2.62555e-06	TIE1/CD34/CXCR4/KDR/TEK/ENG/RAPGEF3/ACVRL1/FLT1/PGF/CDH5	11	C8
GO:1904018	positive regulation of vasculature development	11/120	185/18870	2.74145e-08	3.30541e-06	2.62555e-06	TIE1/CD34/CXCR4/KDR/TEK/ENG/RAPGEF3/ACVRL1/FLT1/PGF/CDH5	11	C8
GO:0043114	regulation of vascular permeability	7/120	50/18870	2.80781e-08	3.30541e-06	2.62555e-06	HRH1/TEK/PDE2A/CDH5/PLVAP/GPR4/CLDN5	7	C8
GO:0001938	positive regulation of endothelial cell proliferation	9/120	111/18870	3.68486e-08	3.99454e-06	3.17293e-06	HSPG2/KDR/FLT4/TEK/ACVRL1/PGF/CDH13/PPP1R16B/APLN	9	C8
GO:0001945	lymph vessel development	6/120	31/18870	3.77021e-08	3.99454e-06	3.17293e-06	TIE1/KDR/FLT4/ACVRL1/CLEC14A/SOX18	6	C8
GO:0001946	lymphangiogenesis	5/120	18/18870	7.66952e-08	7.73891e-06	6.14715e-06	TIE1/FLT4/ACVRL1/CLEC14A/SOX18	5	C8
GO:0010631	epithelial cell migration	14/120	372/18870	1.06072e-07	1.02166e-05	8.11524e-06	KDR/MEF2C/FLT4/STC1/TEK/MMRN2/ACVRL1/RGCC/CLEC14A/RHOJ/DLL4/CDH5/CDH13/SOX18	14	C8
GO:0048010	vascular endothelial growth factor receptor signaling pathway	7/120	61/18870	1.15762e-07	1.03351e-05	8.20937e-06	KDR/FLT4/MMRN2/FZD4/FLT1/CLEC14A/PGF	7	C8
GO:0090132	epithelium migration	14/120	375/18870	1.17057e-07	1.03351e-05	8.20937e-06	KDR/MEF2C/FLT4/STC1/TEK/MMRN2/ACVRL1/RGCC/CLEC14A/RHOJ/DLL4/CDH5/CDH13/SOX18	14	C8
GO:0090130	tissue migration	14/120	380/18870	1.37667e-07	1.16687e-05	9.26863e-06	KDR/MEF2C/FLT4/STC1/TEK/MMRN2/ACVRL1/RGCC/CLEC14A/RHOJ/DLL4/CDH5/CDH13/SOX18	14	C8
GO:0060562	epithelial tube morphogenesis	13/120	334/18870	2.12002e-07	1.72782e-05	1.37243e-05	TIE1/CXCR4/KDR/MEF2C/NOTCH4/PODXL/SOX17/ENG/MMRN2/ACVRL1/DLL4/RASIP1/SOX18	13	C8
GO:0043534	blood vessel endothelial cell migration	10/120	181/18870	2.39899e-07	1.88276e-05	1.49551e-05	KDR/MEF2C/MMRN2/ACVRL1/RGCC/CLEC14A/RHOJ/DLL4/CDH5/SOX18	10	C8
GO:0036303	lymph vessel morphogenesis	5/120	23/18870	2.93642e-07	2.22224e-05	1.76517e-05	TIE1/FLT4/ACVRL1/CLEC14A/SOX18	5	C8
GO:0050679	positive regulation of epithelial cell proliferation	10/120	218/18870	1.32225e-06	9.66152e-05	7.67431e-05	HSPG2/HLX/KDR/FLT4/TEK/ACVRL1/PGF/CDH13/PPP1R16B/APLN	10	C8
GO:0060055	angiogenesis involved in wound healing	5/120	32/18870	1.67878e-06	0.000118578	9.41882e-05	CD34/CXCR4/KDR/MCAM/GPR4	5	C8
GO:0007389	pattern specification process	14/120	475/18870	1.98504e-06	0.000135687	0.000107779	CYP26B1/HOXD8/SEMA3F/MEF2C/STC1/SOX17/ENG/ACVRL1/DLL4/SMAD6/HOXB5/SOX18/MFNG/TCF15	14	C8
GO:0010594	regulation of endothelial cell migration	10/120	231/18870	2.22868e-06	0.00014758	0.000117226	KDR/MEF2C/FLT4/STC1/TEK/MMRN2/ACVRL1/RGCC/RHOJ/DLL4	10	C8
GO:0035904	aorta development	6/120	65/18870	3.54664e-06	0.000227737	0.000180896	PRDM1/ENG/PDE2A/ACVRL1/DLL4/SMAD6	6	C8
GO:0032835	glomerulus development	6/120	69/18870	5.04191e-06	0.000313429	0.000248962	CD34/MEF2C/PODXL/TEK/PECAM1/GPR4	6	C8
GO:0001822	kidney development	11/120	314/18870	5.27075e-06	0.000313429	0.000248962	CD34/CYP26B1/MEF2C/PRDM1/PODXL/SOX17/TEK/ITGA8/SMAD6/PECAM1/GPR4	11	C8
GO:0034329	cell junction assembly	13/120	446/18870	5.32489e-06	0.000313429	0.000248962	KDR/MEF2C/FSCN1/TEK/ESAM/ACVRL1/CDH5/CDH13/ARHGEF15/ABI3/PECAM1/CLDN5/SHANK3	13	C8
GO:0061298	retina vasculature development in camera-type eye	4/120	19/18870	5.59944e-06	0.000320681	0.000254723	FZD4/ACVRL1/RHOJ/ARHGEF15	4	C8
GO:0060840	artery development	7/120	111/18870	6.93528e-06	0.000375835	0.000298532	ADGRF5/PRDM1/ENG/PDE2A/ACVRL1/DLL4/SMAD6	7	C8
GO:0003170	heart valve development	6/120	73/18870	7.01313e-06	0.000375835	0.000298532	TIE1/MEF2C/PRDM1/PDE2A/DLL4/SMAD6	6	C8
GO:0072001	renal system development	11/120	324/18870	7.09458e-06	0.000375835	0.000298532	CD34/CYP26B1/MEF2C/PRDM1/PODXL/SOX17/TEK/ITGA8/SMAD6/PECAM1/GPR4	11	C8
GO:0003007	heart morphogenesis	10/120	264/18870	7.28868e-06	0.0003767	0.00029922	S1PR1/MEF2C/SOX17/TEK/ENG/ACVRL1/DLL4/SMAD6/SOX18/CLDN5	10	C8
GO:0001937	negative regulation of endothelial cell proliferation	6/120	77/18870	9.56784e-06	0.00048272	0.000383433	MEF2C/MMRN2/ACVRL1/FLT1/RGCC/DLL4	6	C8
GO:0061042	vascular wound healing	4/120	23/18870	1.25431e-05	0.000617821	0.000490746	CD34/CXCR4/KDR/MCAM	4	C8
GO:0003151	outflow tract morphogenesis	6/120	81/18870	1.28287e-05	0.000617821	0.000490746	MEF2C/SOX17/ENG/SMAD6/SOX18/CLDN5	6	C8
GO:0031589	cell-substrate adhesion	11/120	356/18870	1.7127e-05	0.00080649	0.000640609	CD34/LIMS2/KDR/TEK/ITGA8/COL13A1/FZD4/VWF/ACVRL1/SMAD6/CDH13	11	C8
GO:0050927	positive regulation of positive chemotaxis	4/120	25/18870	1.77435e-05	0.000817357	0.000649241	S1PR1/KDR/PGF/CDH13	4	C8
GO:0010632	regulation of epithelial cell migration	10/120	295/18870	1.91096e-05	0.000850109	0.000675256	KDR/MEF2C/FLT4/STC1/TEK/MMRN2/ACVRL1/RGCC/RHOJ/DLL4	10	C8
GO:0003002	regionalization	12/120	430/18870	1.92568e-05	0.000850109	0.000675256	CYP26B1/HOXD8/SEMA3F/MEF2C/SOX17/ENG/ACVRL1/DLL4/SMAD6/HOXB5/SOX18/TCF15	12	C8
GO:0050926	regulation of positive chemotaxis	4/120	26/18870	2.08668e-05	0.000902382	0.000716777	S1PR1/KDR/PGF/CDH13	4	C8
GO:0035907	dorsal aorta development	3/120	10/18870	2.91329e-05	0.00121044	0.000961477	ENG/ACVRL1/DLL4	3	C8
GO:0061299	retina vasculature morphogenesis in camera-type eye	3/120	10/18870	2.91329e-05	0.00121044	0.000961477	FZD4/RHOJ/ARHGEF15	3	C8
GO:0072012	glomerulus vasculature development	4/120	29/18870	3.2666e-05	0.00133114	0.00105735	CD34/TEK/PECAM1/GPR4	4	C8
GO:0010596	negative regulation of endothelial cell migration	6/120	99/18870	4.03618e-05	0.00161371	0.0012818	MEF2C/STC1/MMRN2/ACVRL1/RGCC/DLL4	6	C8
GO:2000351	regulation of endothelial cell apoptotic process	5/120	61/18870	4.28126e-05	0.00162151	0.00128799	KDR/ECSCR/TEK/RGCC/CDH5	5	C8
GO:0061437	renal system vasculature development	4/120	31/18870	4.28526e-05	0.00162151	0.00128799	CD34/TEK/PECAM1/GPR4	4	C8
GO:0061440	kidney vasculature development	4/120	31/18870	4.28526e-05	0.00162151	0.00128799	CD34/TEK/PECAM1/GPR4	4	C8
GO:0001763	morphogenesis of a branching structure	8/120	203/18870	4.68859e-05	0.001743	0.0013845	TIE1/KDR/NOTCH4/PRDM1/ENG/COL13A1/DLL4/RASIP1	8	C8
GO:0061384	heart trabecula morphogenesis	4/120	32/18870	4.87345e-05	0.0017591	0.00139728	S1PR1/TEK/ENG/DLL4	4	C8
GO:0016525	negative regulation of angiogenesis	7/120	150/18870	4.89791e-05	0.0017591	0.00139728	HSPG2/TIE1/ECSCR/TEK/RGCC/GPR4/CLDN5	7	C8
GO:0003157	endocardium development	3/120	12/18870	5.29157e-05	0.00182097	0.00144643	KDR/SOX17/SOX18	3	C8
GO:0032957	inositol trisphosphate metabolic process	3/120	12/18870	5.29157e-05	0.00182097	0.00144643	ITPKB/HRH1/P2RY6	3	C8
GO:2000181	negative regulation of blood vessel morphogenesis	7/120	152/18870	5.328e-05	0.00182097	0.00144643	HSPG2/TIE1/ECSCR/TEK/RGCC/GPR4/CLDN5	7	C8
GO:0043535	regulation of blood vessel endothelial cell migration	7/120	153/18870	5.55437e-05	0.00183902	0.00146076	KDR/MEF2C/MMRN2/ACVRL1/RGCC/RHOJ/DLL4	7	C8
GO:1901343	negative regulation of vasculature development	7/120	153/18870	5.55437e-05	0.00183902	0.00146076	HSPG2/TIE1/ECSCR/TEK/RGCC/GPR4/CLDN5	7	C8
GO:0072577	endothelial cell apoptotic process	5/120	67/18870	6.74217e-05	0.00218567	0.00173611	KDR/ECSCR/TEK/RGCC/CDH5	5	C8
GO:0007189	adenylate cyclase-activating G protein-coupled receptor signaling pathway	7/120	158/18870	6.80765e-05	0.00218567	0.00173611	ADGRL4/S1PR1/CALCRL/ADGRF5/RAMP3/ADCY4/GPR4	7	C8
GO:0007264	small GTPase mediated signal transduction	12/120	491/18870	6.97025e-05	0.00218874	0.00173855	ITPKB/FGD5/PLEKHG1/RAPGEF3/RHOJ/CDH13/ARHGEF15/GRAP/F2RL3/GPR4/RASIP1/P2RY8	12	C8
GO:0060348	bone development	8/120	215/18870	7.0238e-05	0.00218874	0.00173855	CYP26B1/KDR/MEF2C/STC1/TEK/ENG/COL13A1/ADAMTS7	8	C8
GO:0001569	branching involved in blood vessel morphogenesis	4/120	36/18870	7.8279e-05	0.00240396	0.00190951	KDR/NOTCH4/ENG/DLL4	4	C8
GO:0040013	negative regulation of locomotion	11/120	423/18870	8.19303e-05	0.00248015	0.00197002	TIE1/SEMA3F/MEF2C/STC1/ENG/MMRN2/ACVRL1/RGCC/DLL4/SEMA6B/CLDN5	11	C8
GO:0035633	maintenance of blood-brain barrier	4/120	38/18870	9.71354e-05	0.00288149	0.00228882	ESAM/CDH5/PECAM1/CLDN5	4	C8
GO:0010633	negative regulation of epithelial cell migration	6/120	116/18870	9.79081e-05	0.00288149	0.00228882	MEF2C/STC1/MMRN2/ACVRL1/RGCC/DLL4	6	C8
GO:0003205	cardiac chamber development	7/120	168/18870	0.000100098	0.00290558	0.00230795	MEF2C/PRDM1/TEK/ENG/PDE2A/DLL4/SMAD6	7	C8
GO:0048705	skeletal system morphogenesis	8/120	230/18870	0.000112301	0.00321575	0.00255432	CYP26B1/HOXD8/MEF2C/STC1/TEK/COL13A1/HOXB5/TCF15	8	C8
GO:0035924	cellular response to vascular endothelial growth factor stimulus	5/120	75/18870	0.000115713	0.00326929	0.00259685	KDR/FLT4/FLT1/PGF/DLL4	5	C8
GO:0050680	negative regulation of epithelial cell proliferation	7/120	173/18870	0.000120189	0.00335105	0.0026618	LIMS2/MEF2C/MMRN2/ACVRL1/FLT1/RGCC/DLL4	7	C8
GO:0001709	cell fate determination	4/120	42/18870	0.000144432	0.00392374	0.0031167	CYP26B1/MEF2C/NOTCH4/SOX17	4	C8
GO:0030513	positive regulation of BMP signaling pathway	4/120	42/18870	0.000144432	0.00392374	0.0031167	KDR/ENG/ACVRL1/CDH5	4	C8
GO:0032970	regulation of actin filament-based process	10/120	379/18870	0.000155117	0.00401801	0.00319157	S1PR1/FSCN1/STC1/ESAM/RAPGEF3/RGCC/ARHGEF15/KANK3/GMFG/SHANK3	10	C8
GO:0043537	negative regulation of blood vessel endothelial cell migration	5/120	80/18870	0.000157152	0.00401801	0.00319157	MEF2C/MMRN2/ACVRL1/RGCC/DLL4	5	C8
GO:0048844	artery morphogenesis	5/120	80/18870	0.000157152	0.00401801	0.00319157	ADGRF5/PRDM1/ENG/ACVRL1/DLL4	5	C8
GO:0003159	morphogenesis of an endothelium	3/120	17/18870	0.0001598	0.00401801	0.00319157	CXCR4/ACVRL1/DLL4	3	C8
GO:0061154	endothelial tube morphogenesis	3/120	17/18870	0.0001598	0.00401801	0.00319157	CXCR4/ACVRL1/DLL4	3	C8
GO:0003231	cardiac ventricle development	6/120	127/18870	0.000161175	0.00401801	0.00319157	MEF2C/PRDM1/ENG/PDE2A/DLL4/SMAD6	6	C8
GO:0046683	response to organophosphorus	6/120	127/18870	0.000161175	0.00401801	0.00319157	INHBB/STC1/TEK/PDE2A/P2RY6/RAPGEF3	6	C8
GO:0007188	adenylate cyclase-modulating G protein-coupled receptor signaling pathway	8/120	248/18870	0.000188358	0.00464106	0.00368647	ADGRL4/S1PR1/CALCRL/ADGRF5/RAMP3/PDE2A/ADCY4/GPR4	8	C8
GO:0051591	response to cAMP	5/120	85/18870	0.000209079	0.0050924	0.00404498	INHBB/STC1/TEK/PDE2A/RAPGEF3	5	C8
GO:0035850	epithelial cell differentiation involved in kidney development	4/120	47/18870	0.000224591	0.00528786	0.00420024	CD34/MEF2C/PODXL/GPR4	4	C8
GO:0045601	regulation of endothelial cell differentiation	4/120	47/18870	0.000224591	0.00528786	0.00420024	NOTCH4/ACVRL1/CDH5/CLDN5	4	C8
GO:0061383	trabecula morphogenesis	4/120	47/18870	0.000224591	0.00528786	0.00420024	S1PR1/TEK/ENG/DLL4	4	C8
GO:0007266	Rho protein signal transduction	6/120	137/18870	0.000243387	0.00561561	0.00446058	RHOJ/CDH13/F2RL3/GPR4/RASIP1/P2RY8	6	C8
GO:0044331	cell-cell adhesion mediated by cadherin	4/120	48/18870	0.000243811	0.00561561	0.00446058	NOTCH4/RGCC/CDH5/CDH13	4	C8
GO:0021700	developmental maturation	9/120	330/18870	0.000261902	0.00596743	0.00474003	S1PR1/KDR/ACVRL1/ADAMTS7/CDH5/SCARF1/ARHGEF15/LYL1/SOX18	9	C8
GO:0071695	anatomical structure maturation	8/120	261/18870	0.000266265	0.00600229	0.00476772	S1PR1/KDR/ACVRL1/ADAMTS7/CDH5/SCARF1/LYL1/SOX18	8	C8
GO:0071320	cellular response to cAMP	4/120	50/18870	0.000285758	0.00637391	0.00506291	INHBB/STC1/PDE2A/RAPGEF3	4	C8
GO:0032956	regulation of actin cytoskeleton organization	9/120	337/18870	0.000305576	0.00660453	0.00524609	S1PR1/FSCN1/ESAM/RAPGEF3/RGCC/ARHGEF15/KANK3/GMFG/SHANK3	9	C8
GO:0014074	response to purine-containing compound	6/120	143/18870	0.000306644	0.00660453	0.00524609	INHBB/STC1/TEK/PDE2A/P2RY6/RAPGEF3	6	C8
GO:0001974	blood vessel remodeling	4/120	51/18870	0.000308565	0.00660453	0.00524609	MEF2C/FLT4/ACVRL1/DLL4	4	C8
GO:0038084	vascular endothelial growth factor signaling pathway	4/120	51/18870	0.000308565	0.00660453	0.00524609	KDR/FLT4/FLT1/PGF	4	C8
GO:0007265	Ras protein signal transduction	9/120	341/18870	0.00033313	0.00705903	0.00560711	ITPKB/RAPGEF3/RHOJ/CDH13/GRAP/F2RL3/GPR4/RASIP1/P2RY8	9	C8
GO:0110053	regulation of actin filament organization	8/120	273/18870	0.000359917	0.00755112	0.00599799	S1PR1/ESAM/RAPGEF3/RGCC/ARHGEF15/KANK3/GMFG/SHANK3	8	C8
GO:0002042	cell migration involved in sprouting angiogenesis	5/120	96/18870	0.000368573	0.00765692	0.00608202	KDR/MMRN2/CLEC14A/RHOJ/DLL4	5	C8
GO:0042060	wound healing	10/120	423/18870	0.000373019	0.00767406	0.00609564	PEAR1/CD34/CXCR4/KDR/NOTCH4/MCAM/VWF/ACVRL1/F2RL3/GPR4	10	C8
GO:0002043	blood vessel endothelial cell proliferation involved in sprouting angiogenesis	4/120	55/18870	0.00041296	0.00839399	0.00666749	MMRN2/ACVRL1/DLL4/PPP1R16B	4	C8
GO:0098742	cell-cell adhesion via plasma-membrane adhesion molecules	8/120	279/18870	0.000415936	0.00839399	0.00666749	PCDH12/ESAM/ROBO4/CDH5/CDH13/SCARF1/PECAM1/CLDN5	8	C8
GO:1901888	regulation of cell junction assembly	7/120	213/18870	0.000428359	0.00856314	0.00680185	KDR/MEF2C/TEK/ACVRL1/ARHGEF15/ABI3/CLDN5	7	C8
GO:0045216	cell-cell junction organization	7/120	214/18870	0.000440546	0.00872446	0.00692999	LIMS2/FSCN1/ESAM/CDH5/CDH13/PECAM1/CLDN5	7	C8
GO:0060349	bone morphogenesis	5/120	100/18870	0.000444914	0.00872938	0.0069339	CYP26B1/MEF2C/STC1/TEK/COL13A1	5	C8
GO:0008037	cell recognition	6/120	154/18870	0.000455535	0.00885577	0.00703429	FCN3/PEAR1/CXCR4/PCDH12/ROBO4/PECAM1	6	C8
GO:0090287	regulation of cellular response to growth factor stimulus	9/120	357/18870	0.000464753	0.00895283	0.00711139	KDR/ENG/ITGA8/MMRN2/FZD4/ACVRL1/SMAD6/CDH5/APLN	9	C8
GO:0061005	cell differentiation involved in kidney development	4/120	57/18870	0.000473637	0.00904178	0.00718204	CD34/MEF2C/PODXL/GPR4	4	C8
GO:0048754	branching morphogenesis of an epithelial tube	6/120	156/18870	0.000487796	0.00910907	0.00723549	TIE1/KDR/NOTCH4/ENG/DLL4/RASIP1	6	C8
GO:0072006	nephron development	6/120	156/18870	0.000487796	0.00910907	0.00723549	CD34/MEF2C/PODXL/TEK/PECAM1/GPR4	6	C8
GO:0045165	cell fate commitment	8/120	286/18870	0.000490059	0.00910907	0.00723549	CYP26B1/KDR/MEF2C/NOTCH4/PRDM1/SOX17/DLL4/SOX18	8	C8
GO:0071560	cellular response to transforming growth factor beta stimulus	8/120	287/18870	0.000501471	0.00921728	0.00732144	MEF2C/ENG/ITGA8/PDE2A/ACVRL1/SMAD6/CDH5/CLDN5	8	C8
GO:0007043	cell-cell junction assembly	6/120	157/18870	0.00050458	0.00921728	0.00732144	FSCN1/ESAM/CDH5/CDH13/PECAM1/CLDN5	6	C8
GO:0072010	glomerular epithelium development	3/120	25/18870	0.000520808	0.00943241	0.00749232	CD34/PODXL/PECAM1	3	C8
GO:0090100	positive regulation of transmembrane receptor protein serine/threonine kinase signaling pathway	5/120	104/18870	0.000532612	0.00946392	0.00751735	KDR/ENG/ITGA8/ACVRL1/CDH5	5	C8
GO:0043491	phosphatidylinositol 3-kinase/protein kinase B signal transduction	8/120	290/18870	0.000537011	0.00946392	0.00751735	PEAR1/KDR/RAMP3/TEK/ENG/RAPGEF3/FLT1/PPP1R16B	8	C8
GO:0060041	retina development in camera-type eye	6/120	159/18870	0.000539495	0.00946392	0.00751735	PRDM1/FZD4/ACVRL1/RHOJ/DLL4/ARHGEF15	6	C8
GO:0046579	positive regulation of Ras protein signal transduction	4/120	59/18870	0.000540412	0.00946392	0.00751735	ITPKB/F2RL3/GPR4/P2RY8	4	C8
GO:0071559	response to transforming growth factor beta	8/120	293/18870	0.000574565	0.00992765	0.0078857	MEF2C/ENG/ITGA8/PDE2A/ACVRL1/SMAD6/CDH5/CLDN5	8	C8
GO:0051017	actin filament bundle assembly	6/120	161/18870	0.000576263	0.00992765	0.0078857	S1PR1/FSCN1/RAPGEF3/RGCC/ARHGEF15/SHANK3	6	C8
GO:0051056	regulation of small GTPase mediated signal transduction	8/120	295/18870	0.000600763	0.0102383	0.00813246	ITPKB/FGD5/PLEKHG1/ARHGEF15/F2RL3/GPR4/RASIP1/P2RY8	8	C8
GO:0032231	regulation of actin filament bundle assembly	5/120	107/18870	0.000606465	0.0102383	0.00813246	S1PR1/RAPGEF3/RGCC/ARHGEF15/SHANK3	5	C8
GO:0003179	heart valve morphogenesis	4/120	61/18870	0.000613622	0.0102383	0.00813246	TIE1/MEF2C/DLL4/SMAD6	4	C8
GO:0060350	endochondral bone morphogenesis	4/120	61/18870	0.000613622	0.0102383	0.00813246	MEF2C/STC1/TEK/COL13A1	4	C8
GO:0048568	embryonic organ development	10/120	453/18870	0.00063581	0.0104556	0.00830506	HLX/KDR/MEF2C/PCDH12/PRDM1/SOX17/ENG/ITGA8/HOXB5/SOX18	10	C8
GO:0030336	negative regulation of cell migration	9/120	373/18870	0.000636513	0.0104556	0.00830506	TIE1/MEF2C/STC1/ENG/MMRN2/ACVRL1/RGCC/DLL4/CLDN5	9	C8
GO:0001666	response to hypoxia	8/120	298/18870	0.000641865	0.0104624	0.00831046	HSPG2/CXCR4/STC1/TEK/FZD4/ACVRL1/RGCC/PGF	8	C8
GO:1903053	regulation of extracellular matrix organization	4/120	62/18870	0.000652745	0.0105247	0.00835996	TIE1/FSCN1/RGCC/TCF15	4	C8
GO:0061572	actin filament bundle organization	6/120	165/18870	0.000655622	0.0105247	0.00835996	S1PR1/FSCN1/RAPGEF3/RGCC/ARHGEF15/SHANK3	6	C8
GO:0050920	regulation of chemotaxis	7/120	232/18870	0.000711573	0.011337	0.00900518	S1PR1/CXCR4/SEMA3F/KDR/PGF/CDH13/SEMA6B	7	C8
GO:0007156	homophilic cell adhesion via plasma membrane adhesion molecules	6/120	168/18870	0.000720508	0.0113937	0.00905022	PCDH12/ESAM/ROBO4/CDH5/CDH13/PECAM1	6	C8
GO:0003094	glomerular filtration	3/120	28/18870	0.000731574	0.011483	0.00912114	CD34/ADGRF5/MCAM	3	C8
GO:0007015	actin filament organization	10/120	464/18870	0.000764258	0.0119015	0.00945354	S1PR1/FSCN1/ESAM/RAPGEF3/RGCC/RHOJ/ARHGEF15/KANK3/GMFG/SHANK3	10	C8
GO:0007200	phospholipase C-activating G protein-coupled receptor signaling pathway	5/120	113/18870	0.000776921	0.0119015	0.00945354	HRH1/P2RY6/F2RL3/GPR4/P2RY8	5	C8
GO:1904035	regulation of epithelial cell apoptotic process	5/120	113/18870	0.000776921	0.0119015	0.00945354	KDR/ECSCR/TEK/RGCC/CDH5	5	C8
GO:0001947	heart looping	4/120	65/18870	0.0007807	0.0119015	0.00945354	MEF2C/SOX17/ENG/SOX18	4	C8
GO:0048660	regulation of smooth muscle cell proliferation	6/120	171/18870	0.00079026	0.0119611	0.00950094	S1PR1/CALCRL/MEF2C/P2RY6/CDH13/APLN	6	C8
GO:0032958	inositol phosphate biosynthetic process	3/120	29/18870	0.000812217	0.0121764	0.00967194	ITPKB/HRH1/P2RY6	3	C8
GO:0006935	chemotaxis	10/120	468/18870	0.000815976	0.0121764	0.00967194	S1PR1/CXCR4/ACKR3/SEMA3F/KDR/ECSCR/FLT1/PGF/CDH13/SEMA6B	10	C8
GO:2000146	negative regulation of cell motility	9/120	388/18870	0.000841742	0.0123801	0.0098337	TIE1/MEF2C/STC1/ENG/MMRN2/ACVRL1/RGCC/DLL4/CLDN5	9	C8
GO:0042330	taxis	10/120	470/18870	0.000842897	0.0123801	0.0098337	S1PR1/CXCR4/ACKR3/SEMA3F/KDR/ECSCR/FLT1/PGF/CDH13/SEMA6B	10	C8
GO:0007160	cell-matrix adhesion	7/120	239/18870	0.00084715	0.0123801	0.0098337	CD34/KDR/TEK/ITGA8/COL13A1/ACVRL1/CDH13	7	C8
GO:1902903	regulation of supramolecular fiber organization	9/120	389/18870	0.000857143	0.0124403	0.00988156	S1PR1/ESAM/RAPGEF3/RGCC/CDH5/ARHGEF15/KANK3/GMFG/SHANK3	9	C8
GO:0007162	negative regulation of cell adhesion	8/120	312/18870	0.000864815	0.0124663	0.00990218	HSPG2/HLX/NOTCH4/PODXL/FZD4/ACVRL1/RGCC/CDH13	8	C8
GO:0051057	positive regulation of small GTPase mediated signal transduction	4/120	67/18870	0.000875251	0.0125315	0.00995396	ITPKB/F2RL3/GPR4/P2RY8	4	C8
GO:0048659	smooth muscle cell proliferation	6/120	175/18870	0.00089125	0.0126749	0.0100679	S1PR1/CALCRL/MEF2C/P2RY6/CDH13/APLN	6	C8
GO:0097205	renal filtration	3/120	30/18870	0.000898296	0.0126899	0.0100798	CD34/ADGRF5/MCAM	3	C8
GO:0036293	response to decreased oxygen levels	8/120	315/18870	0.000919851	0.0129084	0.0102533	HSPG2/CXCR4/STC1/TEK/FZD4/ACVRL1/RGCC/PGF	8	C8
GO:0050918	positive chemotaxis	4/120	69/18870	0.000977599	0.0135394	0.0107546	S1PR1/KDR/PGF/CDH13	4	C8
GO:0070830	bicellular tight junction assembly	4/120	69/18870	0.000977599	0.0135394	0.0107546	ESAM/CDH5/PECAM1/CLDN5	4	C8
GO:0071772	response to BMP	6/120	179/18870	0.00100191	0.0136971	0.0108799	KDR/ENG/ACVRL1/SMAD6/ADAMTS7/CDH5	6	C8
GO:0071773	cellular response to BMP stimulus	6/120	179/18870	0.00100191	0.0136971	0.0108799	KDR/ENG/ACVRL1/SMAD6/ADAMTS7/CDH5	6	C8
GO:0061371	determination of heart left/right asymmetry	4/120	70/18870	0.0010318	0.0140145	0.011132	MEF2C/SOX17/ENG/SOX18	4	C8
GO:0030198	extracellular matrix organization	8/120	321/18870	0.00103836	0.0140145	0.011132	TIE1/FSCN1/ENG/ITGA8/COL13A1/RGCC/ADAMTS7/TCF15	8	C8
GO:0051896	regulation of phosphatidylinositol 3-kinase/protein kinase B signal transduction	7/120	248/18870	0.00105061	0.0140284	0.011143	KDR/RAMP3/TEK/ENG/RAPGEF3/FLT1/PPP1R16B	7	C8
GO:0030510	regulation of BMP signaling pathway	5/120	121/18870	0.00105693	0.0140284	0.011143	KDR/ENG/ACVRL1/SMAD6/CDH5	5	C8
GO:0043062	extracellular structure organization	8/120	322/18870	0.00105925	0.0140284	0.011143	TIE1/FSCN1/ENG/ITGA8/COL13A1/RGCC/ADAMTS7/TCF15	8	C8
GO:0045229	external encapsulating structure organization	8/120	323/18870	0.00108047	0.0140589	0.0111672	TIE1/FSCN1/ENG/ITGA8/COL13A1/RGCC/ADAMTS7/TCF15	8	C8
GO:0001958	endochondral ossification	3/120	32/18870	0.00108732	0.0140589	0.0111672	MEF2C/TEK/COL13A1	3	C8
GO:0036075	replacement ossification	3/120	32/18870	0.00108732	0.0140589	0.0111672	MEF2C/TEK/COL13A1	3	C8
GO:0003143	embryonic heart tube morphogenesis	4/120	71/18870	0.00108809	0.0140589	0.0111672	MEF2C/SOX17/ENG/SOX18	4	C8
GO:0030032	lamellipodium assembly	4/120	72/18870	0.00114649	0.0147237	0.0116953	S1PR1/FSCN1/CDH13/ABI3	4	C8
GO:0048771	tissue remodeling	6/120	184/18870	0.00115478	0.0147408	0.0117089	TIE1/S1PR1/MEF2C/FLT4/ACVRL1/DLL4	6	C8
GO:0060485	mesenchyme development	8/120	327/18870	0.0011688	0.0148305	0.0117801	SEMA3F/MEF2C/NOTCH4/ENG/ACVRL1/RGCC/SEMA6B/TCF15	8	C8
GO:0061138	morphogenesis of a branching epithelium	6/120	187/18870	0.00125471	0.0158258	0.0125707	TIE1/KDR/NOTCH4/ENG/DLL4/RASIP1	6	C8
GO:0007585	respiratory gaseous exchange by respiratory system	4/120	74/18870	0.00126983	0.0159217	0.0126469	PASK/FLT4/CSF2RB/TCF15	4	C8
GO:0035025	positive regulation of Rho protein signal transduction	3/120	34/18870	0.00129972	0.0162006	0.0128684	F2RL3/GPR4/P2RY8	3	C8
GO:0003206	cardiac chamber morphogenesis	5/120	127/18870	0.00131153	0.0162523	0.0129094	MEF2C/TEK/ENG/DLL4/SMAD6	5	C8
GO:0120192	tight junction assembly	4/120	75/18870	0.00133485	0.016445	0.0130625	ESAM/CDH5/PECAM1/CLDN5	4	C8
GO:0043297	apical junction assembly	4/120	77/18870	0.0014718	0.0180275	0.0143195	ESAM/CDH5/PECAM1/CLDN5	4	C8
GO:2000352	negative regulation of endothelial cell apoptotic process	3/120	36/18870	0.00153654	0.0187122	0.0148634	KDR/TEK/CDH5	3	C8
GO:0070482	response to oxygen levels	8/120	343/18870	0.00158153	0.0191501	0.0152112	HSPG2/CXCR4/STC1/TEK/FZD4/ACVRL1/RGCC/PGF	8	C8
GO:0043010	camera-type eye development	8/120	344/18870	0.00161073	0.0193928	0.015404	KDR/PRDM1/FZD4/ACVRL1/FLT1/RHOJ/DLL4/ARHGEF15	8	C8
GO:0003018	vascular process in circulatory system	7/120	269/18870	0.00167544	0.0200579	0.0159323	HRH1/TEK/PDE2A/CDH5/PLVAP/GPR4/CLDN5	7	C8
GO:0090049	regulation of cell migration involved in sprouting angiogenesis	4/120	80/18870	0.00169517	0.0201801	0.0160294	KDR/MMRN2/RHOJ/DLL4	4	C8
GO:0046777	protein autophosphorylation	6/120	199/18870	0.00172213	0.0203866	0.0161934	PASK/KDR/FLT4/TEK/ENG/FLT1	6	C8
GO:0048865	stem cell fate commitment	2/120	10/18870	0.00174554	0.0204353	0.0162321	SOX17/SOX18	2	C8
GO:2000048	negative regulation of cell-cell adhesion mediated by cadherin	2/120	10/18870	0.00174554	0.0204353	0.0162321	NOTCH4/RGCC	2	C8
GO:0048644	muscle organ morphogenesis	4/120	81/18870	0.00177457	0.0205482	0.0163218	S1PR1/ENG/DLL4/TCF15	4	C8
GO:0120193	tight junction organization	4/120	81/18870	0.00177457	0.0205482	0.0163218	ESAM/CDH5/PECAM1/CLDN5	4	C8
GO:0003180	aortic valve morphogenesis	3/120	38/18870	0.00179874	0.0206029	0.0163652	TIE1/DLL4/SMAD6	3	C8
GO:0035909	aorta morphogenesis	3/120	38/18870	0.00179874	0.0206029	0.0163652	ENG/ACVRL1/DLL4	3	C8
GO:0099068	postsynapse assembly	3/120	39/18870	0.00193966	0.0219951	0.0174711	ARHGEF15/ABI3/SHANK3	3	C8
GO:0035023	regulation of Rho protein signal transduction	4/120	83/18870	0.00194105	0.0219951	0.0174711	F2RL3/GPR4/RASIP1/P2RY8	4	C8
GO:0035050	embryonic heart tube development	4/120	85/18870	0.00211805	0.0238199	0.0189206	MEF2C/SOX17/ENG/SOX18	4	C8
GO:1904238	pericyte cell differentiation	2/120	11/18870	0.00212457	0.0238199	0.0189206	CD34/GPR4	2	C8
GO:1904019	epithelial cell apoptotic process	5/120	144/18870	0.00227852	0.0254115	0.0201848	KDR/ECSCR/TEK/RGCC/CDH5	5	C8
GO:0071277	cellular response to calcium ion	4/120	87/18870	0.00230589	0.0255822	0.0203203	ITPKB/INHBB/MEF2C/CPNE5	4	C8
GO:0050921	positive regulation of chemotaxis	5/120	145/18870	0.0023481	0.0259147	0.0205845	S1PR1/CXCR4/KDR/PGF/CDH13	5	C8
GO:0045602	negative regulation of endothelial cell differentiation	2/120	12/18870	0.0025389	0.0277316	0.0220277	NOTCH4/ACVRL1	2	C8
GO:2001214	positive regulation of vasculogenesis	2/120	12/18870	0.0025389	0.0277316	0.0220277	CD34/KDR	2	C8
GO:0003176	aortic valve development	3/120	43/18870	0.00257136	0.0279422	0.0221949	TIE1/DLL4/SMAD6	3	C8
GO:0097581	lamellipodium organization	4/120	91/18870	0.00271544	0.029103	0.023117	S1PR1/FSCN1/CDH13/ABI3	4	C8
GO:0070374	positive regulation of ERK1 and ERK2 cascade	6/120	218/18870	0.00271893	0.029103	0.023117	ACKR3/KDR/FLT4/RAMP3/TEK/P2RY6	6	C8
GO:0072073	kidney epithelium development	5/120	150/18870	0.00271939	0.029103	0.023117	CD34/MEF2C/PODXL/SMAD6/PECAM1	5	C8
GO:0071526	semaphorin-plexin signaling pathway	3/120	44/18870	0.00274682	0.0292488	0.0232328	SEMA3F/KDR/SEMA6B	3	C8
GO:0048562	embryonic organ morphogenesis	7/120	295/18870	0.00281277	0.0298013	0.0236717	HLX/MEF2C/SOX17/ENG/ITGA8/HOXB5/SOX18	7	C8
GO:0010810	regulation of cell-substrate adhesion	6/120	220/18870	0.00284468	0.0299894	0.0238211	LIMS2/KDR/TEK/FZD4/ACVRL1/CDH13	6	C8
GO:0008038	neuron recognition	3/120	45/18870	0.00292949	0.0305155	0.024239	CXCR4/PCDH12/ROBO4	3	C8
GO:0043647	inositol phosphate metabolic process	3/120	45/18870	0.00292949	0.0305155	0.024239	ITPKB/HRH1/P2RY6	3	C8
GO:1904705	regulation of vascular associated smooth muscle cell proliferation	4/120	93/18870	0.00293778	0.0305155	0.024239	CALCRL/MEF2C/P2RY6/APLN	4	C8
GO:0032530	regulation of microvillus organization	2/120	13/18870	0.00298807	0.030588	0.0242966	FSCN1/PODXL	2	C8
GO:0035589	G protein-coupled purinergic nucleotide receptor signaling pathway	2/120	13/18870	0.00298807	0.030588	0.0242966	P2RY6/P2RY8	2	C8
GO:0070278	extracellular matrix constituent secretion	2/120	13/18870	0.00298807	0.030588	0.0242966	ENG/RGCC	2	C8
GO:0051492	regulation of stress fiber assembly	4/120	94/18870	0.00305349	0.0311075	0.0247092	S1PR1/RAPGEF3/RGCC/ARHGEF15	4	C8
GO:0048483	autonomic nervous system development	3/120	46/18870	0.00311947	0.0316275	0.0251223	HLX/ACKR3/SEMA3F	3	C8
GO:1990874	vascular associated smooth muscle cell proliferation	4/120	95/18870	0.00317228	0.0320098	0.0254259	CALCRL/MEF2C/P2RY6/APLN	4	C8
GO:0016339	calcium-dependent cell-cell adhesion via plasma membrane cell adhesion molecules	3/120	47/18870	0.00331684	0.0331528	0.0263338	PCDH12/CDH5/CDH13	3	C8
GO:1905314	semi-lunar valve development	3/120	47/18870	0.00331684	0.0331528	0.0263338	TIE1/DLL4/SMAD6	3	C8
GO:0007163	establishment or maintenance of cell polarity	6/120	228/18870	0.00339174	0.0337422	0.026802	CYP26B1/FSCN1/TEK/RHOJ/CDH5/TCF15	6	C8
GO:0007179	transforming growth factor beta receptor signaling pathway	6/120	229/18870	0.00346527	0.0340573	0.0270523	ENG/ITGA8/ACVRL1/SMAD6/CDH5/CLDN5	6	C8
GO:0003222	ventricular trabecula myocardium morphogenesis	2/120	14/18870	0.00347163	0.0340573	0.0270523	ENG/DLL4	2	C8
GO:0060732	positive regulation of inositol phosphate biosynthetic process	2/120	14/18870	0.00347163	0.0340573	0.0270523	HRH1/P2RY6	2	C8
GO:1903587	regulation of blood vessel endothelial cell proliferation involved in sprouting angiogenesis	3/120	48/18870	0.00352171	0.0343247	0.0272647	MMRN2/DLL4/PPP1R16B	3	C8
GO:0001654	eye development	8/120	391/18870	0.00354434	0.0343247	0.0272647	KDR/PRDM1/FZD4/ACVRL1/FLT1/RHOJ/DLL4/ARHGEF15	8	C8
GO:0048661	positive regulation of smooth muscle cell proliferation	4/120	98/18870	0.00354748	0.0343247	0.0272647	S1PR1/CALCRL/P2RY6/CDH13	4	C8
GO:0019932	second-messenger-mediated signaling	7/120	310/18870	0.00369589	0.0355981	0.0282762	CXCR4/ACKR3/KDR/PDE2A/RAPGEF3/CDH13/CLIC2	7	C8
GO:0032924	activin receptor signaling pathway	3/120	49/18870	0.00373416	0.0356427	0.0283116	INHBB/ACVRL1/SMAD6	3	C8
GO:0048546	digestive tract morphogenesis	3/120	49/18870	0.00373416	0.0356427	0.0283116	HLX/SOX17/NKX2-3	3	C8
GO:0150063	visual system development	8/120	395/18870	0.00376829	0.0358072	0.0284423	KDR/PRDM1/FZD4/ACVRL1/FLT1/RHOJ/DLL4/ARHGEF15	8	C8
GO:0034446	substrate adhesion-dependent cell spreading	4/120	100/18870	0.00381371	0.036032	0.0286209	LIMS2/TEK/ITGA8/FZD4	4	C8
GO:0050900	leukocyte migration	8/120	396/18870	0.00382596	0.036032	0.0286209	S1PR1/CD34/CXCR4/NKX2-3/FLT1/PGF/PECAM1/PLVAP	8	C8
GO:0051494	negative regulation of cytoskeleton organization	5/120	163/18870	0.00388198	0.0363978	0.0289114	S1PR1/CDH5/KANK3/GMFG/SHANK3	5	C8
GO:0060976	coronary vasculature development	3/120	50/18870	0.00395427	0.0369123	0.0293201	PRDM1/SMAD6/APLN	3	C8
GO:0006909	phagocytosis	6/120	237/18870	0.00409698	0.0380768	0.030245	FCN3/PEAR1/DYSF/P2RY6/PECAM1/CD93	6	C8
GO:0048880	sensory system development	8/120	401/18870	0.00412462	0.0381662	0.0303161	KDR/PRDM1/FZD4/ACVRL1/FLT1/RHOJ/DLL4/ARHGEF15	8	C8
GO:0051496	positive regulation of stress fiber assembly	3/120	51/18870	0.00418213	0.0385301	0.0306051	RAPGEF3/RGCC/ARHGEF15	3	C8
GO:0099175	regulation of postsynapse organization	4/120	103/18870	0.00423798	0.0388756	0.0308796	SEMA3F/ARHGEF15/ABI3/SHANK3	4	C8
GO:0030509	BMP signaling pathway	5/120	167/18870	0.00430193	0.0391236	0.0310765	KDR/ENG/ACVRL1/SMAD6/CDH5	5	C8
GO:1902904	negative regulation of supramolecular fiber organization	5/120	167/18870	0.00430193	0.0391236	0.0310765	S1PR1/CDH5/KANK3/GMFG/SHANK3	5	C8
GO:0035306	positive regulation of dephosphorylation	3/120	52/18870	0.00441781	0.0396667	0.0315079	MEF2C/CDH5/PPP1R16B	3	C8
GO:0101023	vascular endothelial cell proliferation	3/120	52/18870	0.00441781	0.0396667	0.0315079	MEF2C/FLT1/APLN	3	C8
GO:1905562	regulation of vascular endothelial cell proliferation	3/120	52/18870	0.00441781	0.0396667	0.0315079	MEF2C/FLT1/APLN	3	C8
GO:0110020	regulation of actomyosin structure organization	4/120	105/18870	0.00453786	0.039919	0.0317084	S1PR1/RAPGEF3/RGCC/ARHGEF15	4	C8
GO:0021783	preganglionic parasympathetic fiber development	2/120	16/18870	0.00454011	0.039919	0.0317084	ACKR3/SEMA3F	2	C8
GO:0030033	microvillus assembly	2/120	16/18870	0.00454011	0.039919	0.0317084	FSCN1/PODXL	2	C8
GO:0060841	venous blood vessel development	2/120	16/18870	0.00454011	0.039919	0.0317084	ENG/ACVRL1	2	C8
GO:2001212	regulation of vasculogenesis	2/120	16/18870	0.00454011	0.039919	0.0317084	CD34/KDR	2	C8
GO:0007178	transmembrane receptor protein serine/threonine kinase signaling pathway	8/120	410/18870	0.00470732	0.0411283	0.0326689	INHBB/KDR/ENG/ITGA8/ACVRL1/SMAD6/CDH5/CLDN5	8	C8
GO:0060560	developmental growth involved in morphogenesis	6/120	244/18870	0.00471646	0.0411283	0.0326689	S1PR1/CXCR4/SEMA3F/NRN1/CPNE5/SEMA6B	6	C8
GO:0051897	positive regulation of phosphatidylinositol 3-kinase/protein kinase B signal transduction	5/120	171/18870	0.00475337	0.0412803	0.0327897	KDR/RAMP3/TEK/ENG/FLT1	5	C8
GO:0048863	stem cell differentiation	6/120	246/18870	0.00490548	0.0424274	0.0337008	SEMA3F/MEF2C/SOX17/SEMA6B/SOX18/TCF15	6	C8
GO:0022604	regulation of cell morphogenesis	6/120	247/18870	0.00500206	0.0427483	0.0339557	CXCR4/FGD5/KDR/CPNE5/FZD4/RHOJ	6	C8
GO:0033002	muscle cell proliferation	6/120	247/18870	0.00500206	0.0427483	0.0339557	S1PR1/CALCRL/MEF2C/P2RY6/CDH13/APLN	6	C8
GO:0003279	cardiac septum development	4/120	108/18870	0.005014	0.0427483	0.0339557	PRDM1/ENG/PDE2A/SMAD6	4	C8
GO:0009886	post-embryonic animal morphogenesis	2/120	17/18870	0.00512415	0.0427483	0.0339557	KDR/NKX2-3	2	C8
GO:0010919	regulation of inositol phosphate biosynthetic process	2/120	17/18870	0.00512415	0.0427483	0.0339557	HRH1/P2RY6	2	C8
GO:0043129	surfactant homeostasis	2/120	17/18870	0.00512415	0.0427483	0.0339557	KDR/ADGRF5	2	C8
GO:0072109	glomerular mesangium development	2/120	17/18870	0.00512415	0.0427483	0.0339557	CD34/GPR4	2	C8
GO:1901550	regulation of endothelial cell development	2/120	17/18870	0.00512415	0.0427483	0.0339557	CDH5/CLDN5	2	C8
GO:1903140	regulation of establishment of endothelial barrier	2/120	17/18870	0.00512415	0.0427483	0.0339557	CDH5/CLDN5	2	C8
GO:0030038	contractile actin filament bundle assembly	4/120	110/18870	0.00534939	0.0442788	0.0351714	S1PR1/RAPGEF3/RGCC/ARHGEF15	4	C8
GO:0043149	stress fiber assembly	4/120	110/18870	0.00534939	0.0442788	0.0351714	S1PR1/RAPGEF3/RGCC/ARHGEF15	4	C8
GO:0051924	regulation of calcium ion transport	6/120	251/18870	0.00540241	0.0445436	0.0353817	CXCR4/RAMP3/STC1/P2RY6/F2RL3/CLIC2	6	C8
GO:0001954	positive regulation of cell-matrix adhesion	3/120	56/18870	0.00544031	0.0446822	0.0354919	KDR/TEK/CDH13	3	C8
GO:0043116	negative regulation of vascular permeability	2/120	18/18870	0.00574081	0.0467291	0.0371178	PDE2A/CLDN5	2	C8
GO:0048486	parasympathetic nervous system development	2/120	18/18870	0.00574081	0.0467291	0.0371178	ACKR3/SEMA3F	2	C8
GO:1990138	neuron projection extension	5/120	179/18870	0.00575569	0.0467291	0.0371178	CXCR4/SEMA3F/NRN1/CPNE5/SEMA6B	5	C8
GO:0003015	heart process	6/120	255/18870	0.00582578	0.0471177	0.0374264	CXCR4/RAMP3/STC1/KCNE3/APLN/CLIC2	6	C8
GO:0030098	lymphocyte differentiation	8/120	429/18870	0.0061441	0.0494343	0.0392665	HLX/ITPKB/CYP26B1/PRDM1/NKX2-3/DLL4/LYL1/MFNG	8	C8
GO:0006898	receptor-mediated endocytosis	6/120	258/18870	0.00615887	0.0494343	0.0392665	HSPG2/CALCRL/ACKR3/RAMP3/SCARF1/APLN	6	C8
GO:0046578	regulation of Ras protein signal transduction	5/120	183/18870	0.00630902	0.0504484	0.040072	ITPKB/F2RL3/GPR4/RASIP1/P2RY8	5	C8
GO:0048762	mesenchymal cell differentiation	6/120	262/18870	0.00662435	0.0527706	0.0419166	SEMA3F/MEF2C/NOTCH4/ENG/RGCC/SEMA6B	6	C8
GO:0051928	positive regulation of calcium ion transport	4/120	118/18870	0.00684071	0.0541767	0.0430335	RAMP3/STC1/P2RY6/F2RL3	4	C8
GO:0032233	positive regulation of actin filament bundle assembly	3/120	61/18870	0.00690312	0.0541767	0.0430335	RAPGEF3/RGCC/ARHGEF15	3	C8
GO:0055008	cardiac muscle tissue morphogenesis	3/120	61/18870	0.00690312	0.0541767	0.0430335	S1PR1/ENG/DLL4	3	C8
GO:1903670	regulation of sprouting angiogenesis	3/120	61/18870	0.00690312	0.0541767	0.0430335	TSPAN18/RHOJ/PPP1R16B	3	C8
GO:0060216	definitive hemopoiesis	2/120	20/18870	0.00707026	0.0550805	0.0437513	TEK/LYL1	2	C8
GO:2001014	regulation of skeletal muscle cell differentiation	2/120	20/18870	0.00707026	0.0550805	0.0437513	CYP26B1/MEF2C	2	C8
GO:0072009	nephron epithelium development	4/120	120/18870	0.00725233	0.0562919	0.0447136	CD34/MEF2C/PODXL/PECAM1	4	C8
GO:0007517	muscle organ development	7/120	354/18870	0.00752036	0.0577355	0.0458603	S1PR1/HLX/CYP26B1/MEF2C/ENG/DLL4/TCF15	7	C8
GO:0046173	polyol biosynthetic process	3/120	63/18870	0.0075473	0.0577355	0.0458603	ITPKB/HRH1/P2RY6	3	C8
GO:0051893	regulation of focal adhesion assembly	3/120	63/18870	0.0075473	0.0577355	0.0458603	KDR/TEK/ACVRL1	3	C8
GO:0090109	regulation of cell-substrate junction assembly	3/120	63/18870	0.0075473	0.0577355	0.0458603	KDR/TEK/ACVRL1	3	C8
GO:0043552	positive regulation of phosphatidylinositol 3-kinase activity	2/120	21/18870	0.0077822	0.0584769	0.0464492	TEK/FLT1	2	C8
GO:0097107	postsynaptic density assembly	2/120	21/18870	0.0077822	0.0584769	0.0464492	ABI3/SHANK3	2	C8
GO:1901201	regulation of extracellular matrix assembly	2/120	21/18870	0.0077822	0.0584769	0.0464492	TIE1/RGCC	2	C8
GO:2000047	regulation of cell-cell adhesion mediated by cadherin	2/120	21/18870	0.0077822	0.0584769	0.0464492	NOTCH4/RGCC	2	C8
GO:2000738	positive regulation of stem cell differentiation	2/120	21/18870	0.0077822	0.0584769	0.0464492	SOX17/TCF15	2	C8
GO:1904036	negative regulation of epithelial cell apoptotic process	3/120	64/18870	0.00788227	0.0589433	0.0468197	KDR/TEK/CDH5	3	C8
GO:0010811	positive regulation of cell-substrate adhesion	4/120	123/18870	0.00789991	0.0589433	0.0468197	LIMS2/KDR/TEK/CDH13	4	C8
GO:0046632	alpha-beta T cell differentiation	4/120	124/18870	0.00812394	0.0604022	0.0479785	HLX/ITPKB/PRDM1/NKX2-3	4	C8
GO:0007611	learning or memory	6/120	274/18870	0.00817425	0.0605638	0.0481068	HRH1/MEF2C/ITGA8/RAPGEF3/CLDN5/SHANK3	6	C8
GO:0001952	regulation of cell-matrix adhesion	4/120	125/18870	0.0083521	0.0614517	0.0488121	KDR/TEK/ACVRL1/CDH13	4	C8
GO:0072089	stem cell proliferation	4/120	125/18870	0.0083521	0.0614517	0.0488121	CD34/KDR/SOX17/SOX18	4	C8
GO:0035089	establishment of apical/basal cell polarity	2/120	22/18870	0.00852506	0.0622918	0.0494794	FSCN1/TCF15	2	C8
GO:0150105	protein localization to cell-cell junction	2/120	22/18870	0.00852506	0.0622918	0.0494794	CDH5/PECAM1	2	C8
GO:0003014	renal system process	4/120	126/18870	0.00858442	0.0625099	0.0496527	CD34/ADGRF5/STC1/MCAM	4	C8
GO:0070661	leukocyte proliferation	31/132	350/18870	1.46485e-25	3.46436e-22	2.20806e-22	TNFRSF1B/CD1D/FCGR2B/PTPRC/IL10/IL1B/CD86/IL7R/CD180/CSF1R/DOCK2/LST1/AIF1/HLA-DRB1/HLA-DMB/HLA-DPA1/TREM2/GPNMB/TLR4/GPR183/CORO1A/CD300A/CD209/TYROBP/IL4I1/LILRB2/LILRB1/LILRB4/CSF2RA/VSIG4/FCGR3A	31	C9
GO:0002697	regulation of immune effector process	31/132	389/18870	3.62893e-24	3.38417e-21	2.15695e-21	TNFRSF1B/LAPTM5/CD1D/SLAMF8/CD84/FCGR2B/PTPRC/IL10/IL1B/CD86/IL7R/HLA-DRA/HLA-DRB1/HLA-DMB/TREM2/NCF1/FGL2/TLR4/SPI1/CLEC7A/CD300A/PRAM1/ACP5/TYROBP/IL4I1/LILRB1/LILRB4/ITGB2/WAS/VSIG4/FGR	31	C9
GO:0002443	leukocyte mediated immunity	33/132	466/18870	4.29281e-24	3.38417e-21	2.15695e-21	TNFRSF1B/C1QA/C1QC/C1QB/CD1D/CD84/SLAMF7/FCER1G/FCGR2B/PTPRC/IL10/IL1B/IL7R/HLA-DRA/HLA-DRB1/TREM2/MYO1G/TLR4/SPI1/CLEC7A/CORO1A/CCL3/CD300A/PRAM1/TYROBP/IL4I1/LILRB1/LILRB4/ITGB2/WAS/FGR/SLAMF9/FCGR3A	33	C9
GO:0050867	positive regulation of cell activation	31/132	396/18870	6.2155e-24	3.67491e-21	2.34226e-21	CD1D/PTPRC/IL10/PLEK/IL1B/CD86/IL7R/AIF1/HLA-DRA/HLA-DRB5/HLA-DRB1/HLA-DQA1/HLA-DMB/HLA-DPA1/TREM2/TLR4/SPI1/CLEC7A/GPR183/CORO1A/CCL3/CD209/TYROBP/IL4I1/LILRB2/LILRA5/LILRB1/LILRB4/ITGB2/FGR/FCGR3A	31	C9
GO:0070663	regulation of leukocyte proliferation	27/132	267/18870	7.94766e-24	3.75924e-21	2.39601e-21	TNFRSF1B/CD1D/FCGR2B/PTPRC/IL10/IL1B/CD86/CSF1R/LST1/AIF1/HLA-DRB1/HLA-DMB/HLA-DPA1/GPNMB/TLR4/GPR183/CORO1A/CD300A/CD209/TYROBP/IL4I1/LILRB2/LILRB1/LILRB4/CSF2RA/VSIG4/FCGR3A	27	C9
GO:0046651	lymphocyte proliferation	28/132	307/18870	1.88619e-23	7.43474e-21	4.73864e-21	TNFRSF1B/CD1D/FCGR2B/PTPRC/IL10/IL1B/CD86/IL7R/CD180/DOCK2/LST1/AIF1/HLA-DRB1/HLA-DMB/HLA-DPA1/GPNMB/TLR4/GPR183/CORO1A/CD300A/CD209/TYROBP/IL4I1/LILRB2/LILRB1/LILRB4/VSIG4/FCGR3A	28	C9
GO:0007159	leukocyte cell-cell adhesion	31/132	419/18870	3.38926e-23	1.03922e-20	6.6236e-21	LAPTM5/TNFAIP8L2/S100A9/CD1D/FCGR2B/PTPRC/IL10/IL1B/CD86/IL7R/AIF1/HLA-DRA/HLA-DRB5/HLA-DRB1/HLA-DQA1/HLA-DMB/HLA-DPA1/GPNMB/FGL2/OLR1/ITGB7/CORO1A/CD300A/CD209/IL4I1/LILRB2/LILRB1/LILRB4/ITGB2/VSIG4/S100A8	31	C9
GO:0032943	mononuclear cell proliferation	28/132	314/18870	3.51532e-23	1.03922e-20	6.6236e-21	TNFRSF1B/CD1D/FCGR2B/PTPRC/IL10/IL1B/CD86/IL7R/CD180/DOCK2/LST1/AIF1/HLA-DRB1/HLA-DMB/HLA-DPA1/GPNMB/TLR4/GPR183/CORO1A/CD300A/CD209/TYROBP/IL4I1/LILRB2/LILRB1/LILRB4/VSIG4/FCGR3A	28	C9
GO:0050670	regulation of lymphocyte proliferation	25/132	238/18870	1.66066e-22	4.36385e-20	2.78137e-20	TNFRSF1B/CD1D/FCGR2B/PTPRC/IL10/IL1B/CD86/LST1/AIF1/HLA-DRB1/HLA-DMB/HLA-DPA1/GPNMB/TLR4/GPR183/CORO1A/CD300A/CD209/TYROBP/IL4I1/LILRB2/LILRB1/LILRB4/VSIG4/FCGR3A	25	C9
GO:0032944	regulation of mononuclear cell proliferation	25/132	242/18870	2.51976e-22	5.95924e-20	3.79821e-20	TNFRSF1B/CD1D/FCGR2B/PTPRC/IL10/IL1B/CD86/LST1/AIF1/HLA-DRB1/HLA-DMB/HLA-DPA1/GPNMB/TLR4/GPR183/CORO1A/CD300A/CD209/TYROBP/IL4I1/LILRB2/LILRB1/LILRB4/VSIG4/FCGR3A	25	C9
GO:0002696	positive regulation of leukocyte activation	29/132	380/18870	4.3822e-22	9.42173e-20	6.00508e-20	CD1D/PTPRC/IL10/IL1B/CD86/IL7R/AIF1/HLA-DRA/HLA-DRB5/HLA-DRB1/HLA-DQA1/HLA-DMB/HLA-DPA1/TREM2/TLR4/SPI1/CLEC7A/GPR183/CORO1A/CCL3/CD209/TYROBP/IL4I1/LILRB2/LILRB1/LILRB4/ITGB2/FGR/FCGR3A	29	C9
GO:0050866	negative regulation of cell activation	24/132	223/18870	6.99296e-22	1.3782e-19	8.78414e-20	LAPTM5/TNFAIP8L2/CD84/FCGR2B/PTPRC/IL10/MERTK/CD86/LST1/HLA-DRB1/TREM2/GPNMB/FGL2/SPI1/CD300A/CD300LF/TYROBP/APOE/IL4I1/LILRB2/LILRB1/LILRB4/VSIG4/FGR	24	C9
GO:0002366	leukocyte activation involved in immune response	26/132	301/18870	3.37622e-21	6.14212e-19	3.91477e-19	CD84/FCER1G/FCGR2B/PTPRC/IL10/CD86/CD180/DOCK2/HLA-DRA/HLA-DRB1/HLA-DMB/TREM2/FGL2/TLR4/SPI1/GPR183/CORO1A/IRF8/CCL3/CD300A/PRAM1/TYROBP/LILRB1/ITGB2/FGR/FCGR3A	26	C9
GO:0002263	cell activation involved in immune response	26/132	305/18870	4.7257e-21	7.98305e-19	5.08812e-19	CD84/FCER1G/FCGR2B/PTPRC/IL10/CD86/CD180/DOCK2/HLA-DRA/HLA-DRB1/HLA-DMB/TREM2/FGL2/TLR4/SPI1/GPR183/CORO1A/IRF8/CCL3/CD300A/PRAM1/TYROBP/LILRB1/ITGB2/FGR/FCGR3A	26	C9
GO:0002695	negative regulation of leukocyte activation	22/132	202/18870	3.15113e-20	4.96828e-18	3.16661e-18	LAPTM5/TNFAIP8L2/CD84/FCGR2B/PTPRC/IL10/MERTK/CD86/LST1/HLA-DRB1/GPNMB/FGL2/SPI1/CD300A/CD300LF/TYROBP/IL4I1/LILRB2/LILRB1/LILRB4/VSIG4/FGR	22	C9
GO:0050863	regulation of T cell activation	27/132	381/18870	9.55517e-20	1.41237e-17	9.00198e-18	TNFRSF1B/LAPTM5/TNFAIP8L2/CD1D/FCGR2B/PTPRC/IL10/IL1B/CD86/IL7R/AIF1/HLA-DRA/HLA-DRB5/HLA-DRB1/HLA-DQA1/HLA-DMB/HLA-DPA1/GPNMB/FGL2/CORO1A/CD300A/CD209/IL4I1/LILRB2/LILRB1/LILRB4/VSIG4	27	C9
GO:1903037	regulation of leukocyte cell-cell adhesion	27/132	382/18870	1.02258e-19	1.42259e-17	9.06707e-18	LAPTM5/TNFAIP8L2/CD1D/FCGR2B/PTPRC/IL10/IL1B/CD86/IL7R/AIF1/HLA-DRA/HLA-DRB5/HLA-DRB1/HLA-DQA1/HLA-DMB/HLA-DPA1/GPNMB/FGL2/CORO1A/CD300A/CD209/IL4I1/LILRB2/LILRB1/LILRB4/ITGB2/VSIG4	27	C9
GO:0002703	regulation of leukocyte mediated immunity	23/132	249/18870	1.77396e-19	2.33078e-17	1.48556e-17	TNFRSF1B/CD1D/CD84/FCGR2B/PTPRC/IL10/IL1B/IL7R/HLA-DRA/HLA-DRB1/TREM2/TLR4/SPI1/CLEC7A/CD300A/PRAM1/TYROBP/IL4I1/LILRB1/LILRB4/ITGB2/WAS/FGR	23	C9
GO:0050900	leukocyte migration	27/132	396/18870	2.58972e-19	3.22352e-17	2.05456e-17	CSF3R/S100A9/SLAMF8/FCER1G/IL10/IL1B/CCR1/CCR5/CSF1R/AIF1/TREM2/PLA2G7/MYO1G/SPI1/C3AR1/ITGB7/CMKLR1/GPR183/CORO1A/CCL18/CCL3/CCL4/CCL3L1/CD300A/HCK/ITGB2/S100A8	27	C9
GO:0051251	positive regulation of lymphocyte activation	25/132	330/18870	5.12652e-19	6.06211e-17	3.86378e-17	CD1D/PTPRC/IL10/IL1B/CD86/IL7R/AIF1/HLA-DRA/HLA-DRB5/HLA-DRB1/HLA-DQA1/HLA-DMB/HLA-DPA1/TLR4/SPI1/CLEC7A/GPR183/CORO1A/CD209/TYROBP/IL4I1/LILRB2/LILRB1/LILRB4/FCGR3A	25	C9
GO:0030595	leukocyte chemotaxis	22/132	240/18870	1.36914e-18	1.54191e-16	9.8276e-17	CSF3R/S100A9/SLAMF8/FCER1G/IL10/IL1B/CCR1/CCR5/CSF1R/AIF1/PLA2G7/SPI1/C3AR1/CMKLR1/GPR183/CORO1A/CCL18/CCL3/CCL4/CCL3L1/ITGB2/S100A8	22	C9
GO:0022407	regulation of cell-cell adhesion	28/132	493/18870	6.4362e-18	6.91891e-16	4.40987e-16	LAPTM5/TNFAIP8L2/CD1D/FCGR2B/PTPRC/IL10/IL1B/CD86/IL7R/AIF1/HLA-DRA/HLA-DRB5/HLA-DRB1/HLA-DQA1/HLA-DMB/HLA-DPA1/GPNMB/FGL2/SPI1/CORO1A/CD300A/CD209/IL4I1/LILRB2/LILRB1/LILRB4/ITGB2/VSIG4	28	C9
GO:0006909	phagocytosis	21/132	237/18870	1.77772e-17	1.80307e-15	1.14921e-15	FCER1G/FCGR2B/PTPRC/MERTK/IL1B/DOCK2/AIF1/TREM2/MYO1G/MSR1/TLR4/CLEC7A/CORO1A/IRF8/CD300A/CD300LF/TYROBP/HCK/ITGB2/NCF4/FGR	21	C9
GO:0006935	chemotaxis	27/132	468/18870	1.82975e-17	1.80307e-15	1.14921e-15	CSF3R/S100A9/SLAMF8/FCER1G/IL10/IL1B/CCR1/CCR5/CSF1R/DOCK2/AIF1/TREM2/PLA2G7/GPNMB/LSP1/SPI1/C3AR1/CMKLR1/GPR183/CORO1A/CCL18/CCL3/CCL4/CCL3L1/FPR3/ITGB2/S100A8	27	C9
GO:0042330	taxis	27/132	470/18870	2.03735e-17	1.92733e-15	1.22841e-15	CSF3R/S100A9/SLAMF8/FCER1G/IL10/IL1B/CCR1/CCR5/CSF1R/DOCK2/AIF1/TREM2/PLA2G7/GPNMB/LSP1/SPI1/C3AR1/CMKLR1/GPR183/CORO1A/CCL18/CCL3/CCL4/CCL3L1/FPR3/ITGB2/S100A8	27	C9
GO:0002274	myeloid leukocyte activation	21/132	241/18870	2.50847e-17	2.28174e-15	1.4543e-15	C1QA/CD84/FCER1G/FCGR2B/PTPRC/IL10/DOCK2/AIF1/TREM2/TLR4/SPI1/CCL3/CD300A/CD300LF/PRAM1/TYROBP/LILRB4/ITGB2/VSIG4/FGR/FCGR3A	21	C9
GO:0019882	antigen processing and presentation	16/132	116/18870	1.24665e-16	1.09197e-14	6.95985e-15	CD1D/FCER1G/FCGR2B/HLA-DRA/HLA-DRB5/HLA-DRB1/HLA-DQA1/HLA-DMB/HLA-DPA1/TREM2/FGL2/WDFY4/CD209/IFI30/LILRB2/WAS	16	C9
GO:0051250	negative regulation of lymphocyte activation	18/132	169/18870	1.55997e-16	1.31761e-14	8.39802e-15	LAPTM5/TNFAIP8L2/FCGR2B/IL10/MERTK/CD86/LST1/HLA-DRB1/GPNMB/FGL2/CD300A/TYROBP/IL4I1/LILRB2/LILRB1/LILRB4/VSIG4/FGR	18	C9
GO:0002768	immune response-regulating cell surface receptor signaling pathway	23/132	346/18870	2.68447e-16	2.18924e-14	1.39534e-14	LAPTM5/FCER1G/FCGR2B/PTPRC/KLHL6/FYB1/HLA-DRB1/TREM2/MYO1G/TLR4/C3AR1/CLEC7A/CMKLR1/CD300A/PRAM1/TYROBP/FPR3/LILRB2/LILRB1/LILRB4/HCK/FGR/FCGR3A	23	C9
GO:0097529	myeloid leukocyte migration	20/132	242/18870	4.28835e-16	3.38065e-14	2.15471e-14	CSF3R/S100A9/SLAMF8/FCER1G/IL1B/CCR1/CSF1R/AIF1/TREM2/PLA2G7/SPI1/C3AR1/CMKLR1/CCL18/CCL3/CCL4/CCL3L1/CD300A/ITGB2/S100A8	20	C9
GO:0042129	regulation of T cell proliferation	18/132	182/18870	5.88757e-16	4.41599e-14	2.81459e-14	TNFRSF1B/CD1D/PTPRC/IL10/IL1B/CD86/AIF1/HLA-DRB1/HLA-DMB/HLA-DPA1/GPNMB/CORO1A/CD209/IL4I1/LILRB2/LILRB1/LILRB4/VSIG4	18	C9
GO:0042098	T cell proliferation	19/132	213/18870	5.97512e-16	4.41599e-14	2.81459e-14	TNFRSF1B/CD1D/PTPRC/IL10/IL1B/CD86/DOCK2/AIF1/HLA-DRB1/HLA-DMB/HLA-DPA1/GPNMB/CORO1A/CD209/IL4I1/LILRB2/LILRB1/LILRB4/VSIG4	19	C9
GO:0060326	cell chemotaxis	22/132	325/18870	8.7055e-16	6.23894e-14	3.97648e-14	CSF3R/S100A9/SLAMF8/FCER1G/IL10/IL1B/CCR1/CCR5/CSF1R/AIF1/PLA2G7/SPI1/C3AR1/CMKLR1/GPR183/CORO1A/CCL18/CCL3/CCL4/CCL3L1/ITGB2/S100A8	22	C9
GO:0002460	adaptive immune response based on somatic recombination of immune receptors built from immunoglobulin superfamily domains	23/132	380/18870	2.04913e-15	1.42535e-13	9.08471e-14	TNFRSF1B/C1QA/C1QC/C1QB/CD1D/FCER1G/FCGR2B/PTPRC/IL10/IL1B/KLHL6/IL7R/HLA-DRA/HLA-DRB1/TREM2/MYO1G/TLR4/CLEC7A/IL4I1/LILRB1/LILRB4/WAS/FCGR3A	23	C9
GO:0001819	positive regulation of cytokine production	25/132	499/18870	8.52035e-15	5.75732e-13	3.66951e-13	LAPTM5/CD84/FCER1G/PTPRC/IL10/IL1B/CD86/CSF1R/AIF1/HLA-DPA1/TREM2/CLEC5A/TLR4/C3AR1/CLEC7A/IRF8/CCL3/TYROBP/LILRB2/LILRA5/LILRB1/CYBB/FGR/OSM/FCGR3A	25	C9
GO:0002764	immune response-regulating signaling pathway	25/132	500/18870	8.91883e-15	5.85917e-13	3.73443e-13	LAPTM5/FCER1G/FCGR2B/PTPRC/KLHL6/FYB1/HLA-DRB1/TREM2/MYO1G/TLR4/SLC15A3/C3AR1/CLEC7A/CMKLR1/CD300A/CD300LF/PRAM1/TYROBP/FPR3/LILRB2/LILRB1/LILRB4/HCK/FGR/FCGR3A	25	C9
GO:0002449	lymphocyte mediated immunity	22/132	368/18870	1.14488e-14	7.31798e-13	4.66423e-13	TNFRSF1B/C1QA/C1QC/C1QB/CD1D/SLAMF7/FCER1G/FCGR2B/PTPRC/IL10/IL1B/IL7R/HLA-DRA/HLA-DRB1/TREM2/MYO1G/CORO1A/IL4I1/LILRB1/LILRB4/WAS/FCGR3A	22	C9
GO:0050727	regulation of inflammatory response	23/132	425/18870	2.24389e-14	1.39652e-12	8.90096e-13	TNFRSF1B/TNFAIP8L2/S100A9/SLAMF8/FCGR2B/PTPRC/IL10/IL1B/HLA-DRB1/TREM2/PLA2G7/NCF1/TLR4/ALOX5AP/CCL3/ACP5/APOE/LILRA5/HCK/MMP9/FGR/S100A8/OSM	23	C9
GO:0002495	antigen processing and presentation of peptide antigen via MHC class II	10/132	35/18870	3.14126e-14	1.90489e-12	1.21411e-12	FCER1G/FCGR2B/HLA-DRA/HLA-DRB5/HLA-DRB1/HLA-DQA1/HLA-DMB/HLA-DPA1/TREM2/IFI30	10	C9
GO:0050672	negative regulation of lymphocyte proliferation	13/132	88/18870	4.04515e-14	2.3917e-12	1.52438e-12	FCGR2B/IL10/CD86/LST1/HLA-DRB1/GPNMB/CD300A/TYROBP/IL4I1/LILRB2/LILRB1/LILRB4/VSIG4	13	C9
GO:0002699	positive regulation of immune effector process	19/132	270/18870	4.65816e-14	2.65178e-12	1.69015e-12	LAPTM5/CD1D/CD84/PTPRC/IL10/IL1B/CD86/HLA-DRA/HLA-DRB1/HLA-DMB/TREM2/TLR4/SPI1/CLEC7A/CD300A/TYROBP/LILRB1/ITGB2/FGR	19	C9
GO:0032945	negative regulation of mononuclear cell proliferation	13/132	89/18870	4.70929e-14	2.65178e-12	1.69015e-12	FCGR2B/IL10/CD86/LST1/HLA-DRB1/GPNMB/CD300A/TYROBP/IL4I1/LILRB2/LILRB1/LILRB4/VSIG4	13	C9
GO:0002504	antigen processing and presentation of peptide or polysaccharide antigen via MHC class II	10/132	37/18870	5.89045e-14	3.23975e-12	2.0649e-12	FCER1G/FCGR2B/HLA-DRA/HLA-DRB5/HLA-DRB1/HLA-DQA1/HLA-DMB/HLA-DPA1/TREM2/IFI30	10	C9
GO:1903039	positive regulation of leukocyte cell-cell adhesion	19/132	275/18870	6.49159e-14	3.48923e-12	2.22391e-12	CD1D/PTPRC/IL1B/CD86/IL7R/AIF1/HLA-DRA/HLA-DRB5/HLA-DRB1/HLA-DQA1/HLA-DMB/HLA-DPA1/CORO1A/CD209/IL4I1/LILRB2/LILRB1/LILRB4/ITGB2	19	C9
GO:0050777	negative regulation of immune response	17/132	205/18870	7.53103e-14	3.95798e-12	2.52268e-12	SLAMF8/CD84/FCGR2B/PTPRC/IL10/IL7R/HLA-DRB1/TREM2/FGL2/SPI1/CD300A/IL4I1/LILRB1/LILRB4/HCK/VSIG4/FGR	17	C9
GO:0002429	immune response-activating cell surface receptor signaling pathway	20/132	318/18870	7.96128e-14	4.09314e-12	2.60882e-12	LAPTM5/FCER1G/FCGR2B/PTPRC/KLHL6/FYB1/HLA-DRB1/TREM2/MYO1G/TLR4/C3AR1/CLEC7A/CMKLR1/CD300A/PRAM1/TYROBP/FPR3/LILRB4/HCK/FGR	20	C9
GO:0071674	mononuclear cell migration	17/132	207/18870	8.83952e-14	4.44797e-12	2.83498e-12	SLAMF8/CCR1/CCR5/CSF1R/AIF1/PLA2G7/MYO1G/SPI1/C3AR1/ITGB7/CMKLR1/GPR183/CORO1A/CCL18/CCL3/CCL4/CCL3L1	17	C9
GO:1902105	regulation of leukocyte differentiation	20/132	321/18870	9.49718e-14	4.67934e-12	2.98245e-12	C1QC/SLAMF8/FCGR2B/PTPRC/IL10/CCR1/CD86/IL7R/HLA-DRA/HLA-DRB1/TREM2/FGL2/TLR4/SPI1/CCL3/TYROBP/IL4I1/LILRB2/LILRB1/LILRB4	20	C9
GO:0022409	positive regulation of cell-cell adhesion	20/132	322/18870	1.00682e-13	4.85944e-12	3.09724e-12	CD1D/PTPRC/IL10/IL1B/CD86/IL7R/AIF1/HLA-DRA/HLA-DRB5/HLA-DRB1/HLA-DQA1/HLA-DMB/HLA-DPA1/CORO1A/CD209/IL4I1/LILRB2/LILRB1/LILRB4/ITGB2	20	C9
GO:0070664	negative regulation of leukocyte proliferation	13/132	96/18870	1.29736e-13	6.13652e-12	3.9112e-12	FCGR2B/IL10/CD86/LST1/HLA-DRB1/GPNMB/CD300A/TYROBP/IL4I1/LILRB2/LILRB1/LILRB4/VSIG4	13	C9
GO:0002285	lymphocyte activation involved in immune response	17/132	213/18870	1.4149e-13	6.56124e-12	4.18191e-12	FCER1G/FCGR2B/PTPRC/IL10/CD86/CD180/HLA-DRA/HLA-DRB1/HLA-DMB/FGL2/TLR4/SPI1/GPR183/CORO1A/IRF8/LILRB1/FCGR3A	17	C9
GO:0050870	positive regulation of T cell activation	18/132	251/18870	1.64344e-13	7.47448e-12	4.76397e-12	CD1D/PTPRC/IL1B/CD86/IL7R/AIF1/HLA-DRA/HLA-DRB5/HLA-DRB1/HLA-DQA1/HLA-DMB/HLA-DPA1/CORO1A/CD209/IL4I1/LILRB2/LILRB1/LILRB4	18	C9
GO:0002698	negative regulation of immune effector process	14/132	125/18870	2.11127e-13	9.42106e-12	6.00465e-12	SLAMF8/CD84/FCGR2B/PTPRC/IL10/IL7R/FGL2/SPI1/CD300A/ACP5/IL4I1/LILRB1/LILRB4/VSIG4	14	C9
GO:0097530	granulocyte migration	15/132	156/18870	2.73034e-13	1.19579e-11	7.62153e-12	CSF3R/S100A9/SLAMF8/FCER1G/IL1B/CSF1R/C3AR1/CMKLR1/CCL18/CCL3/CCL4/CCL3L1/CD300A/ITGB2/S100A8	15	C9
GO:1903131	mononuclear cell differentiation	23/132	481/18870	3.02685e-13	1.30154e-11	8.29559e-12	CD1D/SLAMF8/FCER1G/FCGR2B/PTPRC/IL10/MERTK/IL1B/CD86/IL7R/CSF1R/DOCK2/HLA-DRA/HLA-DRB1/TREM2/FGL2/SPI1/GPR183/IRF8/IL4I1/LILRB2/LILRB1/LILRB4	23	C9
GO:0071706	tumor necrosis factor superfamily cytokine production	16/132	191/18870	3.641e-13	1.51069e-11	9.62863e-12	CD84/PTPRC/IL10/CD86/TREM2/GPNMB/TLR4/CLEC7A/CCL3/ACP5/TYROBP/LILRA5/LILRB1/LILRB4/CYBB/FCGR3A	16	C9
GO:1903555	regulation of tumor necrosis factor superfamily cytokine production	16/132	191/18870	3.641e-13	1.51069e-11	9.62863e-12	CD84/PTPRC/IL10/CD86/TREM2/GPNMB/TLR4/CLEC7A/CCL3/ACP5/TYROBP/LILRA5/LILRB1/LILRB4/CYBB/FCGR3A	16	C9
GO:0050868	negative regulation of T cell activation	14/132	133/18870	5.03248e-13	2.05204e-11	1.3079e-11	LAPTM5/TNFAIP8L2/FCGR2B/IL10/CD86/HLA-DRB1/GPNMB/FGL2/CD300A/IL4I1/LILRB2/LILRB1/LILRB4/VSIG4	14	C9
GO:0019886	antigen processing and presentation of exogenous peptide antigen via MHC class II	9/132	31/18870	5.38558e-13	2.15879e-11	1.37594e-11	FCER1G/FCGR2B/HLA-DRA/HLA-DRB5/HLA-DRB1/HLA-DQA1/HLA-DMB/HLA-DPA1/IFI30	9	C9
GO:0070665	positive regulation of leukocyte proliferation	15/132	166/18870	6.82779e-13	2.69129e-11	1.71533e-11	CD1D/PTPRC/IL1B/CD86/CSF1R/AIF1/HLA-DMB/HLA-DPA1/TLR4/GPR183/CORO1A/CD209/LILRB2/CSF2RA/FCGR3A	15	C9
GO:0042116	macrophage activation	13/132	110/18870	7.84835e-13	3.04284e-11	1.9394e-11	C1QA/CD84/FCGR2B/PTPRC/IL10/AIF1/TREM2/TLR4/CCL3/TYROBP/ITGB2/VSIG4/FCGR3A	13	C9
GO:0019884	antigen processing and presentation of exogenous antigen	10/132	49/18870	1.29473e-12	4.93875e-11	3.14779e-11	CD1D/FCER1G/FCGR2B/HLA-DRA/HLA-DRB5/HLA-DRB1/HLA-DQA1/HLA-DMB/HLA-DPA1/IFI30	10	C9
GO:1903706	regulation of hemopoiesis	21/132	417/18870	1.35267e-12	5.0779e-11	3.23647e-11	C1QC/CSF3R/SLAMF8/FCGR2B/PTPRC/IL10/CCR1/CD86/IL7R/HLA-DRA/HLA-DRB1/TREM2/FGL2/TLR4/SPI1/CCL3/TYROBP/IL4I1/LILRB2/LILRB1/LILRB4	21	C9
GO:0002757	immune response-activating signaling pathway	22/132	473/18870	1.82158e-12	6.73129e-11	4.29029e-11	LAPTM5/FCER1G/FCGR2B/PTPRC/KLHL6/FYB1/HLA-DRB1/TREM2/MYO1G/TLR4/SLC15A3/C3AR1/CLEC7A/CMKLR1/CD300A/CD300LF/PRAM1/TYROBP/FPR3/LILRB4/HCK/FGR	22	C9
GO:0043410	positive regulation of MAPK cascade	22/132	474/18870	1.89938e-12	6.91083e-11	4.40472e-11	LAPTM5/FCGR2B/PTPRC/IL1B/CCR1/CSF1R/HLA-DRB1/TREM2/GPNMB/NCF1/DOK2/TLR4/SPI1/GPR183/PIK3R5/CCL18/CCL3/CCL4/CCL3L1/APOE/LILRA5/OSM	22	C9
GO:0048002	antigen processing and presentation of peptide antigen	11/132	71/18870	2.30531e-12	8.26069e-11	5.26508e-11	FCER1G/FCGR2B/HLA-DRA/HLA-DRB5/HLA-DRB1/HLA-DQA1/HLA-DMB/HLA-DPA1/TREM2/CD209/IFI30	11	C9
GO:1903038	negative regulation of leukocyte cell-cell adhesion	14/132	152/18870	3.19799e-12	1.12884e-10	7.19485e-11	LAPTM5/TNFAIP8L2/FCGR2B/IL10/CD86/HLA-DRB1/GPNMB/FGL2/CD300A/IL4I1/LILRB2/LILRB1/LILRB4/VSIG4	14	C9
GO:0032640	tumor necrosis factor production	15/132	186/18870	3.59534e-12	1.23232e-10	7.85436e-11	CD84/PTPRC/IL10/TREM2/GPNMB/TLR4/CLEC7A/CCL3/ACP5/TYROBP/LILRA5/LILRB1/LILRB4/CYBB/FCGR3A	15	C9
GO:0032680	regulation of tumor necrosis factor production	15/132	186/18870	3.59534e-12	1.23232e-10	7.85436e-11	CD84/PTPRC/IL10/TREM2/GPNMB/TLR4/CLEC7A/CCL3/ACP5/TYROBP/LILRA5/LILRB1/LILRB4/CYBB/FCGR3A	15	C9
GO:0002709	regulation of T cell mediated immunity	12/132	99/18870	4.55544e-12	1.53909e-10	9.80962e-11	TNFRSF1B/CD1D/FCGR2B/PTPRC/IL1B/IL7R/HLA-DRA/HLA-DRB1/IL4I1/LILRB1/LILRB4/WAS	12	C9
GO:0071216	cellular response to biotic stimulus	17/132	265/18870	4.88834e-12	1.6283e-10	1.03782e-10	TNFRSF1B/FCGR2B/IL10/IL1B/CCR5/CD86/CD180/LY86/TREM2/TLR4/SPI1/CLEC7A/IRF8/LILRB2/LILRB1/HCK/MMP9	17	C9
GO:0050764	regulation of phagocytosis	12/132	100/18870	5.1462e-12	1.69038e-10	1.07739e-10	FCER1G/FCGR2B/PTPRC/MERTK/IL1B/DOCK2/TREM2/CLEC7A/CD300A/CD300LF/HCK/FGR	12	C9
GO:0002822	regulation of adaptive immune response based on somatic recombination of immune receptors built from immunoglobulin superfamily domains	15/132	193/18870	6.1371e-12	1.98825e-10	1.26724e-10	TNFRSF1B/CD1D/FCGR2B/PTPRC/IL10/IL1B/IL7R/HLA-DRA/HLA-DRB1/TREM2/CLEC7A/IL4I1/LILRB1/LILRB4/WAS	15	C9
GO:0002456	T cell mediated immunity	13/132	129/18870	6.23113e-12	1.99144e-10	1.26927e-10	TNFRSF1B/CD1D/FCGR2B/PTPRC/IL1B/IL7R/HLA-DRA/HLA-DRB1/MYO1G/IL4I1/LILRB1/LILRB4/WAS	13	C9
GO:0071621	granulocyte chemotaxis	13/132	130/18870	6.88283e-12	2.15584e-10	1.37406e-10	CSF3R/S100A9/FCER1G/IL1B/CSF1R/C3AR1/CMKLR1/CCL18/CCL3/CCL4/CCL3L1/ITGB2/S100A8	13	C9
GO:0002478	antigen processing and presentation of exogenous peptide antigen	9/132	40/18870	6.92786e-12	2.15584e-10	1.37406e-10	FCER1G/FCGR2B/HLA-DRA/HLA-DRB5/HLA-DRB1/HLA-DQA1/HLA-DMB/HLA-DPA1/IFI30	9	C9
GO:0043299	leukocyte degranulation	11/132	81/18870	1.02901e-11	3.16053e-10	2.01441e-10	CD84/FCGR2B/SPI1/CORO1A/CCL3/CD300A/PRAM1/HCK/ITGB2/FGR/FCGR3A	11	C9
GO:0071219	cellular response to molecule of bacterial origin	16/132	239/18870	1.13481e-11	3.44081e-10	2.19305e-10	TNFRSF1B/FCGR2B/IL10/IL1B/CCR5/CD86/CD180/LY86/TREM2/TLR4/SPI1/IRF8/LILRB2/LILRB1/HCK/MMP9	16	C9
GO:0002237	response to molecule of bacterial origin	19/132	369/18870	1.18719e-11	3.55406e-10	2.26523e-10	TNFRSF1B/S100A9/FCGR2B/IL10/IL1B/CCR5/CD86/CD180/LY86/TREM2/TLR4/SPI1/IRF8/ACP5/LILRB2/LILRB1/HCK/MMP9/S100A8	19	C9
GO:0022408	negative regulation of cell-cell adhesion	15/132	205/18870	1.46186e-11	4.32162e-10	2.75445e-10	LAPTM5/TNFAIP8L2/FCGR2B/IL10/CD86/HLA-DRB1/GPNMB/FGL2/SPI1/CD300A/IL4I1/LILRB2/LILRB1/LILRB4/VSIG4	15	C9
GO:0002819	regulation of adaptive immune response	15/132	208/18870	1.80001e-11	5.2556e-10	3.34973e-10	TNFRSF1B/CD1D/FCGR2B/PTPRC/IL10/IL1B/IL7R/HLA-DRA/HLA-DRB1/TREM2/CLEC7A/IL4I1/LILRB1/LILRB4/WAS	15	C9
GO:0030098	lymphocyte differentiation	20/132	429/18870	1.96835e-11	5.677e-10	3.61832e-10	CD1D/SLAMF8/FCER1G/FCGR2B/PTPRC/IL10/MERTK/IL1B/CD86/IL7R/DOCK2/HLA-DRA/HLA-DRB1/FGL2/SPI1/GPR183/IRF8/IL4I1/LILRB2/LILRB4	20	C9
GO:0050671	positive regulation of lymphocyte proliferation	13/132	145/18870	2.78376e-11	7.93205e-10	5.05561e-10	CD1D/PTPRC/IL1B/CD86/AIF1/HLA-DMB/HLA-DPA1/TLR4/GPR183/CORO1A/CD209/LILRB2/FCGR3A	13	C9
GO:0032946	positive regulation of mononuclear cell proliferation	13/132	148/18870	3.61076e-11	1.0166e-09	6.47947e-10	CD1D/PTPRC/IL1B/CD86/AIF1/HLA-DMB/HLA-DPA1/TLR4/GPR183/CORO1A/CD209/LILRB2/FCGR3A	13	C9
GO:0032496	response to lipopolysaccharide	18/132	348/18870	4.0054e-11	1.11445e-09	7.10308e-10	TNFRSF1B/S100A9/IL10/IL1B/CCR5/CD86/CD180/LY86/TREM2/TLR4/SPI1/IRF8/ACP5/LILRB2/LILRB1/HCK/MMP9/S100A8	18	C9
GO:0002706	regulation of lymphocyte mediated immunity	14/132	188/18870	5.72802e-11	1.57521e-09	1.00398e-09	TNFRSF1B/CD1D/FCGR2B/PTPRC/IL10/IL1B/IL7R/HLA-DRA/HLA-DRB1/TREM2/IL4I1/LILRB1/LILRB4/WAS	14	C9
GO:0007162	negative regulation of cell adhesion	17/132	312/18870	6.46568e-11	1.75762e-09	1.12025e-09	LAPTM5/TNFAIP8L2/FCGR2B/PTPRC/IL10/CD86/HLA-DRB1/GPNMB/FGL2/ADAMDEC1/SPI1/CD300A/IL4I1/LILRB2/LILRB1/LILRB4/VSIG4	17	C9
GO:0002275	myeloid cell activation involved in immune response	11/132	98/18870	8.6018e-11	2.31173e-09	1.47342e-09	CD84/FCER1G/DOCK2/TREM2/SPI1/CCL3/CD300A/PRAM1/TYROBP/ITGB2/FGR	11	C9
GO:1990266	neutrophil migration	12/132	129/18870	1.08009e-10	2.87014e-09	1.82932e-09	CSF3R/S100A9/SLAMF8/FCER1G/IL1B/C3AR1/CCL18/CCL3/CCL4/CCL3L1/ITGB2/S100A8	12	C9
GO:0045785	positive regulation of cell adhesion	20/132	482/18870	1.56667e-10	4.11687e-09	2.62395e-09	CD1D/PTPRC/IL10/IL1B/CD86/IL7R/AIF1/HLA-DRA/HLA-DRB5/HLA-DRB1/HLA-DQA1/HLA-DMB/HLA-DPA1/CORO1A/CD209/IL4I1/LILRB2/LILRB1/LILRB4/ITGB2	20	C9
GO:0001818	negative regulation of cytokine production	18/132	381/18870	1.75663e-10	4.56532e-09	2.90977e-09	LAPTM5/CD84/FCGR2B/PTPRC/IL10/MERTK/HLA-DRB1/TREM2/GPNMB/TLR4/SRGN/CMKLR1/ACP5/TYROBP/LILRA5/LILRB1/LILRB4/VSIG4	18	C9
GO:0030100	regulation of endocytosis	16/132	291/18870	2.1446e-10	5.51301e-09	3.5138e-09	FCER1G/FCGR2B/PTPRC/MERTK/IL1B/DOCK2/TREM2/CLEC7A/CD300A/CD300LF/APOE/APOC1/APOC2/LILRB1/HCK/FGR	16	C9
GO:0030593	neutrophil chemotaxis	11/132	107/18870	2.25568e-10	5.73622e-09	3.65606e-09	CSF3R/S100A9/FCER1G/IL1B/C3AR1/CCL18/CCL3/CCL4/CCL3L1/ITGB2/S100A8	11	C9
GO:0150076	neuroinflammatory response	10/132	82/18870	2.77441e-10	6.98029e-09	4.44899e-09	TNFRSF1B/C1QA/PTPRC/IL1B/AIF1/TREM2/CCL3/TYROBP/MMP9/ITGB2	10	C9
GO:0001909	leukocyte mediated cytotoxicity	12/132	140/18870	2.82007e-10	7.02049e-09	4.47461e-09	CD1D/SLAMF7/FCGR2B/PTPRC/IL7R/HLA-DRA/HLA-DRB1/SPI1/CORO1A/TYROBP/LILRB1/FCGR3A	12	C9
GO:0045730	respiratory burst	8/132	40/18870	2.94903e-10	7.26505e-09	4.63049e-09	CD52/SLAMF8/TREM2/NCF1/CLEC7A/HCK/NCF4/CYBB	8	C9
GO:1902107	positive regulation of leukocyte differentiation	13/132	185/18870	5.90171e-10	1.42424e-08	9.0776e-09	PTPRC/IL10/CCR1/CD86/IL7R/HLA-DRA/HLA-DRB1/TREM2/SPI1/TYROBP/IL4I1/LILRB2/LILRB4	13	C9
GO:1903708	positive regulation of hemopoiesis	13/132	185/18870	5.90171e-10	1.42424e-08	9.0776e-09	PTPRC/IL10/CCR1/CD86/IL7R/HLA-DRA/HLA-DRB1/TREM2/SPI1/TYROBP/IL4I1/LILRB2/LILRB4	13	C9
GO:0032615	interleukin-12 production	9/132	64/18870	6.05884e-10	1.43292e-08	9.13291e-09	LAPTM5/IL10/TLR4/CLEC7A/CMKLR1/IRF8/ACP5/LILRA5/LILRB1	9	C9
GO:0032655	regulation of interleukin-12 production	9/132	64/18870	6.05884e-10	1.43292e-08	9.13291e-09	LAPTM5/IL10/TLR4/CLEC7A/CMKLR1/IRF8/ACP5/LILRA5/LILRB1	9	C9
GO:0071222	cellular response to lipopolysaccharide	14/132	226/18870	6.56471e-10	1.53718e-08	9.79746e-09	TNFRSF1B/IL10/IL1B/CCR5/CD86/CD180/LY86/TLR4/SPI1/IRF8/LILRB2/LILRB1/HCK/MMP9	14	C9
GO:0032613	interleukin-10 production	9/132	65/18870	6.99134e-10	1.60529e-08	1.02316e-08	FCGR2B/HLA-DRB1/TREM2/TLR4/CLEC7A/TYROBP/LILRA5/LILRB1/LILRB4	9	C9
GO:0032653	regulation of interleukin-10 production	9/132	65/18870	6.99134e-10	1.60529e-08	1.02316e-08	FCGR2B/HLA-DRB1/TREM2/TLR4/CLEC7A/TYROBP/LILRA5/LILRB1/LILRB4	9	C9
GO:0002399	MHC class II protein complex assembly	6/132	16/18870	7.90137e-10	1.77969e-08	1.13431e-08	HLA-DRA/HLA-DRB5/HLA-DRB1/HLA-DQA1/HLA-DMB/HLA-DPA1	6	C9
GO:0002503	peptide antigen assembly with MHC class II protein complex	6/132	16/18870	7.90137e-10	1.77969e-08	1.13431e-08	HLA-DRA/HLA-DRB5/HLA-DRB1/HLA-DQA1/HLA-DMB/HLA-DPA1	6	C9
GO:0042113	B cell activation	15/132	278/18870	1.05723e-09	2.35882e-08	1.50343e-08	LAPTM5/SLAMF8/FCGR2B/PTPRC/IL10/CD86/IL7R/CD180/TLR4/SPI1/GPR183/IRF8/CD300A/TYROBP/IL4I1	15	C9
GO:0002573	myeloid leukocyte differentiation	14/132	235/18870	1.09299e-09	2.41582e-08	1.53976e-08	C1QC/CCR1/CSF1R/HLA-DRB1/TREM2/TLR4/SPI1/GPR183/CCL3/TYROBP/OSCAR/LILRB1/LILRB4/MMP9	14	C9
GO:0002704	negative regulation of leukocyte mediated immunity	9/132	69/18870	1.21063e-09	2.63374e-08	1.67866e-08	CD84/FCGR2B/PTPRC/IL7R/SPI1/CD300A/IL4I1/LILRB1/LILRB4	9	C9
GO:0071675	regulation of mononuclear cell migration	11/132	125/18870	1.21386e-09	2.63374e-08	1.67866e-08	SLAMF8/CCR1/CSF1R/AIF1/PLA2G7/SPI1/C3AR1/CMKLR1/CORO1A/CCL3/CCL4	11	C9
GO:0036230	granulocyte activation	8/132	49/18870	1.64058e-09	3.52724e-08	2.24814e-08	FCER1G/FCGR2B/SPI1/CCL3/CD300A/PRAM1/TYROBP/ITGB2	8	C9
GO:0042130	negative regulation of T cell proliferation	9/132	72/18870	1.78639e-09	3.77216e-08	2.40424e-08	IL10/CD86/HLA-DRB1/GPNMB/IL4I1/LILRB2/LILRB1/LILRB4/VSIG4	9	C9
GO:0050766	positive regulation of phagocytosis	9/132	72/18870	1.78639e-09	3.77216e-08	2.40424e-08	FCER1G/FCGR2B/PTPRC/MERTK/IL1B/DOCK2/TREM2/CLEC7A/CD300LF	9	C9
GO:0050864	regulation of B cell activation	11/132	130/18870	1.84713e-09	3.8659e-08	2.46399e-08	LAPTM5/SLAMF8/FCGR2B/PTPRC/IL10/TLR4/SPI1/GPR183/CD300A/TYROBP/IL4I1	11	C9
GO:0038094	Fc-gamma receptor signaling pathway	7/132	33/18870	2.56362e-09	5.31838e-08	3.38975e-08	FCER1G/FCGR2B/PTPRC/MYO1G/HCK/FGR/FCGR3A	7	C9
GO:0042102	positive regulation of T cell proliferation	10/132	105/18870	3.26682e-09	6.71828e-08	4.282e-08	CD1D/PTPRC/IL1B/CD86/AIF1/HLA-DMB/HLA-DPA1/CORO1A/CD209/LILRB2	10	C9
GO:0030316	osteoclast differentiation	10/132	106/18870	3.58591e-09	7.31092e-08	4.65973e-08	CCR1/CSF1R/TREM2/TLR4/GPR183/CCL3/TYROBP/OSCAR/LILRB1/LILRB4	10	C9
GO:0002396	MHC protein complex assembly	6/132	20/18870	3.73763e-09	7.4911e-08	4.77457e-08	HLA-DRA/HLA-DRB5/HLA-DRB1/HLA-DQA1/HLA-DMB/HLA-DPA1	6	C9
GO:0002501	peptide antigen assembly with MHC protein complex	6/132	20/18870	3.73763e-09	7.4911e-08	4.77457e-08	HLA-DRA/HLA-DRB5/HLA-DRB1/HLA-DQA1/HLA-DMB/HLA-DPA1	6	C9
GO:0030217	T cell differentiation	15/132	307/18870	4.09844e-09	8.14523e-08	5.19148e-08	CD1D/FCER1G/PTPRC/IL1B/CD86/IL7R/DOCK2/HLA-DRA/HLA-DRB1/FGL2/SPI1/GPR183/IL4I1/LILRB2/LILRB4	15	C9
GO:0070374	positive regulation of ERK1 and ERK2 cascade	13/132	218/18870	4.38644e-09	8.64495e-08	5.50999e-08	PTPRC/CCR1/CSF1R/HLA-DRB1/TREM2/GPNMB/TLR4/GPR183/CCL18/CCL3/CCL4/CCL3L1/APOE	13	C9
GO:0034341	response to type II interferon	11/132	143/18870	5.08287e-09	9.91462e-08	6.31923e-08	KYNU/AIF1/HLA-DPA1/TLR4/IRF8/CCL18/CCL3/CCL4/CCL3L1/HCK/WAS	11	C9
GO:0002444	myeloid leukocyte mediated immunity	10/132	110/18870	5.15644e-09	9.91462e-08	6.31923e-08	CD84/FCGR2B/SPI1/CCL3/CD300A/PRAM1/TYROBP/ITGB2/FGR/FCGR3A	10	C9
GO:1903557	positive regulation of tumor necrosis factor superfamily cytokine production	10/132	110/18870	5.15644e-09	9.91462e-08	6.31923e-08	CD84/PTPRC/CD86/TLR4/CLEC7A/CCL3/TYROBP/LILRA5/CYBB/FCGR3A	10	C9
GO:0031341	regulation of cell killing	10/132	111/18870	5.63366e-09	1.07448e-07	6.84839e-08	CD1D/FCGR2B/PTPRC/IL7R/HLA-DRA/HLA-DRB1/SPI1/CLEC7A/TYROBP/LILRB1	10	C9
GO:0061900	glial cell activation	8/132	57/18870	5.73617e-09	1.08247e-07	6.89932e-08	C1QA/PTPRC/IL1B/AIF1/TREM2/CCL3/TYROBP/ITGB2	8	C9
GO:0001906	cell killing	13/132	223/18870	5.7671e-09	1.08247e-07	6.89932e-08	CD1D/SLAMF7/FCGR2B/PTPRC/IL7R/HLA-DRA/HLA-DRB1/SPI1/CLEC7A/CORO1A/TYROBP/LILRB1/FCGR3A	13	C9
GO:0031349	positive regulation of defense response	18/132	480/18870	6.87125e-09	1.27957e-07	8.15551e-08	S100A9/CD1D/IL1B/TREM2/PLA2G7/TLR4/SPI1/SLC15A3/CLEC7A/ALOX5AP/CCL3/CD300A/CD300LF/TYROBP/LILRA5/HCK/S100A8/OSM	18	C9
GO:0045088	regulation of innate immune response	17/132	425/18870	7.21055e-09	1.33226e-07	8.49137e-08	CD1D/SLAMF8/FCGR2B/TREM2/NCF1/TLR4/SPI1/SLC15A3/CLEC7A/CD300A/CD300LF/TYROBP/APOE/LILRB1/HCK/VSIG4/FGR	17	C9
GO:0031348	negative regulation of defense response	15/132	321/18870	7.48293e-09	1.37187e-07	8.74382e-08	TNFRSF1B/TNFAIP8L2/SLAMF8/FCGR2B/PTPRC/IL10/HLA-DRB1/TREM2/FGL2/ACP5/APOE/LILRB1/HCK/VSIG4/FGR	15	C9
GO:0002886	regulation of myeloid leukocyte mediated immunity	8/132	59/18870	7.60814e-09	1.3841e-07	8.82174e-08	CD84/FCGR2B/SPI1/CD300A/PRAM1/TYROBP/ITGB2/FGR	8	C9
GO:0002687	positive regulation of leukocyte migration	11/132	149/18870	7.83696e-09	1.41484e-07	9.0177e-08	CCR1/CSF1R/AIF1/TREM2/PLA2G7/SPI1/C3AR1/CMKLR1/CORO1A/CCL3/CCL4	11	C9
GO:0002685	regulation of leukocyte migration	13/132	230/18870	8.36232e-09	1.49825e-07	9.54932e-08	SLAMF8/CCR1/CSF1R/AIF1/TREM2/PLA2G7/SPI1/C3AR1/CMKLR1/CORO1A/CCL3/CCL4/CD300A	13	C9
GO:0030099	myeloid cell differentiation	17/132	430/18870	8.57589e-09	1.52496e-07	9.71957e-08	C1QC/CSF3R/CCR1/CSF1R/HLA-DRB1/TREM2/CLEC5A/TLR4/SPI1/GPR183/IRF8/CCL3/TYROBP/OSCAR/LILRB1/LILRB4/MMP9	17	C9
GO:0002700	regulation of production of molecular mediator of immune response	12/132	191/18870	9.90418e-09	1.74801e-07	1.11412e-07	TNFRSF1B/LAPTM5/FCGR2B/PTPRC/IL10/IL1B/CD86/TLR4/CLEC7A/ACP5/LILRB1/LILRB4	12	C9
GO:0034113	heterotypic cell-cell adhesion	8/132	61/18870	9.98613e-09	1.74942e-07	1.11502e-07	CD1D/PTPRC/IL10/IL1B/ITGB7/ITGAX/LILRB2/ITGB2	8	C9
GO:0032609	type II interferon production	10/132	119/18870	1.10937e-08	1.91509e-07	1.22061e-07	LAPTM5/IL10/IL1B/HLA-DRB1/HLA-DPA1/TLR4/CLEC7A/IRF8/LILRB1/LILRB4	10	C9
GO:0032649	regulation of type II interferon production	10/132	119/18870	1.10937e-08	1.91509e-07	1.22061e-07	LAPTM5/IL10/IL1B/HLA-DRB1/HLA-DPA1/TLR4/CLEC7A/IRF8/LILRB1/LILRB4	10	C9
GO:0043030	regulation of macrophage activation	8/132	62/18870	1.13987e-08	1.95346e-07	1.24507e-07	CD84/FCGR2B/PTPRC/IL10/TREM2/TLR4/CCL3/VSIG4	8	C9
GO:0071346	cellular response to type II interferon	10/132	120/18870	1.20311e-08	2.04702e-07	1.3047e-07	AIF1/HLA-DPA1/TLR4/IRF8/CCL18/CCL3/CCL4/CCL3L1/HCK/WAS	10	C9
GO:0042554	superoxide anion generation	7/132	41/18870	1.28788e-08	2.17559e-07	1.38665e-07	NCF1/CLEC7A/ACP5/TYROBP/ITGB2/NCF4/CYBB	7	C9
GO:0002367	cytokine production involved in immune response	10/132	122/18870	1.41185e-08	2.36811e-07	1.50935e-07	TNFRSF1B/LAPTM5/IL10/IL1B/TLR4/CLEC7A/ACP5/LILRB1/LILRB4/SLAMF9	10	C9
GO:0042119	neutrophil activation	7/132	42/18870	1.53651e-08	2.55904e-07	1.63104e-07	FCER1G/FCGR2B/SPI1/CD300A/PRAM1/TYROBP/ITGB2	7	C9
GO:0050728	negative regulation of inflammatory response	12/132	202/18870	1.85327e-08	3.06503e-07	1.95354e-07	TNFRSF1B/TNFAIP8L2/SLAMF8/FCGR2B/PTPRC/IL10/HLA-DRB1/TREM2/ACP5/APOE/HCK/FGR	12	C9
GO:0002688	regulation of leukocyte chemotaxis	10/132	126/18870	1.9276e-08	3.16581e-07	2.01778e-07	SLAMF8/CCR1/CSF1R/AIF1/PLA2G7/SPI1/C3AR1/CMKLR1/CCL3/CCL4	10	C9
GO:0001910	regulation of leukocyte mediated cytotoxicity	9/132	96/18870	2.36306e-08	3.82784e-07	2.43973e-07	CD1D/FCGR2B/PTPRC/IL7R/HLA-DRA/HLA-DRB1/SPI1/TYROBP/LILRB1	9	C9
GO:0002690	positive regulation of leukocyte chemotaxis	9/132	96/18870	2.36306e-08	3.82784e-07	2.43973e-07	CCR1/CSF1R/AIF1/PLA2G7/SPI1/C3AR1/CMKLR1/CCL3/CCL4	9	C9
GO:0045621	positive regulation of lymphocyte differentiation	10/132	130/18870	2.60331e-08	4.18831e-07	2.66949e-07	PTPRC/IL10/CD86/IL7R/HLA-DRA/HLA-DRB1/SPI1/IL4I1/LILRB2/LILRB4	10	C9
GO:0045619	regulation of lymphocyte differentiation	12/132	212/18870	3.17005e-08	5.06566e-07	3.22867e-07	SLAMF8/PTPRC/IL10/CD86/IL7R/HLA-DRA/HLA-DRB1/FGL2/SPI1/IL4I1/LILRB2/LILRB4	12	C9
GO:0002548	monocyte chemotaxis	8/132	71/18870	3.40276e-08	5.40103e-07	3.44243e-07	SLAMF8/CCR1/AIF1/PLA2G7/CCL18/CCL3/CCL4/CCL3L1	8	C9
GO:0043300	regulation of leukocyte degranulation	7/132	47/18870	3.47941e-08	5.48587e-07	3.4965e-07	CD84/FCGR2B/SPI1/CD300A/PRAM1/ITGB2/FGR	7	C9
GO:0070372	regulation of ERK1 and ERK2 cascade	14/132	313/18870	4.21846e-08	6.60706e-07	4.21111e-07	PTPRC/IL1B/CCR1/CSF1R/HLA-DRB1/TREM2/GPNMB/TLR4/GPR183/CCL18/CCL3/CCL4/CCL3L1/APOE	14	C9
GO:0002710	negative regulation of T cell mediated immunity	6/132	29/18870	4.35024e-08	6.76863e-07	4.31409e-07	FCGR2B/PTPRC/IL7R/IL4I1/LILRB1/LILRB4	6	C9
GO:1902563	regulation of neutrophil activation	5/132	15/18870	4.40651e-08	6.81136e-07	4.34133e-07	FCGR2B/SPI1/CD300A/PRAM1/ITGB2	5	C9
GO:0032635	interleukin-6 production	11/132	177/18870	4.69396e-08	7.12156e-07	4.53903e-07	CD84/IL10/IL1B/AIF1/TREM2/TLR4/CLEC7A/TYROBP/LILRB2/LILRA5/LILRB4	11	C9
GO:0032675	regulation of interleukin-6 production	11/132	177/18870	4.69396e-08	7.12156e-07	4.53903e-07	CD84/IL10/IL1B/AIF1/TREM2/TLR4/CLEC7A/TYROBP/LILRB2/LILRA5/LILRB4	11	C9
GO:0001774	microglial cell activation	7/132	49/18870	4.69752e-08	7.12156e-07	4.53903e-07	C1QA/PTPRC/AIF1/TREM2/CCL3/TYROBP/ITGB2	7	C9
GO:0032642	regulation of chemokine production	9/132	104/18870	4.77745e-08	7.15106e-07	4.55784e-07	CD84/IL10/IL1B/CSF1R/AIF1/TREM2/TLR4/CLEC7A/LILRB4	9	C9
GO:0042100	B cell proliferation	9/132	104/18870	4.77745e-08	7.15106e-07	4.55784e-07	FCGR2B/PTPRC/IL10/IL7R/CD180/TLR4/GPR183/CD300A/TYROBP	9	C9
GO:0032602	chemokine production	9/132	105/18870	5.19471e-08	7.72673e-07	4.92475e-07	CD84/IL10/IL1B/CSF1R/AIF1/TREM2/TLR4/CLEC7A/LILRB4	9	C9
GO:0001914	regulation of T cell mediated cytotoxicity	7/132	50/18870	5.43062e-08	8.02714e-07	5.11622e-07	CD1D/FCGR2B/PTPRC/IL7R/HLA-DRA/HLA-DRB1/LILRB1	7	C9
GO:0032760	positive regulation of tumor necrosis factor production	9/132	106/18870	5.64343e-08	8.28988e-07	5.28368e-07	CD84/PTPRC/TLR4/CLEC7A/CCL3/TYROBP/LILRA5/CYBB/FCGR3A	9	C9
GO:0045055	regulated exocytosis	12/132	227/18870	6.73199e-08	9.82787e-07	6.26394e-07	CD84/FCGR2B/PLEK/SPI1/CORO1A/CCL3/CD300A/PRAM1/HCK/ITGB2/FGR/FCGR3A	12	C9
GO:0002269	leukocyte activation involved in inflammatory response	7/132	52/18870	7.18981e-08	1.04318e-06	6.64889e-07	C1QA/PTPRC/AIF1/TREM2/CCL3/TYROBP/ITGB2	7	C9
GO:0050921	positive regulation of chemotaxis	10/132	145/18870	7.37359e-08	1.06333e-06	6.77726e-07	CCR1/CSF1R/AIF1/TREM2/PLA2G7/SPI1/C3AR1/CMKLR1/CCL3/CCL4	10	C9
GO:0042742	defense response to bacterium	14/132	330/18870	8.12652e-08	1.16219e-06	7.4074e-07	S100A9/SLAMF8/FCER1G/IL10/IL1B/IL7R/TREM2/TLR4/MPEG1/RNASE6/IRF8/ACP5/FGR/S100A8	14	C9
GO:0002431	Fc receptor mediated stimulatory signaling pathway	6/132	32/18870	8.15745e-08	1.16219e-06	7.4074e-07	FCER1G/FCGR2B/PTPRC/MYO1G/HCK/FGR	6	C9
GO:0050920	regulation of chemotaxis	12/132	232/18870	8.54443e-08	1.21003e-06	7.71234e-07	SLAMF8/CCR1/CSF1R/AIF1/TREM2/PLA2G7/SPI1/C3AR1/CMKLR1/GPR183/CCL3/CCL4	12	C9
GO:0010720	positive regulation of cell development	16/132	444/18870	8.73337e-08	1.22943e-06	7.83596e-07	TNFRSF1B/PTPRC/IL10/IL1B/CCR1/CD86/IL7R/HLA-DRA/HLA-DRB1/TREM2/SPI1/CLEC7A/TYROBP/IL4I1/LILRB2/LILRB4	16	C9
GO:0002862	negative regulation of inflammatory response to antigenic stimulus	6/132	33/18870	9.91324e-08	1.38727e-06	8.84196e-07	FCGR2B/IL10/HLA-DRB1/TREM2/HCK/FGR	6	C9
GO:0070371	ERK1 and ERK2 cascade	14/132	336/18870	1.0146e-07	1.41149e-06	8.99635e-07	PTPRC/IL1B/CCR1/CSF1R/HLA-DRB1/TREM2/GPNMB/TLR4/GPR183/CCL18/CCL3/CCL4/CCL3L1/APOE	14	C9
GO:0002705	positive regulation of leukocyte mediated immunity	10/132	151/18870	1.08145e-07	1.49568e-06	9.53297e-07	CD1D/PTPRC/IL1B/HLA-DRA/HLA-DRB1/TREM2/SPI1/CLEC7A/TYROBP/ITGB2	10	C9
GO:0050729	positive regulation of inflammatory response	10/132	152/18870	1.1508e-07	1.58235e-06	1.00854e-06	S100A9/IL1B/TREM2/PLA2G7/TLR4/ALOX5AP/CCL3/LILRA5/S100A8/OSM	10	C9
GO:0038093	Fc receptor signaling pathway	7/132	56/18870	1.21777e-07	1.66476e-06	1.06106e-06	FCER1G/FCGR2B/PTPRC/MYO1G/HCK/FGR/FCGR3A	7	C9
GO:0045807	positive regulation of endocytosis	10/132	155/18870	1.38292e-07	1.87966e-06	1.19803e-06	FCER1G/FCGR2B/PTPRC/MERTK/IL1B/DOCK2/TREM2/CLEC7A/CD300LF/APOE	10	C9
GO:0006887	exocytosis	14/132	349/18870	1.61552e-07	2.18326e-06	1.39154e-06	CD84/FCGR2B/PLEK/CCR1/MYO1G/SPI1/CORO1A/CCL3/CD300A/PRAM1/HCK/ITGB2/FGR/FCGR3A	14	C9
GO:0002718	regulation of cytokine production involved in immune response	9/132	120/18870	1.65505e-07	2.21664e-06	1.41281e-06	TNFRSF1B/LAPTM5/IL10/IL1B/TLR4/CLEC7A/ACP5/LILRB1/LILRB4	9	C9
GO:0002283	neutrophil activation involved in immune response	5/132	19/18870	1.66834e-07	2.21664e-06	1.41281e-06	FCER1G/SPI1/PRAM1/TYROBP/ITGB2	5	C9
GO:0032695	negative regulation of interleukin-12 production	5/132	19/18870	1.66834e-07	2.21664e-06	1.41281e-06	IL10/CMKLR1/ACP5/LILRA5/LILRB1	5	C9
GO:0001913	T cell mediated cytotoxicity	7/132	60/18870	1.98141e-07	2.6179e-06	1.66856e-06	CD1D/FCGR2B/PTPRC/IL7R/HLA-DRA/HLA-DRB1/LILRB1	7	C9
GO:0002286	T cell activation involved in immune response	9/132	123/18870	2.04647e-07	2.68883e-06	1.71377e-06	FCER1G/FCGR2B/CD86/HLA-DRA/HLA-DRB1/HLA-DMB/FGL2/GPR183/LILRB1	9	C9
GO:0002761	regulation of myeloid leukocyte differentiation	9/132	124/18870	2.19369e-07	2.8506e-06	1.81687e-06	C1QC/CCR1/HLA-DRB1/TREM2/TLR4/CCL3/TYROBP/LILRB1/LILRB4	9	C9
GO:0072676	lymphocyte migration	9/132	124/18870	2.19369e-07	2.8506e-06	1.81687e-06	AIF1/MYO1G/ITGB7/GPR183/CORO1A/CCL18/CCL3/CCL4/CCL3L1	9	C9
GO:0002577	regulation of antigen processing and presentation	5/132	20/18870	2.21199e-07	2.85146e-06	1.81742e-06	FCGR2B/TREM2/FGL2/LILRB2/WAS	5	C9
GO:0002312	B cell activation involved in immune response	8/132	90/18870	2.21847e-07	2.85146e-06	1.81742e-06	FCGR2B/PTPRC/IL10/CD180/TLR4/SPI1/GPR183/IRF8	8	C9
GO:0002335	mature B cell differentiation	6/132	38/18870	2.40116e-07	3.06959e-06	1.95645e-06	SLAMF8/FCGR2B/IL10/SPI1/GPR183/IRF8	6	C9
GO:0070098	chemokine-mediated signaling pathway	8/132	91/18870	2.41812e-07	3.07466e-06	1.95968e-06	CCR1/CCR5/TREM2/CMKLR1/CCL18/CCL3/CCL4/CCL3L1	8	C9
GO:0032102	negative regulation of response to external stimulus	16/132	481/18870	2.58337e-07	3.2672e-06	2.0824e-06	TNFRSF1B/TNFAIP8L2/SLAMF8/FCGR2B/PTPRC/IL10/AIF1/HLA-DRB1/TREM2/FGL2/ACP5/APOE/LILRB1/HCK/VSIG4/FGR	16	C9
GO:0006959	humoral immune response	12/132	258/18870	2.70048e-07	3.39714e-06	2.16522e-06	C1QA/C1QC/C1QB/S100A9/FCGR2B/PTPRC/IL1B/HLA-DRB1/TREM2/GPR183/RNASE6/VSIG4	12	C9
GO:0032623	interleukin-2 production	7/132	63/18870	2.78956e-07	3.47227e-06	2.2131e-06	LAPTM5/PTPRC/IL1B/CD86/CLEC7A/LILRB4/VSIG4	7	C9
GO:0032663	regulation of interleukin-2 production	7/132	63/18870	2.78956e-07	3.47227e-06	2.2131e-06	LAPTM5/PTPRC/IL1B/CD86/CLEC7A/LILRB4/VSIG4	7	C9
GO:0045637	regulation of myeloid cell differentiation	11/132	213/18870	3.07178e-07	3.80354e-06	2.42425e-06	C1QC/CSF3R/CCR1/HLA-DRB1/TREM2/TLR4/SPI1/CCL3/TYROBP/LILRB1/LILRB4	11	C9
GO:0002440	production of molecular mediator of immune response	13/132	314/18870	3.20152e-07	3.94353e-06	2.51347e-06	TNFRSF1B/LAPTM5/FCGR2B/PTPRC/IL10/IL1B/CD86/TLR4/CLEC7A/ACP5/LILRB1/LILRB4/SLAMF9	13	C9
GO:0032612	interleukin-1 production	9/132	130/18870	3.28589e-07	4.00574e-06	2.55312e-06	IL10/TREM2/TLR4/CLEC7A/CCL3/ACP5/TYROBP/LILRA5/LILRB4	9	C9
GO:0032652	regulation of interleukin-1 production	9/132	130/18870	3.28589e-07	4.00574e-06	2.55312e-06	IL10/TREM2/TLR4/CLEC7A/CCL3/ACP5/TYROBP/LILRA5/LILRB4	9	C9
GO:0030888	regulation of B cell proliferation	7/132	65/18870	3.46968e-07	4.20809e-06	2.68209e-06	FCGR2B/PTPRC/IL10/TLR4/GPR183/CD300A/TYROBP	7	C9
GO:0150077	regulation of neuroinflammatory response	6/132	41/18870	3.84421e-07	4.63855e-06	2.95645e-06	TNFRSF1B/PTPRC/IL1B/TREM2/CCL3/MMP9	6	C9
GO:1990868	response to chemokine	8/132	99/18870	4.6486e-07	5.52651e-06	3.5224e-06	CCR1/CCR5/TREM2/CMKLR1/CCL18/CCL3/CCL4/CCL3L1	8	C9
GO:1990869	cellular response to chemokine	8/132	99/18870	4.6486e-07	5.52651e-06	3.5224e-06	CCR1/CCR5/TREM2/CMKLR1/CCL18/CCL3/CCL4/CCL3L1	8	C9
GO:0001915	negative regulation of T cell mediated cytotoxicity	4/132	10/18870	4.65021e-07	5.52651e-06	3.5224e-06	FCGR2B/PTPRC/IL7R/LILRB1	4	C9
GO:0045591	positive regulation of regulatory T cell differentiation	5/132	23/18870	4.72059e-07	5.5821e-06	3.55783e-06	HLA-DRA/HLA-DRB1/IL4I1/LILRB2/LILRB4	5	C9
GO:0014002	astrocyte development	6/132	43/18870	5.15284e-07	6.06292e-06	3.86429e-06	C1QA/S100A9/IL1B/TREM2/TLR4/S100A8	6	C9
GO:0045670	regulation of osteoclast differentiation	7/132	69/18870	5.25373e-07	6.15103e-06	3.92045e-06	CCR1/TREM2/TLR4/CCL3/TYROBP/LILRB1/LILRB4	7	C9
GO:0046631	alpha-beta T cell activation	10/132	181/18870	5.84183e-07	6.80587e-06	4.33782e-06	PTPRC/CD86/DOCK2/HLA-DRA/HLA-DRB1/WDFY4/GPR183/CD300A/LILRB1/LILRB4	10	C9
GO:0032689	negative regulation of type II interferon production	6/132	44/18870	5.93239e-07	6.8775e-06	4.38348e-06	LAPTM5/IL10/HLA-DRB1/TLR4/LILRB1/LILRB4	6	C9
GO:1905521	regulation of macrophage migration	6/132	45/18870	6.80599e-07	7.85178e-06	5.00445e-06	SLAMF8/CSF1R/TREM2/C3AR1/CMKLR1/CCL3	6	C9
GO:0006801	superoxide metabolic process	7/132	72/18870	7.04969e-07	8.09345e-06	5.15849e-06	NCF1/CLEC7A/ACP5/TYROBP/ITGB2/NCF4/CYBB	7	C9
GO:0033674	positive regulation of kinase activity	13/132	337/18870	7.12912e-07	8.14511e-06	5.19141e-06	PTPRC/MERTK/IL1B/CD86/CSF1R/HLA-DRB1/TREM2/NCF1/TLR4/PIK3R5/CD300A/LILRA5/FGR	13	C9
GO:0002887	negative regulation of myeloid leukocyte mediated immunity	4/132	11/18870	7.26785e-07	8.26369e-06	5.26699e-06	CD84/FCGR2B/SPI1/CD300A	4	C9
GO:0071677	positive regulation of mononuclear cell migration	7/132	73/18870	7.75232e-07	8.76425e-06	5.58603e-06	CCR1/AIF1/PLA2G7/SPI1/CORO1A/CCL3/CCL4	7	C9
GO:0097028	dendritic cell differentiation	6/132	46/18870	7.78221e-07	8.76425e-06	5.58603e-06	FCGR2B/TREM2/SPI1/IRF8/LILRB2/LILRB1	6	C9
GO:0002407	dendritic cell chemotaxis	5/132	26/18870	9.07412e-07	9.98153e-06	6.36188e-06	SLAMF8/CCR1/CCR5/SPI1/GPR183	5	C9
GO:0002433	immune response-regulating cell surface receptor signaling pathway involved in phagocytosis	5/132	26/18870	9.07412e-07	9.98153e-06	6.36188e-06	FCGR2B/PTPRC/MYO1G/HCK/FGR	5	C9
GO:0038096	Fc-gamma receptor signaling pathway involved in phagocytosis	5/132	26/18870	9.07412e-07	9.98153e-06	6.36188e-06	FCGR2B/PTPRC/MYO1G/HCK/FGR	5	C9
GO:0098581	detection of external biotic stimulus	5/132	26/18870	9.07412e-07	9.98153e-06	6.36188e-06	CD1D/HLA-DRB1/TREM2/TLR4/CLEC7A	5	C9
GO:1905523	positive regulation of macrophage migration	5/132	26/18870	9.07412e-07	9.98153e-06	6.36188e-06	CSF1R/TREM2/C3AR1/CMKLR1/CCL3	5	C9
GO:0002861	regulation of inflammatory response to antigenic stimulus	6/132	48/18870	1.00795e-06	1.10361e-05	7.03401e-06	FCGR2B/IL10/HLA-DRB1/TREM2/HCK/FGR	6	C9
GO:0031343	positive regulation of cell killing	7/132	76/18870	1.02224e-06	1.1141e-05	7.1009e-06	CD1D/PTPRC/HLA-DRA/HLA-DRB1/SPI1/CLEC7A/TYROBP	7	C9
GO:0051051	negative regulation of transport	15/132	469/18870	1.02738e-06	1.11457e-05	7.10385e-06	TNFRSF1B/CD84/FCGR2B/IL1B/SPI1/CORO1A/CD300A/CD300LF/APOE/APOC1/APOC2/LILRB2/LILRB1/MMP9/OSM	15	C9
GO:0007229	integrin-mediated signaling pathway	8/132	111/18870	1.11768e-06	1.19607e-05	7.62336e-06	PLEK/FYB1/ITGB7/ITGAX/PRAM1/HCK/ITGB2/FGR	8	C9
GO:0032611	interleukin-1 beta production	8/132	111/18870	1.11768e-06	1.19607e-05	7.62336e-06	TREM2/TLR4/CLEC7A/CCL3/ACP5/TYROBP/LILRA5/LILRB4	8	C9
GO:0032651	regulation of interleukin-1 beta production	8/132	111/18870	1.11768e-06	1.19607e-05	7.62336e-06	TREM2/TLR4/CLEC7A/CCL3/ACP5/TYROBP/LILRA5/LILRB4	8	C9
GO:0006911	phagocytosis, engulfment	6/132	49/18870	1.14203e-06	1.21663e-05	7.75436e-06	FCGR2B/AIF1/TREM2/MSR1/CD300A/ITGB2	6	C9
GO:0032720	negative regulation of tumor necrosis factor production	7/132	78/18870	1.22109e-06	1.29502e-05	8.25398e-06	IL10/TREM2/GPNMB/TLR4/ACP5/LILRB1/LILRB4	7	C9
GO:1903531	negative regulation of secretion by cell	9/132	152/18870	1.22963e-06	1.29825e-05	8.27457e-06	TNFRSF1B/CD84/FCGR2B/IL1B/SPI1/CD300A/APOE/LILRB1/OSM	9	C9
GO:0051347	positive regulation of transferase activity	14/132	414/18870	1.2544e-06	1.31851e-05	8.40374e-06	PTPRC/MERTK/IL1B/CD86/CSF1R/HLA-DRB1/TREM2/NCF1/TLR4/PIK3R5/CD300A/APOE/LILRA5/FGR	14	C9
GO:0002437	inflammatory response to antigenic stimulus	7/132	80/18870	1.45137e-06	1.51211e-05	9.63765e-06	FCGR2B/IL10/HLA-DRB1/TREM2/HCK/FGR/FCGR3A	7	C9
GO:1903556	negative regulation of tumor necrosis factor superfamily cytokine production	7/132	80/18870	1.45137e-06	1.51211e-05	9.63765e-06	IL10/TREM2/GPNMB/TLR4/ACP5/LILRB1/LILRB4	7	C9
GO:0043301	negative regulation of leukocyte degranulation	4/132	13/18870	1.55768e-06	1.61306e-05	1.02811e-05	CD84/FCGR2B/SPI1/CD300A	4	C9
GO:0045582	positive regulation of T cell differentiation	8/132	116/18870	1.5619e-06	1.61306e-05	1.02811e-05	PTPRC/CD86/IL7R/HLA-DRA/HLA-DRB1/IL4I1/LILRB2/LILRB4	8	C9
GO:0006968	cellular defense response	6/132	52/18870	1.63435e-06	1.68054e-05	1.07112e-05	CCR5/NCF1/CLEC5A/LSP1/TYROBP/LILRB2	6	C9
GO:0002833	positive regulation of response to biotic stimulus	13/132	369/18870	1.95902e-06	2.00566e-05	1.27834e-05	CD1D/CD180/LY86/HLA-DRB1/TREM2/TLR4/SPI1/SLC15A3/CLEC7A/CD300A/CD300LF/TYROBP/HCK	13	C9
GO:0098883	synapse pruning	4/132	14/18870	2.16893e-06	2.211e-05	1.40922e-05	C1QA/C1QC/C1QB/TREM2	4	C9
GO:0019722	calcium-mediated signaling	10/132	210/18870	2.2551e-06	2.28897e-05	1.45891e-05	PTPRC/PLEK/CCR1/CCR5/TREM2/CLEC7A/CMKLR1/CCL3/CCL4/FCGR3A	10	C9
GO:0002455	humoral immune response mediated by circulating immunoglobulin	6/132	55/18870	2.28764e-06	2.31208e-05	1.47364e-05	C1QA/C1QC/C1QB/FCGR2B/PTPRC/TREM2	6	C9
GO:0002313	mature B cell differentiation involved in immune response	5/132	32/18870	2.68596e-06	2.69165e-05	1.71556e-05	FCGR2B/IL10/SPI1/GPR183/IRF8	5	C9
GO:0072677	eosinophil migration	5/132	32/18870	2.68596e-06	2.69165e-05	1.71556e-05	CCL18/CCL3/CCL4/CCL3L1/CD300A	5	C9
GO:0002468	dendritic cell antigen processing and presentation	4/132	15/18870	2.94161e-06	2.9354e-05	1.87092e-05	FCGR2B/HLA-DRA/HLA-DRB1/FGL2	4	C9
GO:0002707	negative regulation of lymphocyte mediated immunity	6/132	58/18870	3.13967e-06	3.08912e-05	1.96889e-05	FCGR2B/PTPRC/IL7R/IL4I1/LILRB1/LILRB4	6	C9
GO:0099024	plasma membrane invagination	6/132	58/18870	3.13967e-06	3.08912e-05	1.96889e-05	FCGR2B/AIF1/TREM2/MSR1/CD300A/ITGB2	6	C9
GO:0036336	dendritic cell migration	5/132	33/18870	3.14789e-06	3.08912e-05	1.96889e-05	SLAMF8/CCR1/CCR5/SPI1/GPR183	5	C9
GO:0050869	negative regulation of B cell activation	5/132	33/18870	3.14789e-06	3.08912e-05	1.96889e-05	LAPTM5/FCGR2B/IL10/CD300A/TYROBP	5	C9
GO:0051048	negative regulation of secretion	9/132	172/18870	3.42244e-06	3.34465e-05	2.13177e-05	TNFRSF1B/CD84/FCGR2B/IL1B/SPI1/CD300A/APOE/LILRB1/OSM	9	C9
GO:0002823	negative regulation of adaptive immune response based on somatic recombination of immune receptors built from immunoglobulin superfamily domains	6/132	59/18870	3.47517e-06	3.38222e-05	2.15571e-05	FCGR2B/PTPRC/IL7R/IL4I1/LILRB1/LILRB4	6	C9
GO:0018108	peptidyl-tyrosine phosphorylation	11/132	276/18870	3.89128e-06	3.76556e-05	2.40004e-05	PTPRC/CSF1R/TREM2/NCF1/CD300A/LILRA5/LILRB4/HCK/ITGB2/FGR/OSM	11	C9
GO:0002679	respiratory burst involved in defense response	4/132	16/18870	3.9009e-06	3.76556e-05	2.40004e-05	SLAMF8/TREM2/NCF1/HCK	4	C9
GO:0018212	peptidyl-tyrosine modification	11/132	278/18870	4.16963e-06	4.00861e-05	2.55495e-05	PTPRC/CSF1R/TREM2/NCF1/CD300A/LILRA5/LILRB4/HCK/ITGB2/FGR/OSM	11	C9
GO:1905517	macrophage migration	6/132	61/18870	4.23384e-06	4.05386e-05	2.58379e-05	SLAMF8/CSF1R/TREM2/C3AR1/CMKLR1/CCL3	6	C9
GO:0045589	regulation of regulatory T cell differentiation	5/132	36/18870	4.91682e-06	4.68882e-05	2.98849e-05	HLA-DRA/HLA-DRB1/IL4I1/LILRB2/LILRB4	5	C9
GO:0030889	negative regulation of B cell proliferation	4/132	17/18870	5.07355e-06	4.81886e-05	3.07137e-05	FCGR2B/IL10/CD300A/TYROBP	4	C9
GO:0002702	positive regulation of production of molecular mediator of immune response	8/132	136/18870	5.14804e-06	4.87005e-05	3.104e-05	LAPTM5/PTPRC/IL10/IL1B/CD86/TLR4/CLEC7A/LILRB1	8	C9
GO:0045580	regulation of T cell differentiation	9/132	181/18870	5.19295e-06	4.89296e-05	3.1186e-05	PTPRC/CD86/IL7R/HLA-DRA/HLA-DRB1/FGL2/IL4I1/LILRB2/LILRB4	9	C9
GO:0002820	negative regulation of adaptive immune response	6/132	64/18870	5.61964e-06	5.25314e-05	3.34817e-05	FCGR2B/PTPRC/IL7R/IL4I1/LILRB1/LILRB4	6	C9
GO:0030225	macrophage differentiation	6/132	64/18870	5.61964e-06	5.25314e-05	3.34817e-05	C1QC/CSF1R/HLA-DRB1/TLR4/SPI1/MMP9	6	C9
GO:0030101	natural killer cell activation	7/132	99/18870	6.09284e-06	5.67306e-05	3.61581e-05	SLAMF7/PTPRC/MERTK/CORO1A/TYROBP/FGR/FCGR3A	7	C9
GO:0010324	membrane invagination	6/132	65/18870	6.15584e-06	5.70924e-05	3.63887e-05	FCGR2B/AIF1/TREM2/MSR1/CD300A/ITGB2	6	C9
GO:0051235	maintenance of location	12/132	350/18870	6.52825e-06	6.03098e-05	3.84394e-05	S100A9/PTPRC/IL10/IL1B/CCR5/TREM2/MSR1/SRGN/CORO1A/CCL3/APOE/S100A8	12	C9
GO:0032755	positive regulation of interleukin-6 production	7/132	101/18870	6.9583e-06	6.40326e-05	4.08122e-05	IL1B/AIF1/TLR4/CLEC7A/TYROBP/LILRB2/LILRA5	7	C9
GO:0006956	complement activation	6/132	67/18870	7.35294e-06	6.7402e-05	4.29597e-05	C1QA/C1QC/C1QB/IL1B/TREM2/VSIG4	6	C9
GO:0055094	response to lipoprotein particle	5/132	39/18870	7.38396e-06	6.7425e-05	4.29743e-05	FCER1G/TREM2/TLR4/APOE/ITGB2	5	C9
GO:0032928	regulation of superoxide anion generation	4/132	19/18870	8.17341e-06	7.40618e-05	4.72044e-05	CLEC7A/ACP5/TYROBP/ITGB2	4	C9
GO:0098543	detection of other organism	4/132	19/18870	8.17341e-06	7.40618e-05	4.72044e-05	CD1D/HLA-DRB1/TLR4/CLEC7A	4	C9
GO:0009595	detection of biotic stimulus	5/132	40/18870	8.39166e-06	7.57492e-05	4.82799e-05	CD1D/HLA-DRB1/TREM2/TLR4/CLEC7A	5	C9
GO:0001912	positive regulation of leukocyte mediated cytotoxicity	6/132	69/18870	8.73221e-06	7.85234e-05	5.00481e-05	CD1D/PTPRC/HLA-DRA/HLA-DRB1/SPI1/TYROBP	6	C9
GO:0045066	regulatory T cell differentiation	5/132	41/18870	9.50378e-06	8.48168e-05	5.40592e-05	HLA-DRA/HLA-DRB1/IL4I1/LILRB2/LILRB4	5	C9
GO:0048246	macrophage chemotaxis	5/132	41/18870	9.50378e-06	8.48168e-05	5.40592e-05	SLAMF8/CSF1R/C3AR1/CMKLR1/CCL3	5	C9
GO:0002532	production of molecular mediator involved in inflammatory response	7/132	106/18870	9.57802e-06	8.5158e-05	5.42767e-05	SLAMF8/TREM2/NCF1/TLR4/CLEC7A/ALOX5AP/LILRB4	7	C9
GO:0071402	cellular response to lipoprotein particle stimulus	5/132	42/18870	1.07278e-05	9.50235e-05	6.05647e-05	FCER1G/TREM2/TLR4/APOE/ITGB2	5	C9
GO:0032722	positive regulation of chemokine production	6/132	72/18870	1.11875e-05	9.87254e-05	6.29241e-05	CD84/IL1B/CSF1R/AIF1/TLR4/CLEC7A	6	C9
GO:0019932	second-messenger-mediated signaling	11/132	310/18870	1.16858e-05	0.00010274	6.54827e-05	PTPRC/PLEK/CCR1/CCR5/TREM2/CLEC7A/CMKLR1/CCL3/CCL4/APOE/FCGR3A	11	C9
GO:0072678	T cell migration	6/132	73/18870	1.21199e-05	0.000106162	6.76637e-05	AIF1/MYO1G/ITGB7/GPR183/CORO1A/CCL3	6	C9
GO:0030183	B cell differentiation	8/132	153/18870	1.22482e-05	0.00010689	6.81277e-05	SLAMF8/FCGR2B/PTPRC/IL10/SPI1/GPR183/IRF8/IL4I1	8	C9
GO:1902106	negative regulation of leukocyte differentiation	7/132	111/18870	1.2968e-05	0.000112754	7.18657e-05	C1QC/FCGR2B/FGL2/TLR4/CCL3/LILRB1/LILRB4	7	C9
GO:0016064	immunoglobulin mediated immune response	9/132	205/18870	1.41696e-05	0.000121891	7.76893e-05	C1QA/C1QC/C1QB/FCER1G/FCGR2B/PTPRC/IL10/TREM2/FCGR3A	9	C9
GO:0050851	antigen receptor-mediated signaling pathway	9/132	205/18870	1.41696e-05	0.000121891	7.76893e-05	LAPTM5/FCGR2B/PTPRC/KLHL6/FYB1/HLA-DRB1/CD300A/PRAM1/LILRB4	9	C9
GO:0045806	negative regulation of endocytosis	6/132	75/18870	1.41734e-05	0.000121891	7.76893e-05	FCGR2B/CD300A/CD300LF/APOC1/APOC2/LILRB1	6	C9
GO:0019724	B cell mediated immunity	9/132	208/18870	1.59086e-05	0.000136318	8.68845e-05	C1QA/C1QC/C1QB/FCER1G/FCGR2B/PTPRC/IL10/TREM2/FCGR3A	9	C9
GO:0032729	positive regulation of type II interferon production	6/132	77/18870	1.64992e-05	0.000140869	8.97847e-05	IL1B/HLA-DPA1/TLR4/CLEC7A/IRF8/LILRB1	6	C9
GO:0046634	regulation of alpha-beta T cell activation	7/132	116/18870	1.72958e-05	0.000147139	9.37811e-05	PTPRC/CD86/HLA-DRA/HLA-DRB1/CD300A/LILRB1/LILRB4	7	C9
GO:0002701	negative regulation of production of molecular mediator of immune response	5/132	47/18870	1.88105e-05	0.000158882	0.000101266	FCGR2B/IL10/ACP5/LILRB1/LILRB4	5	C9
GO:0002920	regulation of humoral immune response	5/132	47/18870	1.88105e-05	0.000158882	0.000101266	FCGR2B/PTPRC/IL1B/TREM2/VSIG4	5	C9
GO:1903707	negative regulation of hemopoiesis	7/132	118/18870	1.93317e-05	0.000162703	0.000103701	C1QC/FCGR2B/FGL2/TLR4/CCL3/LILRB1/LILRB4	7	C9
GO:0002922	positive regulation of humoral immune response	4/132	24/18870	2.18076e-05	0.000181602	0.000115747	FCGR2B/PTPRC/IL1B/TREM2	4	C9
GO:0032693	negative regulation of interleukin-10 production	4/132	24/18870	2.18076e-05	0.000181602	0.000115747	FCGR2B/TYROBP/LILRB1/LILRB4	4	C9
GO:0051043	regulation of membrane protein ectodomain proteolysis	4/132	24/18870	2.18076e-05	0.000181602	0.000115747	TNFRSF1B/IL10/IL1B/APOE	4	C9
GO:0050848	regulation of calcium-mediated signaling	6/132	83/18870	2.53819e-05	0.000210626	0.000134245	PLEK/TREM2/CLEC7A/CMKLR1/CCL3/CCL4	6	C9
GO:1903306	negative regulation of regulated secretory pathway	4/132	25/18870	2.58211e-05	0.000213521	0.000136091	CD84/FCGR2B/SPI1/CD300A	4	C9
GO:0002824	positive regulation of adaptive immune response based on somatic recombination of immune receptors built from immunoglobulin superfamily domains	7/132	124/18870	2.66603e-05	0.000219692	0.000140024	CD1D/PTPRC/IL1B/HLA-DRA/HLA-DRB1/TREM2/CLEC7A	7	C9
GO:0002292	T cell differentiation involved in immune response	6/132	84/18870	2.71789e-05	0.000223188	0.000142252	FCER1G/CD86/HLA-DRA/HLA-DRB1/FGL2/GPR183	6	C9
GO:0001911	negative regulation of leukocyte mediated cytotoxicity	4/132	26/18870	3.03509e-05	0.000248373	0.000158304	FCGR2B/PTPRC/IL7R/LILRB1	4	C9
GO:1903305	regulation of regulated secretory pathway	7/132	127/18870	3.11035e-05	0.000253654	0.00016167	CD84/FCGR2B/SPI1/CD300A/PRAM1/ITGB2/FGR	7	C9
GO:0048708	astrocyte differentiation	6/132	87/18870	3.31919e-05	0.000269756	0.000171933	C1QA/S100A9/IL1B/TREM2/TLR4/S100A8	6	C9
GO:0002762	negative regulation of myeloid leukocyte differentiation	5/132	53/18870	3.40287e-05	0.000275609	0.000175664	C1QC/TLR4/CCL3/LILRB1/LILRB4	5	C9
GO:0150146	cell junction disassembly	4/132	27/18870	3.54367e-05	0.000286033	0.000182308	C1QA/C1QC/C1QB/TREM2	4	C9
GO:0002821	positive regulation of adaptive immune response	7/132	130/18870	3.61388e-05	0.000290708	0.000185287	CD1D/PTPRC/IL1B/HLA-DRA/HLA-DRB1/TREM2/CLEC7A	7	C9
GO:0050730	regulation of peptidyl-tyrosine phosphorylation	9/132	231/18870	3.63652e-05	0.000291538	0.000185816	PTPRC/CSF1R/TREM2/NCF1/CD300A/LILRA5/LILRB4/ITGB2/OSM	9	C9
GO:0002291	T cell activation via T cell receptor contact with antigen bound to MHC molecule on antigen presenting cell	3/132	10/18870	3.87354e-05	0.00030949	0.000197258	HLA-DMB/FGL2/LILRB1	3	C9
GO:0034381	plasma lipoprotein particle clearance	5/132	55/18870	4.07923e-05	0.000324157	0.000206607	TREM2/MSR1/APOE/APOC1/APOC2	5	C9
GO:0010758	regulation of macrophage chemotaxis	4/132	28/18870	4.11193e-05	0.000324157	0.000206607	SLAMF8/CSF1R/C3AR1/CMKLR1	4	C9
GO:0032703	negative regulation of interleukin-2 production	4/132	28/18870	4.11193e-05	0.000324157	0.000206607	LAPTM5/PTPRC/LILRB4/VSIG4	4	C9
GO:0048245	eosinophil chemotaxis	4/132	28/18870	4.11193e-05	0.000324157	0.000206607	CCL18/CCL3/CCL4/CCL3L1	4	C9
GO:0097006	regulation of plasma lipoprotein particle levels	6/132	91/18870	4.28244e-05	0.000336477	0.000214459	TREM2/PLA2G7/MSR1/APOE/APOC1/APOC2	6	C9
GO:0061097	regulation of protein tyrosine kinase activity	5/132	56/18870	4.45418e-05	0.000348812	0.000222321	PTPRC/CSF1R/NCF1/LILRA5/LILRB4	5	C9
GO:0031342	negative regulation of cell killing	4/132	29/18870	4.74407e-05	0.00036907	0.000235232	FCGR2B/PTPRC/IL7R/LILRB1	4	C9
GO:0090025	regulation of monocyte chemotaxis	4/132	29/18870	4.74407e-05	0.00036907	0.000235232	SLAMF8/CCR1/AIF1/PLA2G7	4	C9
GO:0031663	lipopolysaccharide-mediated signaling pathway	5/132	58/18870	5.28367e-05	0.000408202	0.000260174	CD180/LY86/TLR4/SPI1/HCK	5	C9
GO:0045428	regulation of nitric oxide biosynthetic process	5/132	58/18870	5.28367e-05	0.000408202	0.000260174	IL10/IL1B/TLR4/CLEC7A/ACP5	5	C9
GO:0002765	immune response-inhibiting signal transduction	3/132	11/18870	5.29886e-05	0.000408202	0.000260174	LILRB2/LILRB1/LILRB4	3	C9
GO:0043032	positive regulation of macrophage activation	4/132	30/18870	5.44436e-05	0.000418049	0.00026645	IL10/TREM2/TLR4/CCL3	4	C9
GO:0008360	regulation of cell shape	7/132	140/18870	5.79909e-05	0.000443846	0.000282892	CSF1R/LST1/CORO1A/CCL3/HCK/ITGB2/FGR	7	C9
GO:0090322	regulation of superoxide metabolic process	4/132	31/18870	6.21716e-05	0.000473585	0.000301847	CLEC7A/ACP5/TYROBP/ITGB2	4	C9
GO:0080164	regulation of nitric oxide metabolic process	5/132	60/18870	6.2277e-05	0.000473585	0.000301847	IL10/IL1B/TLR4/CLEC7A/ACP5	5	C9
GO:0050852	T cell receptor signaling pathway	7/132	144/18870	6.93168e-05	0.00052543	0.000334891	LAPTM5/PTPRC/FYB1/HLA-DRB1/CD300A/PRAM1/LILRB4	7	C9
GO:0043312	neutrophil degranulation	3/132	12/18870	7.029e-05	0.000529414	0.00033743	SPI1/PRAM1/ITGB2	3	C9
GO:0043380	regulation of memory T cell differentiation	3/132	12/18870	7.029e-05	0.000529414	0.00033743	HLA-DRA/HLA-DRB1/FGL2	3	C9
GO:0032731	positive regulation of interleukin-1 beta production	5/132	62/18870	7.29681e-05	0.00054784	0.000349174	TLR4/CLEC7A/CCL3/TYROBP/LILRA5	5	C9
GO:0034368	protein-lipid complex remodeling	4/132	33/18870	7.99829e-05	0.000591124	0.000376762	PLA2G7/APOE/APOC1/APOC2	4	C9
GO:0034369	plasma lipoprotein particle remodeling	4/132	33/18870	7.99829e-05	0.000591124	0.000376762	PLA2G7/APOE/APOC1/APOC2	4	C9
GO:0045577	regulation of B cell differentiation	4/132	33/18870	7.99829e-05	0.000591124	0.000376762	SLAMF8/IL10/SPI1/IL4I1	4	C9
GO:0045671	negative regulation of osteoclast differentiation	4/132	33/18870	7.99829e-05	0.000591124	0.000376762	TLR4/CCL3/LILRB1/LILRB4	4	C9
GO:0050858	negative regulation of antigen receptor-mediated signaling pathway	4/132	33/18870	7.99829e-05	0.000591124	0.000376762	LAPTM5/FCGR2B/CD300A/LILRB4	4	C9
GO:0048247	lymphocyte chemotaxis	5/132	64/18870	8.502e-05	0.000626394	0.000399241	GPR183/CCL18/CCL3/CCL4/CCL3L1	5	C9
GO:0006898	receptor-mediated endocytosis	9/132	258/18870	8.53694e-05	0.000627015	0.000399637	FCER1G/FCGR2B/MSR1/APOE/APOC1/APOC2/LILRB1/LILRB4/ITGB2	9	C9
GO:0032743	positive regulation of interleukin-2 production	4/132	34/18870	9.0158e-05	0.00065152	0.000415256	PTPRC/IL1B/CD86/CLEC7A	4	C9
GO:0044403	biological process involved in symbiotic interaction	10/132	322/18870	9.04523e-05	0.00065152	0.000415256	CCR5/CD86/CSF1R/HLA-DRB1/CLEC5A/ITGB7/CCL3/CCL4/CD209/APOE	10	C9
GO:0002430	complement receptor mediated signaling pathway	3/132	13/18870	9.09098e-05	0.00065152	0.000415256	C3AR1/CMKLR1/FPR3	3	C9
GO:0033004	negative regulation of mast cell activation	3/132	13/18870	9.09098e-05	0.00065152	0.000415256	CD84/CD300A/CD300LF	3	C9
GO:0036006	cellular response to macrophage colony-stimulating factor stimulus	3/132	13/18870	9.09098e-05	0.00065152	0.000415256	CSF1R/TREM2/TLR4	3	C9
GO:0043379	memory T cell differentiation	3/132	13/18870	9.09098e-05	0.00065152	0.000415256	HLA-DRA/HLA-DRB1/FGL2	3	C9
GO:0070486	leukocyte aggregation	3/132	13/18870	9.09098e-05	0.00065152	0.000415256	S100A9/IL1B/S100A8	3	C9
GO:2001198	regulation of dendritic cell differentiation	3/132	13/18870	9.09098e-05	0.00065152	0.000415256	FCGR2B/LILRB2/LILRB1	3	C9
GO:0050854	regulation of antigen receptor-mediated signaling pathway	5/132	66/18870	9.85477e-05	0.000704125	0.000448785	LAPTM5/FCGR2B/PTPRC/CD300A/LILRB4	5	C9
GO:0002719	negative regulation of cytokine production involved in immune response	4/132	35/18870	0.000101242	0.00071903	0.000458285	IL10/ACP5/LILRB1/LILRB4	4	C9
GO:0034367	protein-containing complex remodeling	4/132	35/18870	0.000101242	0.00071903	0.000458285	PLA2G7/APOE/APOC1/APOC2	4	C9
GO:0009620	response to fungus	5/132	67/18870	0.000105902	0.000748264	0.000476917	S100A9/TLR4/SPI1/CLEC7A/S100A8	5	C9
GO:0002526	acute inflammatory response	6/132	107/18870	0.000105991	0.000748264	0.000476917	FCGR2B/IL1B/CD163/ALOX5AP/OSM/FCGR3A	6	C9
GO:0045920	negative regulation of exocytosis	4/132	36/18870	0.000113283	0.000797361	0.00050821	CD84/FCGR2B/SPI1/CD300A	4	C9
GO:0033700	phospholipid efflux	3/132	14/18870	0.000115112	0.000805442	0.000513361	APOE/APOC1/APOC2	3	C9
GO:0090715	immunological memory formation process	3/132	14/18870	0.000115112	0.000805442	0.000513361	HLA-DRA/HLA-DRB1/FGL2	3	C9
GO:0002711	positive regulation of T cell mediated immunity	5/132	69/18870	0.000121869	0.000847706	0.000540298	CD1D/PTPRC/IL1B/HLA-DRA/HLA-DRB1	5	C9
GO:1901224	positive regulation of non-canonical NF-kappaB signal transduction	5/132	69/18870	0.000121869	0.000847706	0.000540298	LAPTM5/IL1B/CD86/TREM2/TLR4	5	C9
GO:0010934	macrophage cytokine production	4/132	37/18870	0.000126328	0.000873587	0.000556794	LAPTM5/TLR4/ACP5/LILRB1	4	C9
GO:0010935	regulation of macrophage cytokine production	4/132	37/18870	0.000126328	0.000873587	0.000556794	LAPTM5/TLR4/ACP5/LILRB1	4	C9
GO:0042063	gliogenesis	10/132	338/18870	0.000134617	0.000928193	0.000591598	TNFRSF1B/C1QA/S100A9/IL1B/CSF1R/TREM2/TLR4/GPR183/CCL3/S100A8	10	C9
GO:0071404	cellular response to low-density lipoprotein particle stimulus	4/132	38/18870	0.000140429	0.00096545	0.000615344	FCER1G/TREM2/TLR4/ITGB2	4	C9
GO:0071639	positive regulation of monocyte chemotactic protein-1 production	3/132	15/18870	0.000143154	0.000978818	0.000623865	CD84/IL1B/CLEC7A	3	C9
GO:1901222	regulation of non-canonical NF-kappaB signal transduction	6/132	113/18870	0.000143201	0.000978818	0.000623865	LAPTM5/IL1B/CD86/TREM2/TLR4/SPI1	6	C9
GO:0046635	positive regulation of alpha-beta T cell activation	5/132	72/18870	0.000149203	0.00101691	0.00064814	PTPRC/CD86/HLA-DRA/HLA-DRB1/LILRB4	5	C9
GO:0045089	positive regulation of innate immune response	10/132	343/18870	0.000151694	0.00103091	0.000657067	CD1D/TREM2/TLR4/SPI1/SLC15A3/CLEC7A/CD300A/CD300LF/TYROBP/HCK	10	C9
GO:0097242	amyloid-beta clearance	4/132	39/18870	0.000155634	0.00105466	0.000672201	TREM2/MSR1/APOE/ITGB2	4	C9
GO:0006809	nitric oxide biosynthetic process	5/132	73/18870	0.000159283	0.00107323	0.000684041	IL10/IL1B/TLR4/CLEC7A/ACP5	5	C9
GO:0032732	positive regulation of interleukin-1 production	5/132	73/18870	0.000159283	0.00107323	0.000684041	TLR4/CLEC7A/CCL3/TYROBP/LILRA5	5	C9
GO:0045860	positive regulation of protein kinase activity	9/132	282/18870	0.00016719	0.00112331	0.000715958	PTPRC/IL1B/CD86/CSF1R/NCF1/TLR4/PIK3R5/CD300A/LILRA5	9	C9
GO:0001916	positive regulation of T cell mediated cytotoxicity	4/132	40/18870	0.000171995	0.00115231	0.000734445	CD1D/PTPRC/HLA-DRA/HLA-DRB1	4	C9
GO:0032930	positive regulation of superoxide anion generation	3/132	16/18870	0.00017529	0.00116778	0.000744299	CLEC7A/TYROBP/ITGB2	3	C9
GO:0051044	positive regulation of membrane protein ectodomain proteolysis	3/132	16/18870	0.00017529	0.00116778	0.000744299	TNFRSF1B/IL1B/APOE	3	C9
GO:0050830	defense response to Gram-positive bacterium	6/132	118/18870	0.000181525	0.00120592	0.000768609	IL1B/IL7R/MPEG1/RNASE6/ACP5/FGR	6	C9
GO:0010721	negative regulation of cell development	9/132	287/18870	0.000190627	0.00126284	0.000804888	C1QC/FCGR2B/IL1B/TREM2/FGL2/TLR4/CCL3/LILRB1/LILRB4	9	C9
GO:0051897	positive regulation of phosphatidylinositol 3-kinase/protein kinase B signal transduction	7/132	171/18870	0.000202269	0.00133622	0.000851657	CSF1R/TREM2/NCF1/PIK3R5/CCL3/FGR/OSM	7	C9
GO:0043491	phosphatidylinositol 3-kinase/protein kinase B signal transduction	9/132	290/18870	0.000205959	0.0013568	0.000864779	MERTK/CSF1R/TREM2/NCF1/PIK3R5/CCL3/FGR/OSM/FCGR3A	9	C9
GO:0006958	complement activation, classical pathway	4/132	42/18870	0.000208386	0.00135766	0.000865328	C1QA/C1QC/C1QB/TREM2	4	C9
GO:0032733	positive regulation of interleukin-10 production	4/132	42/18870	0.000208386	0.00135766	0.000865328	TREM2/TLR4/CLEC7A/LILRA5	4	C9
GO:0050850	positive regulation of calcium-mediated signaling	4/132	42/18870	0.000208386	0.00135766	0.000865328	TREM2/CLEC7A/CCL3/CCL4	4	C9
GO:2000403	positive regulation of lymphocyte migration	4/132	42/18870	0.000208386	0.00135766	0.000865328	AIF1/CORO1A/CCL3/CCL4	4	C9
GO:0036005	response to macrophage colony-stimulating factor	3/132	17/18870	0.000211765	0.00137589	0.000876943	CSF1R/TREM2/TLR4	3	C9
GO:0021782	glial cell development	6/132	122/18870	0.000217666	0.00140683	0.000896662	C1QA/S100A9/IL1B/TREM2/TLR4/S100A8	6	C9
GO:0046209	nitric oxide metabolic process	5/132	78/18870	0.000217716	0.00140683	0.000896662	IL10/IL1B/TLR4/CLEC7A/ACP5	5	C9
GO:0007259	receptor signaling pathway via JAK-STAT	7/132	174/18870	0.000225028	0.00145011	0.000924251	PTPRC/IL10/IL7R/CSF1R/CD300A/CSF2RA/OSM	7	C9
GO:0032735	positive regulation of interleukin-12 production	4/132	43/18870	0.00022852	0.00146464	0.000933508	LAPTM5/TLR4/CLEC7A/IRF8	4	C9
GO:0033003	regulation of mast cell activation	4/132	43/18870	0.00022852	0.00146464	0.000933508	CD84/CD300A/CD300LF/FGR	4	C9
GO:2001057	reactive nitrogen species metabolic process	5/132	79/18870	0.000231134	0.00147739	0.000941634	IL10/IL1B/TLR4/CLEC7A/ACP5	5	C9
GO:0043409	negative regulation of MAPK cascade	7/132	176/18870	0.000241317	0.00153831	0.000980467	PTPRC/IL1B/TREM2/TLR4/CD300A/APOE/LILRB4	7	C9
GO:0072593	reactive oxygen species metabolic process	8/132	234/18870	0.000244168	0.00155231	0.000989386	NCF1/TLR4/CLEC7A/ACP5/TYROBP/ITGB2/NCF4/CYBB	8	C9
GO:0006509	membrane protein ectodomain proteolysis	4/132	44/18870	0.000250018	0.00157347	0.00100288	TNFRSF1B/IL10/IL1B/APOE	4	C9
GO:0002371	dendritic cell cytokine production	3/132	18/18870	0.00025282	0.00157347	0.00100288	TLR4/CLEC7A/SLAMF9	3	C9
GO:0002923	regulation of humoral immune response mediated by circulating immunoglobulin	3/132	18/18870	0.00025282	0.00157347	0.00100288	FCGR2B/PTPRC/TREM2	3	C9
GO:0034384	high-density lipoprotein particle clearance	3/132	18/18870	0.00025282	0.00157347	0.00100288	TREM2/APOE/APOC2	3	C9
GO:0060263	regulation of respiratory burst	3/132	18/18870	0.00025282	0.00157347	0.00100288	SLAMF8/NCF1/CLEC7A	3	C9
GO:0090713	immunological memory process	3/132	18/18870	0.00025282	0.00157347	0.00100288	HLA-DRA/HLA-DRB1/FGL2	3	C9
GO:0150078	positive regulation of neuroinflammatory response	3/132	18/18870	0.00025282	0.00157347	0.00100288	IL1B/TREM2/CCL3	3	C9
GO:0150079	negative regulation of neuroinflammatory response	3/132	18/18870	0.00025282	0.00157347	0.00100288	TNFRSF1B/PTPRC/TREM2	3	C9
GO:0002720	positive regulation of cytokine production involved in immune response	5/132	81/18870	0.00025985	0.00161298	0.00102806	LAPTM5/IL1B/TLR4/CLEC7A/LILRB1	5	C9
GO:0051651	maintenance of location in cell	8/132	237/18870	0.000266102	0.00164746	0.00105004	S100A9/PTPRC/CCR5/SRGN/CORO1A/CCL3/APOE/S100A8	8	C9
GO:0002347	response to tumor cell	4/132	45/18870	0.000272932	0.00168095	0.00107138	LAPTM5/HLA-DRB1/SPI1/IL4I1	4	C9
GO:1900744	regulation of p38MAPK cascade	4/132	45/18870	0.000272932	0.00168095	0.00107138	IL1B/TREM2/NCF1/SPI1	4	C9
GO:0002708	positive regulation of lymphocyte mediated immunity	6/132	129/18870	0.000294356	0.00180666	0.0011515	CD1D/PTPRC/IL1B/HLA-DRA/HLA-DRB1/TREM2	6	C9
GO:0006816	calcium ion transport	11/132	445/18870	0.000296982	0.00180666	0.0011515	CD84/PTPRC/CCR1/CCR5/PKD2L1/CORO1A/CCL3/CCL4/LILRB2/LILRA5/LILRB1	11	C9
GO:0002523	leukocyte migration involved in inflammatory response	3/132	19/18870	0.000298691	0.00180666	0.0011515	S100A9/SLAMF8/S100A8	3	C9
GO:0002544	chronic inflammatory response	3/132	19/18870	0.000298691	0.00180666	0.0011515	S100A9/IL10/S100A8	3	C9
GO:0010759	positive regulation of macrophage chemotaxis	3/132	19/18870	0.000298691	0.00180666	0.0011515	CSF1R/C3AR1/CMKLR1	3	C9
GO:0043031	negative regulation of macrophage activation	3/132	19/18870	0.000298691	0.00180666	0.0011515	FCGR2B/PTPRC/VSIG4	3	C9
GO:0045346	regulation of MHC class II biosynthetic process	3/132	19/18870	0.000298691	0.00180666	0.0011515	IL10/TLR4/SPI1	3	C9
GO:0050871	positive regulation of B cell activation	5/132	84/18870	0.000307909	0.00185767	0.00118401	PTPRC/IL10/TLR4/SPI1/GPR183	5	C9
GO:0002755	MyD88-dependent toll-like receptor signaling pathway	3/132	20/18870	0.000349608	0.00209322	0.00133415	TLR4/CD300A/CD300LF	3	C9
GO:0045342	MHC class II biosynthetic process	3/132	20/18870	0.000349608	0.00209322	0.00133415	IL10/TLR4/SPI1	3	C9
GO:1903978	regulation of microglial cell activation	3/132	20/18870	0.000349608	0.00209322	0.00133415	PTPRC/TREM2/CCL3	3	C9
GO:0043277	apoptotic cell clearance	4/132	48/18870	0.000350709	0.00209451	0.00133497	MERTK/TREM2/CD300LF/TYROBP	4	C9
GO:0097696	receptor signaling pathway via STAT	7/132	188/18870	0.000360149	0.00214547	0.00136745	PTPRC/IL10/IL7R/CSF1R/CD300A/CSF2RA/OSM	7	C9
GO:0002673	regulation of acute inflammatory response	4/132	49/18870	0.000379827	0.00225136	0.00143494	FCGR2B/IL1B/ALOX5AP/OSM	4	C9
GO:0010543	regulation of platelet activation	4/132	49/18870	0.000379827	0.00225136	0.00143494	FCER1G/PLEK/TLR4/APOE	4	C9
GO:0017157	regulation of exocytosis	7/132	190/18870	0.000383863	0.00226959	0.00144656	CD84/FCGR2B/SPI1/CD300A/PRAM1/ITGB2/FGR	7	C9
GO:0051924	regulation of calcium ion transport	8/132	251/18870	0.000390883	0.00230534	0.00146934	CD84/CCR1/CORO1A/CCL3/CCL4/LILRB2/LILRA5/LILRB1	8	C9
GO:0002888	positive regulation of myeloid leukocyte mediated immunity	3/132	21/18870	0.000405796	0.00235222	0.00149922	SPI1/TYROBP/ITGB2	3	C9
GO:0030502	negative regulation of bone mineralization	3/132	21/18870	0.000405796	0.00235222	0.00149922	CCR1/SRGN/CCL3	3	C9
GO:0050765	negative regulation of phagocytosis	3/132	21/18870	0.000405796	0.00235222	0.00149922	FCGR2B/CD300A/CD300LF	3	C9
GO:0071605	monocyte chemotactic protein-1 production	3/132	21/18870	0.000405796	0.00235222	0.00149922	CD84/IL1B/CLEC7A	3	C9
GO:0071637	regulation of monocyte chemotactic protein-1 production	3/132	21/18870	0.000405796	0.00235222	0.00149922	CD84/IL1B/CLEC7A	3	C9
GO:0090026	positive regulation of monocyte chemotaxis	3/132	21/18870	0.000405796	0.00235222	0.00149922	CCR1/AIF1/PLA2G7	3	C9
GO:1903975	regulation of glial cell migration	3/132	21/18870	0.000405796	0.00235222	0.00149922	TREM2/GPR183/CCL3	3	C9
GO:0061082	myeloid leukocyte cytokine production	4/132	50/18870	0.000410634	0.00236866	0.0015097	LAPTM5/TLR4/ACP5/LILRB1	4	C9
GO:0071827	plasma lipoprotein particle organization	4/132	50/18870	0.000410634	0.00236866	0.0015097	PLA2G7/APOE/APOC1/APOC2	4	C9
GO:0002758	innate immune response-activating signaling pathway	8/132	255/18870	0.000434176	0.00249836	0.00159237	TREM2/TLR4/SLC15A3/CLEC7A/CD300A/CD300LF/TYROBP/HCK	8	C9
GO:0030449	regulation of complement activation	3/132	22/18870	0.000467472	0.00267693	0.00170618	IL1B/TREM2/VSIG4	3	C9
GO:0097062	dendritic spine maintenance	3/132	22/18870	0.000467472	0.00267693	0.00170618	FCGR2B/TREM2/APOE	3	C9
GO:0032692	negative regulation of interleukin-1 production	4/132	52/18870	0.000477534	0.00271483	0.00173034	IL10/TREM2/ACP5/LILRB4	4	C9
GO:0035306	positive regulation of dephosphorylation	4/132	52/18870	0.000477534	0.00271483	0.00173034	PTPRC/PLEK/CD300A/LILRB2	4	C9
GO:0046638	positive regulation of alpha-beta T cell differentiation	4/132	52/18870	0.000477534	0.00271483	0.00173034	CD86/HLA-DRA/HLA-DRB1/LILRB4	4	C9
GO:2000106	regulation of leukocyte apoptotic process	5/132	93/18870	0.000493015	0.00279612	0.00178215	IL10/MERTK/CCR5/IL7R/LILRB1	5	C9
GO:0071825	protein-lipid complex organization	4/132	53/18870	0.000513738	0.00289974	0.00184819	PLA2G7/APOE/APOC1/APOC2	4	C9
GO:1904645	response to amyloid-beta	4/132	53/18870	0.000513738	0.00289974	0.00184819	FCGR2B/TREM2/TLR4/MMP9	4	C9
GO:0045638	negative regulation of myeloid cell differentiation	5/132	95/18870	0.00054356	0.00306076	0.00195082	C1QC/TLR4/CCL3/LILRB1/LILRB4	5	C9
GO:0051090	regulation of DNA-binding transcription factor activity	10/132	406/18870	0.000577522	0.00324427	0.00206779	ADORA3/S100A9/IL10/IL1B/TLR4/SPI1/CLEC7A/CMKLR1/HCK/S100A8	10	C9
GO:0060143	positive regulation of syncytium formation by plasma membrane fusion	3/132	24/18870	0.000608145	0.00340015	0.00216713	CD53/TREM2/TYROBP	3	C9
GO:0060907	positive regulation of macrophage cytokine production	3/132	24/18870	0.000608145	0.00340015	0.00216713	LAPTM5/TLR4/LILRB1	3	C9
GO:0038061	non-canonical NF-kappaB signal transduction	6/132	148/18870	0.00061195	0.00341335	0.00217555	LAPTM5/IL1B/CD86/TREM2/TLR4/SPI1	6	C9
GO:0050832	defense response to fungus	4/132	56/18870	0.000634045	0.00352827	0.0022488	S100A9/SPI1/CLEC7A/S100A8	4	C9
GO:0002832	negative regulation of response to biotic stimulus	6/132	150/18870	0.000656702	0.00364578	0.00232369	SLAMF8/TREM2/FGL2/IL4I1/LILRB1/VSIG4	6	C9
GO:0038066	p38MAPK cascade	4/132	57/18870	0.000678233	0.00375649	0.00239425	IL1B/TREM2/NCF1/SPI1	4	C9
GO:0048143	astrocyte activation	3/132	25/18870	0.000687552	0.00379921	0.00242148	C1QA/IL1B/TREM2	3	C9
GO:0002218	activation of innate immune response	8/132	276/18870	0.000730102	0.00402492	0.00256535	TREM2/TLR4/SLC15A3/CLEC7A/CD300A/CD300LF/TYROBP/HCK	8	C9
GO:0033619	membrane protein proteolysis	4/132	59/18870	0.000773079	0.00424207	0.00270375	TNFRSF1B/IL10/IL1B/APOE	4	C9
GO:2000107	negative regulation of leukocyte apoptotic process	4/132	59/18870	0.000773079	0.00424207	0.00270375	MERTK/CCR5/IL7R/LILRB1	4	C9
GO:0032677	regulation of interleukin-8 production	5/132	103/18870	0.00078553	0.00430041	0.00274093	PTPRC/IL10/IL1B/TLR4/CLEC7A	5	C9
GO:0046718	viral entry into host cell	6/132	156/18870	0.000806318	0.00440402	0.00280697	CCR5/CD86/HLA-DRB1/CLEC5A/ITGB7/CD209	6	C9
GO:0032637	interleukin-8 production	5/132	104/18870	0.000820631	0.00447187	0.00285022	PTPRC/IL10/IL1B/TLR4/CLEC7A	5	C9
GO:0002763	positive regulation of myeloid leukocyte differentiation	4/132	60/18870	0.00082385	0.00447909	0.00285482	CCR1/HLA-DRB1/TREM2/TYROBP	4	C9
GO:0045672	positive regulation of osteoclast differentiation	3/132	27/18870	0.000865504	0.00469476	0.00299228	CCR1/TREM2/TYROBP	3	C9
GO:0016032	viral process	10/132	432/18870	0.000928611	0.00502555	0.00320311	CCR5/CD86/CSF1R/HLA-DRB1/CLEC5A/ITGB7/CCL3/CCL4/CD209/APOE	10	C9
GO:0002675	positive regulation of acute inflammatory response	3/132	28/18870	0.00096443	0.00518381	0.00330398	IL1B/ALOX5AP/OSM	3	C9
GO:0010922	positive regulation of phosphatase activity	3/132	28/18870	0.00096443	0.00518381	0.00330398	PTPRC/PLEK/CD300A	3	C9
GO:0042832	defense response to protozoan	3/132	28/18870	0.00096443	0.00518381	0.00330398	IL10/CLEC7A/IRF8	3	C9
GO:0000768	syncytium formation by plasma membrane fusion	4/132	63/18870	0.000990244	0.00529848	0.00337707	CD53/DOCK2/TREM2/TYROBP	4	C9
GO:0140253	cell-cell fusion	4/132	63/18870	0.000990244	0.00529848	0.00337707	CD53/DOCK2/TREM2/TYROBP	4	C9
GO:0009615	response to virus	10/132	436/18870	0.000995621	0.00531522	0.00338774	PTPRC/IL1B/TREM2/FGL2/WDFY4/RNASE6/ITGAX/CCL4/LILRB1/FGR	10	C9
GO:0044409	entry into host	6/132	163/18870	0.00101273	0.00539441	0.00343821	CCR5/CD86/HLA-DRB1/CLEC5A/ITGB7/CD209	6	C9
GO:0002712	regulation of B cell mediated immunity	4/132	64/18870	0.00105059	0.00557097	0.00355074	FCGR2B/PTPRC/IL10/TREM2	4	C9
GO:0002889	regulation of immunoglobulin mediated immune response	4/132	64/18870	0.00105059	0.00557097	0.00355074	FCGR2B/PTPRC/IL10/TREM2	4	C9
GO:0001773	myeloid dendritic cell activation	3/132	29/18870	0.00107024	0.0056498	0.00360098	IL10/DOCK2/SPI1	3	C9
GO:0036037	CD8-positive, alpha-beta T cell activation	3/132	29/18870	0.00107024	0.0056498	0.00360098	WDFY4/LILRB1/LILRB4	3	C9
GO:0071347	cellular response to interleukin-1	5/132	111/18870	0.00110008	0.00579442	0.00369316	IL1B/CCL18/CCL3/CCL4/CCL3L1	5	C9
GO:0043304	regulation of mast cell degranulation	3/132	30/18870	0.0011831	0.00616484	0.00392925	CD84/CD300A/FGR	3	C9
GO:0060142	regulation of syncytium formation by plasma membrane fusion	3/132	30/18870	0.0011831	0.00616484	0.00392925	CD53/TREM2/TYROBP	3	C9
GO:0061098	positive regulation of protein tyrosine kinase activity	3/132	30/18870	0.0011831	0.00616484	0.00392925	CSF1R/NCF1/LILRA5	3	C9
GO:0070168	negative regulation of biomineral tissue development	3/132	30/18870	0.0011831	0.00616484	0.00392925	CCR1/SRGN/CCL3	3	C9
GO:0050731	positive regulation of peptidyl-tyrosine phosphorylation	6/132	168/18870	0.00118344	0.00616484	0.00392925	PTPRC/CSF1R/TREM2/NCF1/LILRA5/OSM	6	C9
GO:0006949	syncytium formation	4/132	67/18870	0.00124709	0.0064679	0.00412241	CD53/DOCK2/TREM2/TYROBP	4	C9
GO:0060760	positive regulation of response to cytokine stimulus	4/132	67/18870	0.00124709	0.0064679	0.00412241	LAPTM5/TREM2/TLR4/CD300LF	4	C9
GO:0001562	response to protozoan	3/132	31/18870	0.0013032	0.00672942	0.0042891	IL10/CLEC7A/IRF8	3	C9
GO:1900745	positive regulation of p38MAPK cascade	3/132	31/18870	0.0013032	0.00672942	0.0042891	IL1B/NCF1/SPI1	3	C9
GO:2000379	positive regulation of reactive oxygen species metabolic process	4/132	68/18870	0.00131793	0.00679062	0.00432811	TLR4/CLEC7A/TYROBP/ITGB2	4	C9
GO:0007204	positive regulation of cytosolic calcium ion concentration	6/132	173/18870	0.00137538	0.00707126	0.00450697	CD52/CCR1/CCR5/C3AR1/CMKLR1/FPR3	6	C9
GO:0032715	negative regulation of interleukin-6 production	4/132	69/18870	0.00139153	0.00710792	0.00453034	CD84/IL10/TLR4/LILRB4	4	C9
GO:0045576	mast cell activation	4/132	69/18870	0.00139153	0.00710792	0.00453034	CD84/CD300A/CD300LF/FGR	4	C9
GO:2000401	regulation of lymphocyte migration	4/132	69/18870	0.00139153	0.00710792	0.00453034	AIF1/CORO1A/CCL3/CCL4	4	C9
GO:0019883	antigen processing and presentation of endogenous antigen	3/132	32/18870	0.00143071	0.0072766	0.00463785	CD1D/HLA-DRA/HLA-DRB1	3	C9
GO:0033006	regulation of mast cell activation involved in immune response	3/132	32/18870	0.00143071	0.0072766	0.00463785	CD84/CD300A/FGR	3	C9
GO:0015850	organic hydroxy compound transport	8/132	308/18870	0.00147445	0.00748301	0.00476941	ADORA3/TREM2/MSR1/AQP9/APOE/APOC1/APOC2/LILRB1	8	C9
GO:0071887	leukocyte apoptotic process	5/132	121/18870	0.00161425	0.00817496	0.00521043	IL10/MERTK/CCR5/IL7R/LILRB1	5	C9
GO:0043954	cellular component maintenance	4/132	72/18870	0.0016295	0.00823453	0.0052484	FCGR2B/CSF1R/TREM2/APOE	4	C9
GO:0032874	positive regulation of stress-activated MAPK cascade	5/132	122/18870	0.00167393	0.00844106	0.00538003	FCGR2B/IL1B/NCF1/TLR4/SPI1	5	C9
GO:0043372	positive regulation of CD4-positive, alpha-beta T cell differentiation	3/132	34/18870	0.00170858	0.0085918	0.00547611	CD86/HLA-DRA/HLA-DRB1	3	C9
GO:0033344	cholesterol efflux	4/132	73/18870	0.00171473	0.0085918	0.00547611	TREM2/APOE/APOC1/APOC2	4	C9
GO:0042093	T-helper cell differentiation	4/132	73/18870	0.00171473	0.0085918	0.00547611	CD86/HLA-DRA/HLA-DRB1/GPR183	4	C9
GO:0032479	regulation of type I interferon production	5/132	123/18870	0.00173522	0.00865781	0.00551819	IL10/TLR4/IRF8/TYROBP/LILRB1	5	C9
GO:0032606	type I interferon production	5/132	123/18870	0.00173522	0.00865781	0.00551819	IL10/TLR4/IRF8/TYROBP/LILRB1	5	C9
GO:0022604	regulation of cell morphogenesis	7/132	247/18870	0.00178201	0.00887252	0.00565503	CSF1R/LST1/CORO1A/CCL3/HCK/ITGB2/FGR	7	C9
GO:0046632	alpha-beta T cell differentiation	5/132	124/18870	0.00179814	0.00891532	0.00568231	CD86/HLA-DRA/HLA-DRB1/GPR183/LILRB4	5	C9
GO:0070304	positive regulation of stress-activated protein kinase signaling cascade	5/132	124/18870	0.00179814	0.00891532	0.00568231	FCGR2B/IL1B/NCF1/TLR4/SPI1	5	C9
GO:0046637	regulation of alpha-beta T cell differentiation	4/132	74/18870	0.001803	0.00892072	0.00568576	CD86/HLA-DRA/HLA-DRB1/LILRB4	4	C9
GO:0051896	regulation of phosphatidylinositol 3-kinase/protein kinase B signal transduction	7/132	248/18870	0.00182329	0.00900224	0.00573772	CSF1R/TREM2/NCF1/PIK3R5/CCL3/FGR/OSM	7	C9
GO:1905952	regulation of lipid localization	6/132	183/18870	0.00182976	0.00901539	0.00574609	IL1B/TREM2/MSR1/APOE/APOC1/APOC2	6	C9
GO:0097193	intrinsic apoptotic signaling pathway	8/132	319/18870	0.00183773	0.00903581	0.00575911	TNFRSF1B/S100A9/FCGR2B/IL10/TREM2/BCL2A1/MMP9/S100A8	8	C9
GO:0002446	neutrophil mediated immunity	3/132	35/18870	0.00185927	0.00906633	0.00577856	SPI1/PRAM1/ITGB2	3	C9
GO:0032633	interleukin-4 production	3/132	35/18870	0.00185927	0.00906633	0.00577856	FCER1G/CD86/HLA-DRB1	3	C9
GO:0032673	regulation of interleukin-4 production	3/132	35/18870	0.00185927	0.00906633	0.00577856	FCER1G/CD86/HLA-DRB1	3	C9
GO:0061081	positive regulation of myeloid leukocyte cytokine production involved in immune response	3/132	35/18870	0.00185927	0.00906633	0.00577856	LAPTM5/TLR4/LILRB1	3	C9
GO:0002294	CD4-positive, alpha-beta T cell differentiation involved in immune response	4/132	75/18870	0.00189439	0.00921856	0.00587559	CD86/HLA-DRA/HLA-DRB1/GPR183	4	C9
GO:0010959	regulation of metal ion transport	9/132	398/18870	0.00195945	0.0094961	0.00605248	CD84/CCR1/TREM2/CORO1A/CCL3/CCL4/LILRB2/LILRA5/LILRB1	9	C9
GO:2001233	regulation of apoptotic signaling pathway	9/132	398/18870	0.00195945	0.0094961	0.00605248	S100A9/FCGR2B/PTPRC/IL10/IL1B/TREM2/TLR4/MMP9/S100A8	9	C9
GO:0032872	regulation of stress-activated MAPK cascade	6/132	186/18870	0.00198604	0.00956059	0.00609358	FCGR2B/IL1B/TREM2/NCF1/TLR4/SPI1	6	C9
GO:0002287	alpha-beta T cell activation involved in immune response	4/132	76/18870	0.00198893	0.00956059	0.00609358	CD86/HLA-DRA/HLA-DRB1/GPR183	4	C9
GO:0002293	alpha-beta T cell differentiation involved in immune response	4/132	76/18870	0.00198893	0.00956059	0.00609358	CD86/HLA-DRA/HLA-DRB1/GPR183	4	C9
GO:0042267	natural killer cell mediated cytotoxicity	4/132	76/18870	0.00198893	0.00956059	0.00609358	SLAMF7/CORO1A/LILRB1/FCGR3A	4	C9
GO:0010001	glial cell differentiation	7/132	252/18870	0.00199589	0.00957463	0.00610253	TNFRSF1B/C1QA/S100A9/IL1B/TREM2/TLR4/S100A8	7	C9
GO:0010984	regulation of lipoprotein particle clearance	3/132	36/18870	0.00201799	0.00966104	0.00615761	TREM2/APOC1/APOC2	3	C9
GO:0030301	cholesterol transport	5/132	128/18870	0.00206665	0.00982641	0.00626301	TREM2/MSR1/APOE/APOC1/APOC2	5	C9
GO:0002637	regulation of immunoglobulin production	4/132	77/18870	0.00208668	0.00982641	0.00626301	FCGR2B/PTPRC/IL10/CD86	4	C9
GO:0050853	B cell receptor signaling pathway	4/132	77/18870	0.00208668	0.00982641	0.00626301	FCGR2B/PTPRC/KLHL6/CD300A	4	C9
GO:0044000	movement in host	6/132	188/18870	0.00209571	0.00982641	0.00626301	CCR5/CD86/HLA-DRB1/CLEC5A/ITGB7/CD209	6	C9
GO:0002361	CD4-positive, CD25-positive, alpha-beta regulatory T cell differentiation	2/132	10/18870	0.00210655	0.00982641	0.00626301	HLA-DRA/HLA-DRB1	2	C9
GO:0010572	positive regulation of platelet activation	2/132	10/18870	0.00210655	0.00982641	0.00626301	PLEK/TLR4	2	C9
GO:0031666	positive regulation of lipopolysaccharide-mediated signaling pathway	2/132	10/18870	0.00210655	0.00982641	0.00626301	CD180/LY86	2	C9
GO:0035747	natural killer cell chemotaxis	2/132	10/18870	0.00210655	0.00982641	0.00626301	CCL3/CCL4	2	C9
GO:0070391	response to lipoteichoic acid	2/132	10/18870	0.00210655	0.00982641	0.00626301	TREM2/TLR4	2	C9
GO:0070432	regulation of nucleotide-binding oligomerization domain containing 2 signaling pathway	2/132	10/18870	0.00210655	0.00982641	0.00626301	TLR4/SLC15A3	2	C9
GO:0071223	cellular response to lipoteichoic acid	2/132	10/18870	0.00210655	0.00982641	0.00626301	TREM2/TLR4	2	C9
GO:1903980	positive regulation of microglial cell activation	2/132	10/18870	0.00210655	0.00982641	0.00626301	TREM2/CCL3	2	C9
GO:2000425	regulation of apoptotic cell clearance	2/132	10/18870	0.00210655	0.00982641	0.00626301	TREM2/CD300LF	2	C9
GO:0070302	regulation of stress-activated protein kinase signaling cascade	6/132	189/18870	0.00215223	0.0100197	0.00638622	FCGR2B/IL1B/TREM2/NCF1/TLR4/SPI1	6	C9
GO:0071276	cellular response to cadmium ion	3/132	37/18870	0.00218491	0.0101519	0.00647045	NCF1/MMP9/CYBB	3	C9
GO:2001242	regulation of intrinsic apoptotic signaling pathway	6/132	190/18870	0.00220989	0.0102478	0.00653161	S100A9/FCGR2B/IL10/TREM2/MMP9/S100A8	6	C9
GO:0002228	natural killer cell mediated immunity	4/132	79/18870	0.00229206	0.010608	0.0067612	SLAMF7/CORO1A/LILRB1/FCGR3A	4	C9
GO:0002369	T cell cytokine production	3/132	38/18870	0.00236015	0.0108594	0.00692142	TNFRSF1B/IL1B/LILRB4	3	C9
GO:0002724	regulation of T cell cytokine production	3/132	38/18870	0.00236015	0.0108594	0.00692142	TNFRSF1B/IL1B/LILRB4	3	C9
GO:0045429	positive regulation of nitric oxide biosynthetic process	3/132	38/18870	0.00236015	0.0108594	0.00692142	IL1B/TLR4/CLEC7A	3	C9
GO:0032371	regulation of sterol transport	4/132	80/18870	0.00239979	0.010999	0.00701039	TREM2/APOE/APOC1/APOC2	4	C9
GO:0032374	regulation of cholesterol transport	4/132	80/18870	0.00239979	0.010999	0.00701039	TREM2/APOE/APOC1/APOC2	4	C9
GO:0030168	platelet activation	5/132	133/18870	0.0024421	0.0111713	0.00712019	FCER1G/PLEK/MERTK/TLR4/APOE	5	C9
GO:0002534	cytokine production involved in inflammatory response	4/132	81/18870	0.00251095	0.011442	0.00729273	TREM2/TLR4/CLEC7A/LILRB4	4	C9
GO:1900015	regulation of cytokine production involved in inflammatory response	4/132	81/18870	0.00251095	0.011442	0.00729273	TREM2/TLR4/CLEC7A/LILRB4	4	C9
GO:1904407	positive regulation of nitric oxide metabolic process	3/132	39/18870	0.00254386	0.0115014	0.0073306	IL1B/TLR4/CLEC7A	3	C9
GO:0002604	regulation of dendritic cell antigen processing and presentation	2/132	11/18870	0.0025629	0.0115014	0.0073306	FCGR2B/FGL2	2	C9
GO:0006568	tryptophan metabolic process	2/132	11/18870	0.0025629	0.0115014	0.0073306	KYNU/IL4I1	2	C9
GO:0035666	TRIF-dependent toll-like receptor signaling pathway	2/132	11/18870	0.0025629	0.0115014	0.0073306	TLR4/CD300LF	2	C9
GO:0043320	natural killer cell degranulation	2/132	11/18870	0.0025629	0.0115014	0.0073306	CORO1A/FCGR3A	2	C9
GO:0046643	regulation of gamma-delta T cell activation	2/132	11/18870	0.0025629	0.0115014	0.0073306	PTPRC/LILRB1	2	C9
GO:2000644	regulation of receptor catabolic process	2/132	11/18870	0.0025629	0.0115014	0.0073306	LAPTM5/APOE	2	C9
GO:2001204	regulation of osteoclast development	2/132	11/18870	0.0025629	0.0115014	0.0073306	TYROBP/LILRB1	2	C9
GO:0030279	negative regulation of ossification	3/132	40/18870	0.00273617	0.0122558	0.00781139	CCR1/SRGN/CCL3	3	C9
GO:0070555	response to interleukin-1	5/132	140/18870	0.00304793	0.0134828	0.00859345	IL1B/CCL18/CCL3/CCL4/CCL3L1	5	C9
GO:0002424	T cell mediated immune response to tumor cell	2/132	12/18870	0.00306142	0.0134828	0.00859345	HLA-DRB1/IL4I1	2	C9
GO:0002645	positive regulation of tolerance induction	2/132	12/18870	0.00306142	0.0134828	0.00859345	LILRB2/LILRB4	2	C9
GO:0034370	triglyceride-rich lipoprotein particle remodeling	2/132	12/18870	0.00306142	0.0134828	0.00859345	APOE/APOC2	2	C9
GO:0034372	very-low-density lipoprotein particle remodeling	2/132	12/18870	0.00306142	0.0134828	0.00859345	APOE/APOC2	2	C9
GO:0045060	negative thymic T cell selection	2/132	12/18870	0.00306142	0.0134828	0.00859345	PTPRC/DOCK2	2	C9
GO:0051238	sequestering of metal ion	2/132	12/18870	0.00306142	0.0134828	0.00859345	S100A9/S100A8	2	C9
GO:0071635	negative regulation of transforming growth factor beta production	2/132	12/18870	0.00306142	0.0134828	0.00859345	TYROBP/LILRB1	2	C9
GO:2000508	regulation of dendritic cell chemotaxis	2/132	12/18870	0.00306142	0.0134828	0.00859345	SLAMF8/SPI1	2	C9
GO:0015918	sterol transport	5/132	141/18870	0.00314257	0.0138088	0.00880126	TREM2/MSR1/APOE/APOC1/APOC2	5	C9
GO:0035307	positive regulation of protein dephosphorylation	3/132	42/18870	0.00314713	0.0138088	0.00880126	PTPRC/CD300A/LILRB2	3	C9
GO:0043405	regulation of MAP kinase activity	5/132	142/18870	0.00323932	0.0141426	0.009014	IL1B/TLR4/PIK3R5/CD300A/APOE	5	C9
GO:0045862	positive regulation of proteolysis	8/132	350/18870	0.00325156	0.0141426	0.009014	TNFRSF1B/LAPTM5/S100A9/IL1B/TREM2/CLEC7A/APOE/S100A8	8	C9
GO:0032088	negative regulation of NF-kappaB transcription factor activity	4/132	87/18870	0.0032531	0.0141426	0.009014	ADORA3/IL10/SPI1/CMKLR1	4	C9
GO:0033077	T cell differentiation in thymus	4/132	87/18870	0.0032531	0.0141426	0.009014	PTPRC/IL1B/IL7R/DOCK2	4	C9
GO:0051851	modulation by host of symbiont process	4/132	87/18870	0.0032531	0.0141426	0.009014	CSF1R/CCL3/CCL4/APOE	4	C9
GO:0032814	regulation of natural killer cell activation	3/132	43/18870	0.00336602	0.0145533	0.00927575	TYROBP/FGR/FCGR3A	3	C9
GO:0045622	regulation of T-helper cell differentiation	3/132	43/18870	0.00336602	0.0145533	0.00927575	CD86/HLA-DRA/HLA-DRB1	3	C9
GO:1904646	cellular response to amyloid-beta	3/132	43/18870	0.00336602	0.0145533	0.00927575	FCGR2B/TREM2/TLR4	3	C9
GO:0046330	positive regulation of JNK cascade	4/132	88/18870	0.00338981	0.0146294	0.00932426	FCGR2B/IL1B/NCF1/TLR4	4	C9
GO:0050829	defense response to Gram-negative bacterium	4/132	89/18870	0.00353038	0.0151289	0.00964263	TREM2/TLR4/MPEG1/RNASE6	4	C9
GO:0062207	regulation of pattern recognition receptor signaling pathway	5/132	145/18870	0.00354243	0.0151289	0.00964263	TREM2/TLR4/SLC15A3/CD300A/CD300LF	5	C9
GO:0032691	negative regulation of interleukin-1 beta production	3/132	44/18870	0.00359402	0.0151289	0.00964263	TREM2/ACP5/LILRB4	3	C9
GO:2000516	positive regulation of CD4-positive, alpha-beta T cell activation	3/132	44/18870	0.00359402	0.0151289	0.00964263	CD86/HLA-DRA/HLA-DRB1	3	C9
GO:0002357	defense response to tumor cell	2/132	13/18870	0.00360151	0.0151289	0.00964263	LAPTM5/SPI1	2	C9
GO:0002664	regulation of T cell tolerance induction	2/132	13/18870	0.00360151	0.0151289	0.00964263	LILRB2/LILRB4	2	C9
GO:0006586	indolalkylamine metabolic process	2/132	13/18870	0.00360151	0.0151289	0.00964263	KYNU/IL4I1	2	C9
GO:0032490	detection of molecule of bacterial origin	2/132	13/18870	0.00360151	0.0151289	0.00964263	TREM2/TLR4	2	C9
GO:0043383	negative T cell selection	2/132	13/18870	0.00360151	0.0151289	0.00964263	PTPRC/DOCK2	2	C9
GO:0061517	macrophage proliferation	2/132	13/18870	0.00360151	0.0151289	0.00964263	CSF1R/TREM2	2	C9
GO:0098761	cellular response to interleukin-7	2/132	13/18870	0.00360151	0.0151289	0.00964263	IL7R/LSP1	2	C9
GO:1900272	negative regulation of long-term synaptic potentiation	2/132	13/18870	0.00360151	0.0151289	0.00964263	TYROBP/APOE	2	C9
GO:1902950	regulation of dendritic spine maintenance	2/132	13/18870	0.00360151	0.0151289	0.00964263	FCGR2B/APOE	2	C9
GO:1903977	positive regulation of glial cell migration	2/132	13/18870	0.00360151	0.0151289	0.00964263	TREM2/CCL3	2	C9
GO:1905907	negative regulation of amyloid fibril formation	2/132	13/18870	0.00360151	0.0151289	0.00964263	TREM2/APOE	2	C9
GO:0051701	biological process involved in interaction with host	6/132	211/18870	0.00371167	0.015564	0.00991995	CCR5/CD86/HLA-DRB1/CLEC5A/ITGB7/CD209	6	C9
GO:2000377	regulation of reactive oxygen species metabolic process	5/132	147/18870	0.0037555	0.0157199	0.0100193	TLR4/CLEC7A/ACP5/TYROBP/ITGB2	5	C9
GO:0002220	innate immune response activating cell surface receptor signaling pathway	4/132	91/18870	0.00382332	0.0159242	0.0101496	TREM2/TLR4/CLEC7A/TYROBP	4	C9
GO:0030890	positive regulation of B cell proliferation	3/132	45/18870	0.00383124	0.0159242	0.0101496	PTPRC/TLR4/GPR183	3	C9
GO:0032480	negative regulation of type I interferon production	3/132	45/18870	0.00383124	0.0159242	0.0101496	IL10/TYROBP/LILRB1	3	C9
GO:0050856	regulation of T cell receptor signaling pathway	3/132	45/18870	0.00383124	0.0159242	0.0101496	LAPTM5/CD300A/LILRB4	3	C9
GO:1900271	regulation of long-term synaptic potentiation	3/132	46/18870	0.0040778	0.0169193	0.0107838	TYROBP/APOE/LILRB2	3	C9
GO:0051092	positive regulation of NF-kappaB transcription factor activity	5/132	150/18870	0.00409213	0.016949	0.0108027	S100A9/IL1B/TLR4/CLEC7A/S100A8	5	C9
GO:0043367	CD4-positive, alpha-beta T cell differentiation	4/132	93/18870	0.00413231	0.0170255	0.0108514	CD86/HLA-DRA/HLA-DRB1/GPR183	4	C9
GO:0002524	hypersensitivity	2/132	14/18870	0.00418258	0.0170255	0.0108514	FCGR2B/FCGR3A	2	C9
GO:0032621	interleukin-18 production	2/132	14/18870	0.00418258	0.0170255	0.0108514	CD84/IL10	2	C9
GO:0032661	regulation of interleukin-18 production	2/132	14/18870	0.00418258	0.0170255	0.0108514	CD84/IL10	2	C9
GO:0034116	positive regulation of heterotypic cell-cell adhesion	2/132	14/18870	0.00418258	0.0170255	0.0108514	IL10/IL1B	2	C9
GO:0043922	negative regulation by host of viral transcription	2/132	14/18870	0.00418258	0.0170255	0.0108514	CCL3/CCL4	2	C9
GO:0045059	positive thymic T cell selection	2/132	14/18870	0.00418258	0.0170255	0.0108514	PTPRC/DOCK2	2	C9
GO:0045348	positive regulation of MHC class II biosynthetic process	2/132	14/18870	0.00418258	0.0170255	0.0108514	IL10/TLR4	2	C9
GO:0098760	response to interleukin-7	2/132	14/18870	0.00418258	0.0170255	0.0108514	IL7R/LSP1	2	C9
GO:0140052	cellular response to oxidised low-density lipoprotein particle stimulus	2/132	14/18870	0.00418258	0.0170255	0.0108514	TREM2/TLR4	2	C9
GO:0019915	lipid storage	4/132	94/18870	0.00429296	0.0174447	0.0111187	IL1B/TREM2/MSR1/APOE	4	C9
GO:0032368	regulation of lipid transport	5/132	153/18870	0.00444982	0.0180511	0.0115052	IL1B/TREM2/APOE/APOC1/APOC2	5	C9
GO:0031295	T cell costimulation	3/132	48/18870	0.00459933	0.0185939	0.0118511	CD86/LILRB2/LILRB4	3	C9
GO:0042088	T-helper 1 type immune response	3/132	48/18870	0.00459933	0.0185939	0.0118511	IL1B/HLA-DRB1/TLR4	3	C9
GO:0006869	lipid transport	9/132	453/18870	0.00461209	0.0186136	0.0118637	IL1B/TREM2/MSR1/SLCO2B1/AQP9/APOBR/APOE/APOC1/APOC2	9	C9
GO:0050688	regulation of defense response to virus	4/132	97/18870	0.00480007	0.0192242	0.0122529	IL1B/TREM2/FGL2/LILRB1	4	C9
GO:0002517	T cell tolerance induction	2/132	15/18870	0.00480403	0.0192242	0.0122529	LILRB2/LILRB4	2	C9
GO:0060099	regulation of phagocytosis, engulfment	2/132	15/18870	0.00480403	0.0192242	0.0122529	TREM2/CD300A	2	C9
GO:0070424	regulation of nucleotide-binding oligomerization domain containing signaling pathway	2/132	15/18870	0.00480403	0.0192242	0.0122529	TLR4/SLC15A3	2	C9
GO:1905153	regulation of membrane invagination	2/132	15/18870	0.00480403	0.0192242	0.0122529	TREM2/CD300A	2	C9
GO:0046427	positive regulation of receptor signaling pathway via JAK-STAT	3/132	49/18870	0.00487451	0.0194405	0.0123907	IL10/IL7R/CD300A	3	C9
GO:0050732	negative regulation of peptidyl-tyrosine phosphorylation	3/132	49/18870	0.00487451	0.0194405	0.0123907	PTPRC/CD300A/LILRB4	3	C9
GO:0007596	blood coagulation	6/132	224/18870	0.004959	0.0197442	0.0125842	FCER1G/PLEK/MERTK/TLR4/APOE/WAS	6	C9
GO:0048661	positive regulation of smooth muscle cell proliferation	4/132	98/18870	0.00497767	0.0197852	0.0126104	IL10/AIF1/TLR4/MMP9	4	C9
GO:0031294	lymphocyte costimulation	3/132	50/18870	0.00515944	0.0204733	0.013049	CD86/LILRB2/LILRB4	3	C9
GO:0043407	negative regulation of MAP kinase activity	3/132	51/18870	0.00545421	0.0211891	0.0135052	IL1B/CD300A/APOE	3	C9
GO:0002756	MyD88-independent toll-like receptor signaling pathway	2/132	16/18870	0.00546527	0.0211891	0.0135052	TLR4/CD300LF	2	C9
GO:0009074	aromatic amino acid family catabolic process	2/132	16/18870	0.00546527	0.0211891	0.0135052	KYNU/IL4I1	2	C9
GO:0016045	detection of bacterium	2/132	16/18870	0.00546527	0.0211891	0.0135052	CD1D/HLA-DRB1	2	C9
GO:0017014	protein nitrosylation	2/132	16/18870	0.00546527	0.0211891	0.0135052	S100A9/S100A8	2	C9
GO:0018119	peptidyl-cysteine S-nitrosylation	2/132	16/18870	0.00546527	0.0211891	0.0135052	S100A9/S100A8	2	C9
GO:0023035	CD40 signaling pathway	2/132	16/18870	0.00546527	0.0211891	0.0135052	CD86/TREM2	2	C9
GO:0034374	low-density lipoprotein particle remodeling	2/132	16/18870	0.00546527	0.0211891	0.0135052	PLA2G7/APOE	2	C9
GO:0034375	high-density lipoprotein particle remodeling	2/132	16/18870	0.00546527	0.0211891	0.0135052	APOE/APOC1	2	C9
GO:0034638	phosphatidylcholine catabolic process	2/132	16/18870	0.00546527	0.0211891	0.0135052	PLA2G7/APOC1	2	C9
GO:0045019	negative regulation of nitric oxide biosynthetic process	2/132	16/18870	0.00546527	0.0211891	0.0135052	IL10/ACP5	2	C9
GO:0045579	positive regulation of B cell differentiation	2/132	16/18870	0.00546527	0.0211891	0.0135052	IL10/SPI1	2	C9
GO:0051004	regulation of lipoprotein lipase activity	2/132	16/18870	0.00546527	0.0211891	0.0135052	APOC1/APOC2	2	C9
GO:1904406	negative regulation of nitric oxide metabolic process	2/132	16/18870	0.00546527	0.0211891	0.0135052	IL10/ACP5	2	C9
GO:0050817	coagulation	6/132	229/18870	0.00551251	0.0213024	0.0135774	FCER1G/PLEK/MERTK/TLR4/APOE/WAS	6	C9
GO:0097191	extrinsic apoptotic signaling pathway	6/132	229/18870	0.00551251	0.0213024	0.0135774	TNFRSF1B/PTPRC/IL1B/TLR4/SPI1/BCL2A1	6	C9
GO:0051403	stress-activated MAPK cascade	6/132	230/18870	0.00562843	0.0217149	0.0138403	FCGR2B/IL1B/TREM2/NCF1/TLR4/SPI1	6	C9
GO:0007599	hemostasis	6/132	231/18870	0.00574612	0.0221329	0.0141067	FCER1G/PLEK/MERTK/TLR4/APOE/WAS	6	C9
GO:0043281	regulation of cysteine-type endopeptidase activity involved in apoptotic process	5/132	163/18870	0.00580314	0.0223161	0.0142235	LAPTM5/S100A9/CLEC7A/MMP9/S100A8	5	C9
GO:0043523	regulation of neuron apoptotic process	6/132	232/18870	0.00586561	0.0225197	0.0143533	FCGR2B/IL10/TREM2/CORO1A/CCL3/APOE	6	C9
GO:0045639	positive regulation of myeloid cell differentiation	4/132	103/18870	0.00593198	0.0227009	0.0144687	CCR1/HLA-DRB1/TREM2/TYROBP	4	C9
GO:0099175	regulation of postsynapse organization	4/132	103/18870	0.00593198	0.0227009	0.0144687	FCGR2B/SRGN/APOE/LILRB2	4	C9
GO:0045058	T cell selection	3/132	53/18870	0.00607361	0.0231306	0.0147426	CD1D/PTPRC/DOCK2	3	C9
GO:0071622	regulation of granulocyte chemotaxis	3/132	53/18870	0.00607361	0.0231306	0.0147426	CSF1R/C3AR1/CMKLR1	3	C9
GO:1904894	positive regulation of receptor signaling pathway via STAT	3/132	53/18870	0.00607361	0.0231306	0.0147426	IL10/IL7R/CD300A	3	C9
GO:0002730	regulation of dendritic cell cytokine production	2/132	17/18870	0.00616574	0.0232567	0.014823	TLR4/CLEC7A	2	C9
GO:0002921	negative regulation of humoral immune response	2/132	17/18870	0.00616574	0.0232567	0.014823	FCGR2B/VSIG4	2	C9
GO:0031643	positive regulation of myelination	2/132	17/18870	0.00616574	0.0232567	0.014823	TNFRSF1B/ITGAX	2	C9
GO:0032488	Cdc42 protein signal transduction	2/132	17/18870	0.00616574	0.0232567	0.014823	APOE/WAS	2	C9
GO:1900120	regulation of receptor binding	2/132	17/18870	0.00616574	0.0232567	0.014823	IL10/MMP9	2	C9
GO:1905906	regulation of amyloid fibril formation	2/132	17/18870	0.00616574	0.0232567	0.014823	TREM2/APOE	2	C9
GO:0051047	positive regulation of secretion	7/132	310/18870	0.00620557	0.0233697	0.014895	IL1B/HLA-DRB1/TREM2/TLR4/ITGB2/FGR/S100A8	7	C9
GO:0002639	positive regulation of immunoglobulin production	3/132	54/18870	0.00639842	0.0239814	0.0152849	PTPRC/IL10/CD86	3	C9
GO:0009395	phospholipid catabolic process	3/132	54/18870	0.00639842	0.0239814	0.0152849	PLA2G7/APOC1/APOC2	3	C9
GO:0043303	mast cell degranulation	3/132	54/18870	0.00639842	0.0239814	0.0152849	CD84/CD300A/FGR	3	C9
GO:0006641	triglyceride metabolic process	4/132	106/18870	0.0065593	0.024468	0.0155951	APOBR/APOE/APOC1/APOC2	4	C9
GO:0035303	regulation of dephosphorylation	4/132	106/18870	0.0065593	0.024468	0.0155951	PTPRC/PLEK/CD300A/LILRB2	4	C9
GO:0046425	regulation of receptor signaling pathway via JAK-STAT	4/132	106/18870	0.0065593	0.024468	0.0155951	PTPRC/IL10/IL7R/CD300A	4	C9
GO:0031098	stress-activated protein kinase signaling cascade	6/132	238/18870	0.00662099	0.0246205	0.0156922	FCGR2B/IL1B/TREM2/NCF1/TLR4/SPI1	6	C9
GO:0071356	cellular response to tumor necrosis factor	6/132	238/18870	0.00662099	0.0246205	0.0156922	TNFRSF1B/LAPTM5/CCL18/CCL3/CCL4/CCL3L1	6	C9
GO:0042304	regulation of fatty acid biosynthetic process	3/132	55/18870	0.00673341	0.0249992	0.0159336	IL1B/APOC1/APOC2	3	C9
GO:0030730	sequestering of triglyceride	2/132	18/18870	0.00690486	0.0253966	0.0161869	IL1B/TREM2	2	C9
GO:0032604	granulocyte macrophage colony-stimulating factor production	2/132	18/18870	0.00690486	0.0253966	0.0161869	CD84/IL1B	2	C9
GO:0032645	regulation of granulocyte macrophage colony-stimulating factor production	2/132	18/18870	0.00690486	0.0253966	0.0161869	CD84/IL1B	2	C9
GO:0036035	osteoclast development	2/132	18/18870	0.00690486	0.0253966	0.0161869	TYROBP/LILRB1	2	C9
GO:0098751	bone cell development	2/132	18/18870	0.00690486	0.0253966	0.0161869	TYROBP/LILRB1	2	C9
GO:1904044	response to aldosterone	2/132	18/18870	0.00690486	0.0253966	0.0161869	PTPRC/CYBB	2	C9
GO:0050808	synapse organization	9/132	483/18870	0.00693496	0.0254677	0.0162322	C1QA/C1QC/C1QB/FCGR2B/IL10/TREM2/SRGN/APOE/LILRB2	9	C9
GO:0048660	regulation of smooth muscle cell proliferation	5/132	171/18870	0.00707707	0.0258349	0.0164663	IL10/AIF1/TLR4/APOE/MMP9	5	C9
GO:0002279	mast cell activation involved in immune response	3/132	56/18870	0.00707866	0.0258349	0.0164663	CD84/CD300A/FGR	3	C9
GO:0031529	ruffle organization	3/132	56/18870	0.00707866	0.0258349	0.0164663	PLEK/CSF1R/AIF1	3	C9
GO:0043370	regulation of CD4-positive, alpha-beta T cell differentiation	3/132	56/18870	0.00707866	0.0258349	0.0164663	CD86/HLA-DRA/HLA-DRB1	3	C9
GO:0001776	leukocyte homeostasis	4/132	109/18870	0.00722914	0.0263435	0.0167904	MERTK/IL7R/GPR183/CORO1A	4	C9
GO:0002448	mast cell mediated immunity	3/132	57/18870	0.00743424	0.0269432	0.0171727	CD84/CD300A/FGR	3	C9
GO:0043113	receptor clustering	3/132	57/18870	0.00743424	0.0269432	0.0171727	ITGB7/APOE/ITGB2	3	C9
GO:0050807	regulation of synapse organization	6/132	244/18870	0.00744475	0.0269432	0.0171727	FCGR2B/IL10/TREM2/SRGN/APOE/LILRB2	6	C9
GO:0051091	positive regulation of DNA-binding transcription factor activity	6/132	244/18870	0.00744475	0.0269432	0.0171727	S100A9/IL10/IL1B/TLR4/CLEC7A/S100A8	6	C9
GO:0019058	viral life cycle	7/132	321/18870	0.00745736	0.0269432	0.0171727	CCR5/CD86/HLA-DRB1/CLEC5A/ITGB7/CD209/APOE	7	C9
GO:0010469	regulation of signaling receptor activity	4/132	110/18870	0.00746208	0.0269432	0.0171727	FCGR2B/IL10/NCF1/LILRB4	4	C9
GO:0002281	macrophage activation involved in immune response	2/132	19/18870	0.00768205	0.0273839	0.0174535	TREM2/TYROBP	2	C9
GO:0010885	regulation of cholesterol storage	2/132	19/18870	0.00768205	0.0273839	0.0174535	TREM2/MSR1	2	C9
GO:0030050	vesicle transport along actin filament	2/132	19/18870	0.00768205	0.0273839	0.0174535	MYO1G/MYO1F	2	C9
GO:0032516	positive regulation of phosphoprotein phosphatase activity	2/132	19/18870	0.00768205	0.0273839	0.0174535	PTPRC/CD300A	2	C9
GO:0035821	modulation of process of another organism	2/132	19/18870	0.00768205	0.0273839	0.0174535	S100A9/CLEC7A	2	C9
GO:0070431	nucleotide-binding oligomerization domain containing 2 signaling pathway	2/132	19/18870	0.00768205	0.0273839	0.0174535	TLR4/SLC15A3	2	C9
GO:1902931	negative regulation of alcohol biosynthetic process	2/132	19/18870	0.00768205	0.0273839	0.0174535	PLEK/APOE	2	C9
GO:1903376	regulation of oxidative stress-induced neuron intrinsic apoptotic signaling pathway	2/132	19/18870	0.00768205	0.0273839	0.0174535	IL10/TREM2	2	C9
GO:0043280	positive regulation of cysteine-type endopeptidase activity involved in apoptotic process	4/132	111/18870	0.00769991	0.0273839	0.0174535	LAPTM5/S100A9/CLEC7A/S100A8	4	C9
GO:1905954	positive regulation of lipid localization	4/132	111/18870	0.00769991	0.0273839	0.0174535	IL1B/TREM2/MSR1/APOE	4	C9
GO:0048659	smooth muscle cell proliferation	5/132	175/18870	0.0077822	0.027635	0.0176136	IL10/AIF1/TLR4/APOE/MMP9	5	C9
GO:1903409	reactive oxygen species biosynthetic process	3/132	58/18870	0.00780022	0.0276574	0.0176279	NCF1/TLR4/CYBB	3	C9
GO:0045833	negative regulation of lipid metabolic process	4/132	112/18870	0.00794268	0.0281204	0.017923	IL1B/APOE/APOC1/APOC2	4	C9
GO:0014009	glial cell proliferation	3/132	59/18870	0.00817667	0.0288624	0.0183959	IL1B/CSF1R/TREM2	3	C9
GO:0046686	response to cadmium ion	3/132	59/18870	0.00817667	0.0288624	0.0183959	NCF1/MMP9/CYBB	3	C9
GO:0050803	regulation of synapse structure or activity	6/132	250/18870	0.00834025	0.029396	0.018736	FCGR2B/IL10/TREM2/SRGN/APOE/LILRB2	6	C9
GO:0002643	regulation of tolerance induction	2/132	20/18870	0.00849677	0.0296822	0.0189184	LILRB2/LILRB4	2	C9
GO:0033033	negative regulation of myeloid cell apoptotic process	2/132	20/18870	0.00849677	0.0296822	0.0189184	CCR5/CLEC5A	2	C9
GO:0034122	negative regulation of toll-like receptor signaling pathway	2/132	20/18870	0.00849677	0.0296822	0.0189184	CD300A/CD300LF	2	C9
GO:0043691	reverse cholesterol transport	2/132	20/18870	0.00849677	0.0296822	0.0189184	APOE/APOC2	2	C9
GO:0140131	positive regulation of lymphocyte chemotaxis	2/132	20/18870	0.00849677	0.0296822	0.0189184	CCL3/CCL4	2	C9
GO:1900221	regulation of amyloid-beta clearance	2/132	20/18870	0.00849677	0.0296822	0.0189184	TREM2/APOE	2	C9
GO:0006469	negative regulation of protein kinase activity	5/132	179/18870	0.00853486	0.0297713	0.0189752	PTPRC/IL1B/CD300A/APOE/LILRB4	5	C9
GO:0001961	positive regulation of cytokine-mediated signaling pathway	3/132	60/18870	0.00856366	0.0297839	0.0189832	LAPTM5/TREM2/CD300LF	3	C9
GO:0008347	glial cell migration	3/132	60/18870	0.00856366	0.0297839	0.0189832	TREM2/GPR183/CCL3	3	C9
GO:0010921	regulation of phosphatase activity	3/132	61/18870	0.00896125	0.0310753	0.0198063	PTPRC/PLEK/CD300A	3	C9
GO:0050994	regulation of lipid catabolic process	3/132	61/18870	0.00896125	0.0310753	0.0198063	IL1B/APOC1/APOC2	3	C9
GO:0051607	defense response to virus	7/132	334/18870	0.00916766	0.0317445	0.0202329	PTPRC/IL1B/TREM2/FGL2/RNASE6/ITGAX/LILRB1	7	C9
GO:0140546	defense response to symbiont	7/132	335/18870	0.0093102	0.0320421	0.0204225	PTPRC/IL1B/TREM2/FGL2/RNASE6/ITGAX/LILRB1	7	C9
GO:0060759	regulation of response to cytokine stimulus	5/132	183/18870	0.00933655	0.0320421	0.0204225	LAPTM5/PTPRC/TREM2/TLR4/CD300LF	5	C9
GO:0010985	negative regulation of lipoprotein particle clearance	2/132	21/18870	0.00934845	0.0320421	0.0204225	APOC1/APOC2	2	C9
GO:0036480	neuron intrinsic apoptotic signaling pathway in response to oxidative stress	2/132	21/18870	0.00934845	0.0320421	0.0204225	IL10/TREM2	2	C9
GO:0044794	positive regulation by host of viral process	2/132	21/18870	0.00934845	0.0320421	0.0204225	CSF1R/APOE	2	C9
GO:0099515	actin filament-based transport	2/132	21/18870	0.00934845	0.0320421	0.0204225	MYO1G/MYO1F	2	C9
GO:2001185	regulation of CD8-positive, alpha-beta T cell activation	2/132	21/18870	0.00934845	0.0320421	0.0204225	LILRB1/LILRB4	2	C9
GO:0051928	positive regulation of calcium ion transport	4/132	118/18870	0.00950527	0.0325325	0.0207351	CCR1/CCL3/CCL4/LILRA5	4	C9
GO:0062012	regulation of small molecule metabolic process	7/132	337/18870	0.00960015	0.0328098	0.0209118	PLEK/IL1B/TREM2/SLC7A7/APOE/APOC1/APOC2	7	C9
GO:0045766	positive regulation of angiogenesis	5/132	185/18870	0.00975626	0.0331658	0.0211387	IL10/IL1B/C3AR1/ITGAX/CYBB	5	C9
GO:1904018	positive regulation of vasculature development	5/132	185/18870	0.00975626	0.0331658	0.0211387	IL10/IL1B/C3AR1/ITGAX/CYBB	5	C9
GO:0009308	amine metabolic process	4/132	119/18870	0.00978373	0.0331658	0.0211387	KYNU/SLC7A7/IL4I1/ITGB2	4	C9
GO:0035710	CD4-positive, alpha-beta T cell activation	4/132	119/18870	0.00978373	0.0331658	0.0211387	CD86/HLA-DRA/HLA-DRB1/GPR183	4	C9
GO:1904892	regulation of receptor signaling pathway via STAT	4/132	119/18870	0.00978373	0.0331658	0.0211387	PTPRC/IL10/IL7R/CD300A	4	C9
GO:0032757	positive regulation of interleukin-8 production	3/132	63/18870	0.00978846	0.0331658	0.0211387	IL1B/TLR4/CLEC7A	3	C9
GO:0034612	response to tumor necrosis factor	6/132	259/18870	0.00982522	0.0332427	0.0211877	TNFRSF1B/LAPTM5/CCL18/CCL3/CCL4/CCL3L1	6	C9
GO:0002837	regulation of immune response to tumor cell	2/132	22/18870	0.0102365	0.0345849	0.0220432	HLA-DRB1/IL4I1	2	C9
GO:0051702	biological process involved in interaction with symbiont	4/132	121/18870	0.0103564	0.03494	0.0222696	CSF1R/CCL3/CCL4/APOE	4	C9
GO:0046503	glycerolipid catabolic process	3/132	65/18870	0.0106587	0.0359087	0.022887	PLA2G7/APOC1/APOC2	3	C9
GO:0043122	regulation of canonical NF-kappaB signal transduction	6/132	265/18870	0.0109144	0.0367178	0.0234026	IL1B/HLA-DRB1/TREM2/TLR4/CLEC7A/LILRB4	6	C9
GO:0030282	bone mineralization	4/132	123/18870	0.0109504	0.0367866	0.0234465	CCR1/SRGN/CCL3/FGR	4	C9
GO:1905953	negative regulation of lipid localization	3/132	66/18870	0.0111102	0.0370711	0.0236278	TREM2/APOC1/APOC2	3	C9
GO:0002223	stimulatory C-type lectin receptor signaling pathway	2/132	23/18870	0.0111605	0.0370711	0.0236278	CLEC7A/TYROBP	2	C9
GO:0002834	regulation of response to tumor cell	2/132	23/18870	0.0111605	0.0370711	0.0236278	HLA-DRB1/IL4I1	2	C9
GO:0045061	thymic T cell selection	2/132	23/18870	0.0111605	0.0370711	0.0236278	PTPRC/DOCK2	2	C9
GO:0050855	regulation of B cell receptor signaling pathway	2/132	23/18870	0.0111605	0.0370711	0.0236278	FCGR2B/CD300A	2	C9
GO:0061760	antifungal innate immune response	2/132	23/18870	0.0111605	0.0370711	0.0236278	SPI1/CLEC7A	2	C9
GO:1990840	response to lectin	2/132	23/18870	0.0111605	0.0370711	0.0236278	CLEC7A/TYROBP	2	C9
GO:1990858	cellular response to lectin	2/132	23/18870	0.0111605	0.0370711	0.0236278	CLEC7A/TYROBP	2	C9
GO:0033673	negative regulation of kinase activity	5/132	193/18870	0.011565	0.0383608	0.0244499	PTPRC/IL1B/CD300A/APOE/LILRB4	5	C9
GO:0006919	activation of cysteine-type endopeptidase activity involved in apoptotic process	3/132	68/18870	0.0120458	0.0398103	0.0253737	LAPTM5/S100A9/S100A8	3	C9
GO:2000116	regulation of cysteine-type endopeptidase activity	5/132	195/18870	0.0120506	0.0398103	0.0253737	LAPTM5/S100A9/CLEC7A/MMP9/S100A8	5	C9
GO:0034114	regulation of heterotypic cell-cell adhesion	2/132	24/18870	0.0121198	0.0398103	0.0253737	IL10/IL1B	2	C9
GO:0042430	indole-containing compound metabolic process	2/132	24/18870	0.0121198	0.0398103	0.0253737	KYNU/IL4I1	2	C9
GO:0045723	positive regulation of fatty acid biosynthetic process	2/132	24/18870	0.0121198	0.0398103	0.0253737	IL1B/APOC2	2	C9
GO:0061099	negative regulation of protein tyrosine kinase activity	2/132	24/18870	0.0121198	0.0398103	0.0253737	PTPRC/LILRB4	2	C9
GO:1903902	positive regulation of viral life cycle	2/132	24/18870	0.0121198	0.0398103	0.0253737	HLA-DRB1/CD209	2	C9
GO:0008154	actin polymerization or depolymerization	5/132	196/18870	0.0122985	0.0402852	0.0256764	PLEK/AIF1/CORO1A/HCK/WAS	5	C9
GO:0099173	postsynapse organization	5/132	196/18870	0.0122985	0.0402852	0.0256764	FCGR2B/TREM2/SRGN/APOE/LILRB2	5	C9
GO:0050918	positive chemotaxis	3/132	69/18870	0.0125301	0.0409316	0.0260884	GPNMB/CORO1A/CCL3	3	C9
GO:0031623	receptor internalization	4/132	128/18870	0.0125304	0.0409316	0.0260884	FCER1G/LILRB1/LILRB4/ITGB2	4	C9
GO:2001056	positive regulation of cysteine-type endopeptidase activity	4/132	129/18870	0.012863	0.04196	0.0267438	LAPTM5/S100A9/CLEC7A/S100A8	4	C9
GO:0048662	negative regulation of smooth muscle cell proliferation	3/132	70/18870	0.0130254	0.0421965	0.0268946	IL10/AIF1/APOE	3	C9
GO:1902893	regulation of miRNA transcription	3/132	70/18870	0.0130254	0.0421965	0.0268946	IL10/SPI1/LILRB4	3	C9
GO:0002520	immune system development	5/132	199/18870	0.0130629	0.0421965	0.0268946	PTPRC/IL10/IL7R/LILRB2/LILRB4	5	C9
GO:0046777	protein autophosphorylation	5/132	199/18870	0.0130629	0.0421965	0.0268946	PTPRC/CSF1R/GPNMB/HCK/FGR	5	C9
GO:0001779	natural killer cell differentiation	2/132	25/18870	0.0131139	0.0421965	0.0268946	PTPRC/MERTK	2	C9
GO:0002483	antigen processing and presentation of endogenous peptide antigen	2/132	25/18870	0.0131139	0.0421965	0.0268946	HLA-DRA/HLA-DRB1	2	C9
GO:0010878	cholesterol storage	2/132	25/18870	0.0131139	0.0421965	0.0268946	TREM2/MSR1	2	C9
GO:0043302	positive regulation of leukocyte degranulation	2/132	25/18870	0.0131139	0.0421965	0.0268946	ITGB2/FGR	2	C9
GO:0046629	gamma-delta T cell activation	2/132	25/18870	0.0131139	0.0421965	0.0268946	PTPRC/LILRB1	2	C9
GO:0050860	negative regulation of T cell receptor signaling pathway	2/132	25/18870	0.0131139	0.0421965	0.0268946	LAPTM5/LILRB4	2	C9
GO:0061614	miRNA transcription	3/132	71/18870	0.0135318	0.0434819	0.0277138	IL10/SPI1/LILRB4	3	C9
GO:0051402	neuron apoptotic process	6/132	278/18870	0.0135635	0.0435247	0.0277411	FCGR2B/IL10/TREM2/CORO1A/CCL3/APOE	6	C9
GO:0046328	regulation of JNK cascade	4/132	132/18870	0.0138943	0.0445259	0.0283793	FCGR2B/IL1B/NCF1/TLR4	4	C9
GO:0002438	acute inflammatory response to antigenic stimulus	2/132	26/18870	0.0141423	0.0450156	0.0286914	FCGR2B/FCGR3A	2	C9
GO:0031579	membrane raft organization	2/132	26/18870	0.0141423	0.0450156	0.0286914	PTPRC/DOCK2	2	C9
GO:0032816	positive regulation of natural killer cell activation	2/132	26/18870	0.0141423	0.0450156	0.0286914	TYROBP/FCGR3A	2	C9
GO:0060561	apoptotic process involved in morphogenesis	2/132	26/18870	0.0141423	0.0450156	0.0286914	TNFRSF1B/SPI1	2	C9
GO:1901623	regulation of lymphocyte chemotaxis	2/132	26/18870	0.0141423	0.0450156	0.0286914	CCL3/CCL4	2	C9
GO:0002244	hematopoietic progenitor cell differentiation	4/132	133/18870	0.0142495	0.0452956	0.0288699	PTPRC/PLEK/SPI1/OSM	4	C9
GO:0006639	acylglycerol metabolic process	4/132	134/18870	0.0146103	0.0463803	0.0295612	APOBR/APOE/APOC1/APOC2	4	C9
GO:0006638	neutral lipid metabolic process	4/132	135/18870	0.0149768	0.0474802	0.0302622	APOBR/APOE/APOC1/APOC2	4	C9
GO:0002224	toll-like receptor signaling pathway	3/132	74/18870	0.0151177	0.0477537	0.0304366	TLR4/CD300A/CD300LF	3	C9
GO:0010818	T cell chemotaxis	2/132	27/18870	0.0152045	0.0477537	0.0304366	GPR183/CCL3	2	C9
GO:0010875	positive regulation of cholesterol efflux	2/132	27/18870	0.0152045	0.0477537	0.0304366	TREM2/APOE	2	C9
GO:0032753	positive regulation of interleukin-4 production	2/132	27/18870	0.0152045	0.0477537	0.0304366	FCER1G/CD86	2	C9
GO:0034377	plasma lipoprotein particle assembly	2/132	27/18870	0.0152045	0.0477537	0.0304366	APOE/APOC1	2	C9
GO:0050995	negative regulation of lipid catabolic process	2/132	27/18870	0.0152045	0.0477537	0.0304366	IL1B/APOC1	2	C9
GO:0050996	positive regulation of lipid catabolic process	2/132	27/18870	0.0152045	0.0477537	0.0304366	IL1B/APOC2	2	C9
GO:0000018	regulation of DNA recombination	4/132	136/18870	0.0153492	0.0480805	0.0306448	PTPRC/IL10/IL7R/WAS	4	C9
GO:0051209	release of sequestered calcium ion into cytosol	4/132	136/18870	0.0153492	0.0480805	0.0306448	PTPRC/CCR5/CORO1A/CCL3	4	C9
GO:0051283	negative regulation of sequestering of calcium ion	4/132	137/18870	0.0157273	0.0491998	0.0313583	PTPRC/CCR5/CORO1A/CCL3	4	C9
GO:1903532	positive regulation of secretion by cell	6/132	288/18870	0.0158862	0.0496312	0.0316332	IL1B/HLA-DRB1/TREM2/TLR4/ITGB2/FGR	6	C9
GO:0015732	prostaglandin transport	2/132	28/18870	0.0162999	0.0506559	0.0322863	IL1B/SLCO2B1	2	C9
GO:0031664	regulation of lipopolysaccharide-mediated signaling pathway	2/132	28/18870	0.0162999	0.0506559	0.0322863	CD180/LY86	2	C9
GO:0032801	receptor catabolic process	2/132	28/18870	0.0162999	0.0506559	0.0322863	LAPTM5/APOE	2	C9
GO:0070423	nucleotide-binding oligomerization domain containing signaling pathway	2/132	28/18870	0.0162999	0.0506559	0.0322863	TLR4/SLC15A3	2	C9
GO:0051282	regulation of sequestering of calcium ion	4/132	139/18870	0.0165011	0.0512139	0.032642	PTPRC/CCR5/CORO1A/CCL3	4	C9
GO:0045936	negative regulation of phosphate metabolic process	7/132	376/18870	0.0166678	0.0516635	0.0329285	PTPRC/PLEK/IL1B/CD300A/APOE/APOC1/LILRB4	7	C9
[truncated: 959 more rows]

## Sheet: Sheet5
TableS5: MF pathways of the top 150 markers in each cell cluster (q < 0.05).
ID	Description	GeneRatio	BgRatio	pvalue	p.adjust	qvalue	geneID	Count	group
GO:0005216	monoatomic ion channel activity	13/109	443/18496	2.07692e-06	0.000374569	0.00032441	KCNH1/RYR2/KCNG3/TMEM37/KCNH7/TMEM150C/GPM6A/GLRA1/TRPM3/GRIA4/GRIN2A/SCN1B/KCNQ2	13	C1
GO:0022839	monoatomic ion gated channel activity	11/109	325/18496	3.45288e-06	0.000374569	0.00032441	KCNH1/RYR2/KCNG3/TMEM37/KCNH7/TMEM150C/GLRA1/GRIA4/GRIN2A/SCN1B/KCNQ2	11	C1
GO:0022836	gated channel activity	11/109	326/18496	3.55603e-06	0.000374569	0.00032441	KCNH1/RYR2/KCNG3/TMEM37/KCNH7/TMEM150C/GLRA1/GRIA4/GRIN2A/SCN1B/KCNQ2	11	C1
GO:0005261	monoatomic cation channel activity	10/109	333/18496	2.75473e-05	0.00217624	0.00188481	KCNH1/RYR2/KCNG3/TMEM37/KCNH7/GPM6A/TRPM3/GRIN2A/SCN1B/KCNQ2	10	C1
GO:0046873	metal ion transmembrane transporter activity	11/109	441/18496	5.8836e-05	0.00371844	0.0032205	KCNH1/RYR2/KCNG3/TMEM37/KCNH7/SLC6A6/GPM6A/TRPM3/GRIN2A/SCN1B/KCNQ2	11	C1
GO:0005244	voltage-gated monoatomic ion channel activity	7/109	200/18496	0.000182799	0.00825206	0.00714702	KCNH1/KCNG3/TMEM37/KCNH7/GRIN2A/SCN1B/KCNQ2	7	C1
GO:0022832	voltage-gated channel activity	7/109	200/18496	0.000182799	0.00825206	0.00714702	KCNH1/KCNG3/TMEM37/KCNH7/GRIN2A/SCN1B/KCNQ2	7	C1
GO:0005262	calcium channel activity	5/109	128/18496	0.000965171	0.0381243	0.033019	RYR2/TMEM37/GPM6A/TRPM3/GRIN2A	5	C1
GO:0015085	calcium ion transmembrane transporter activity	5/109	146/18496	0.00173121	0.0512461	0.0443837	RYR2/TMEM37/GPM6A/TRPM3/GRIN2A	5	C1
GO:0015276	ligand-gated monoatomic ion channel activity	5/109	146/18496	0.00173121	0.0512461	0.0443837	RYR2/KCNH7/GLRA1/GRIA4/GRIN2A	5	C1
GO:0022834	ligand-gated channel activity	5/109	147/18496	0.00178388	0.0512461	0.0443837	RYR2/KCNH7/GLRA1/GRIA4/GRIN2A	5	C1
GO:0008195	phosphatidate phosphatase activity	3/116	14/18496	8.31926e-05	0.0146653	0.0121813	PLPPR5/PLPPR4/PLPPR1	3	C2
GO:0004016	adenylate cyclase activity	3/116	16/18496	0.000126822	0.0146653	0.0121813	ADCY2/ADCY1/ADCY7	3	C2
GO:0042577	lipid phosphatase activity	3/116	19/18496	0.000216455	0.0146653	0.0121813	PLPPR5/PLPPR4/PLPPR1	3	C2
GO:0005244	voltage-gated monoatomic ion channel activity	7/116	200/18496	0.000268463	0.0146653	0.0121813	KCND3/KCNJ3/KCNIP1/GRIN3A/CACNB2/KCNH6/CACNG4	7	C2
GO:0022832	voltage-gated channel activity	7/116	200/18496	0.000268463	0.0146653	0.0121813	KCND3/KCNJ3/KCNIP1/GRIN3A/CACNB2/KCNH6/CACNG4	7	C2
GO:0009975	cyclase activity	3/116	22/18496	0.000339318	0.0146653	0.0121813	ADCY2/ADCY1/ADCY7	3	C2
GO:0016849	phosphorus-oxygen lyase activity	3/116	23/18496	0.000388436	0.0146653	0.0121813	ADCY2/ADCY1/ADCY7	3	C2
GO:0042578	phosphoric ester hydrolase activity	9/116	358/18496	0.000426628	0.0146653	0.0121813	PLPPR5/PLPPR4/MTMR7/EYA1/PLPPR1/CAMK2G/PLCE1/PDE3B/PTPRT	9	C2
GO:0008066	glutamate receptor activity	3/116	27/18496	0.000629932	0.0192479	0.0159878	GRM8/GRIN3A/GRIA3	3	C2
GO:0051393	alpha-actinin binding	3/116	28/18496	0.000702312	0.0193136	0.0160423	PALLD/PTPRT/ADORA2A	3	C2
GO:0022839	monoatomic ion gated channel activity	8/116	325/18496	0.00102425	0.023939	0.0198843	KCND3/KCNJ3/KCNIP1/GRIN3A/CACNB2/KCNH6/CACNG4/GRIA3	8	C2
GO:0022836	gated channel activity	8/116	326/18496	0.00104461	0.023939	0.0198843	KCND3/KCNJ3/KCNIP1/GRIN3A/CACNB2/KCNH6/CACNG4/GRIA3	8	C2
GO:0042805	actinin binding	3/116	36/18496	0.00147587	0.0309657	0.0257208	PALLD/PTPRT/ADORA2A	3	C2
GO:0016791	phosphatase activity	7/116	270/18496	0.00157643	0.0309657	0.0257208	PLPPR5/PLPPR4/MTMR7/EYA1/PLPPR1/CAMK2G/PTPRT	7	C2
GO:0008239	dipeptidyl-peptidase activity	2/116	10/18496	0.00169806	0.0311311	0.0258582	DPP4/FAP	2	C2
GO:0005216	monoatomic ion channel activity	9/116	443/18496	0.00190371	0.0327201	0.027178	KCND3/KCNJ3/KCNIP1/GRIN3A/CACNB2/KCNH6/CACNG4/FXYD3/GRIA3	9	C2
GO:1902282	voltage-gated potassium channel activity involved in ventricular cardiac muscle cell action potential repolarization	2/116	12/18496	0.00247014	0.0399582	0.0331902	KCND3/KCNJ3	2	C2
GO:0035254	glutamate receptor binding	3/116	44/18496	0.00263978	0.0399757	0.0332047	CACNG4/SYNDIG1/ADORA2A	3	C2
GO:0022843	voltage-gated monoatomic cation channel activity	5/116	153/18496	0.00278607	0.0399757	0.0332047	KCND3/KCNJ3/CACNB2/KCNH6/CACNG4	5	C2
GO:0061459	L-arginine transmembrane transporter activity	2/116	13/18496	0.00290732	0.0399757	0.0332047	SLC7A2/SLC38A4	2	C2
GO:0034483	heparan sulfate sulfotransferase activity	2/116	15/18496	0.00388178	0.0485222	0.0403036	HS6ST3/HS3ST3B1	2	C2
GO:0086008	voltage-gated potassium channel activity involved in cardiac muscle cell action potential repolarization	2/116	15/18496	0.00388178	0.0485222	0.0403036	KCND3/KCNJ3	2	C2
GO:0017022	myosin binding	5/111	74/18496	8.23805e-05	0.0135931	0.0112134	CNGA3/MLPH/MYRIP/STXBP5L/HAP1	5	C3
GO:0008528	G protein-coupled peptide receptor activity	6/111	125/18496	0.000107172	0.0135931	0.0112134	OPRD1/PTH2R/AGTR1/CALCR/SORCS1/SSTR1	6	C3
GO:0001653	peptide receptor activity	6/111	132/18496	0.000144607	0.0135931	0.0112134	OPRD1/PTH2R/AGTR1/CALCR/SORCS1/SSTR1	6	C3
GO:0017046	peptide hormone binding	4/111	49/18496	0.0002114	0.0149037	0.0122946	PTH2R/GHSR/GHR/CALCR	4	C3
GO:0042277	peptide binding	8/111	325/18496	0.000767568	0.0432908	0.0357121	OPRD1/PTH2R/BCHE/GHSR/GHR/CALCR/FFAR4/SSTR1	8	C3
GO:0005254	chloride channel activity	4/111	82/18496	0.00149957	0.04954	0.0408673	KCNT2/GABRG2/SLC17A6/GABRB3	4	C3
GO:0042562	hormone binding	4/111	85/18496	0.00171227	0.04954	0.0408673	PTH2R/GHSR/GHR/CALCR	4	C3
GO:0015276	ligand-gated monoatomic ion channel activity	5/111	146/18496	0.00187551	0.04954	0.0408673	CNGA3/HCN1/GABRG2/GABRB3/ASIC2	5	C3
GO:0005221	intracellular cyclic nucleotide activated monoatomic cation channel activity	2/111	11/18496	0.0018949	0.04954	0.0408673	CNGA3/HCN1	2	C3
GO:0043855	cyclic nucleotide-gated monoatomic ion channel activity	2/111	11/18496	0.0018949	0.04954	0.0408673	CNGA3/HCN1	2	C3
GO:0022834	ligand-gated channel activity	5/111	147/18496	0.00193241	0.04954	0.0408673	CNGA3/HCN1/GABRG2/GABRB3/ASIC2	5	C3
GO:0005253	monoatomic anion channel activity	4/111	95/18496	0.00257174	0.0537074	0.0443051	KCNT2/GABRG2/SLC17A6/GABRB3	4	C3
GO:0015081	sodium ion transmembrane transporter activity	5/111	157/18496	0.00257306	0.0537074	0.0443051	SLC9A9/HCN1/SLC17A6/SLC5A8/ASIC2	5	C3
GO:0022851	GABA-gated chloride ion channel activity	2/111	13/18496	0.00266633	0.0537074	0.0443051	GABRG2/GABRB3	2	C3
GO:0033218	amide binding	8/111	405/18496	0.00306415	0.054612	0.0450513	OPRD1/PTH2R/BCHE/GHSR/GHR/CALCR/FFAR4/SSTR1	8	C3
GO:0015386	potassium:proton antiporter activity	2/111	14/18496	0.00309855	0.054612	0.0450513	SLC9A9/SLC17A6	2	C3
GO:0046873	metal ion transmembrane transporter activity	13/108	441/18496	1.77816e-06	0.000536367	0.000480579	KCNT2/SLC8A1/SCN2A/CACNA2D3/OPRM1/CACNA2D1/TRPC6/ABCC9/KCNC2/SLC5A8/SLC8A3/SLC6A4/KCNG1	13	C4
GO:0022843	voltage-gated monoatomic cation channel activity	8/108	153/18496	3.19266e-06	0.000536367	0.000480579	KCNT2/SCN2A/CACNA2D3/OPRM1/CACNA2D1/ABCC9/KCNC2/KCNG1	8	C4
GO:0044325	transmembrane transporter binding	7/108	133/18496	1.2938e-05	0.00122015	0.00109324	SLC8A1/STAC/ANK3/ABCC9/LRRK2/KCNC2/FGF13	7	C4
GO:0005244	voltage-gated monoatomic ion channel activity	8/108	200/18496	2.26987e-05	0.00122015	0.00109324	KCNT2/SCN2A/CACNA2D3/OPRM1/CACNA2D1/ABCC9/KCNC2/KCNG1	8	C4
GO:0022832	voltage-gated channel activity	8/108	200/18496	2.26987e-05	0.00122015	0.00109324	KCNT2/SCN2A/CACNA2D3/OPRM1/CACNA2D1/ABCC9/KCNC2/KCNG1	8	C4
GO:0015085	calcium ion transmembrane transporter activity	7/108	146/18496	2.36999e-05	0.00122015	0.00109324	SLC8A1/SCN2A/CACNA2D3/OPRM1/CACNA2D1/TRPC6/SLC8A3	7	C4
GO:0005261	monoatomic cation channel activity	10/108	333/18496	2.54197e-05	0.00122015	0.00109324	KCNT2/SCN2A/CACNA2D3/OPRM1/CACNA2D1/TRPC6/ABCC9/KCNC2/SLC6A4/KCNG1	10	C4
GO:0005245	voltage-gated calcium channel activity	4/108	52/18496	0.000239873	0.0100168	0.00897491	SCN2A/CACNA2D3/OPRM1/CACNA2D1	4	C4
GO:0005216	monoatomic ion channel activity	10/108	443/18496	0.000268306	0.0100168	0.00897491	KCNT2/SCN2A/CACNA2D3/OPRM1/CACNA2D1/TRPC6/ABCC9/KCNC2/SLC6A4/KCNG1	10	C4
GO:0022839	monoatomic ion gated channel activity	8/108	325/18496	0.000640309	0.0199548	0.0178793	KCNT2/SCN2A/CACNA2D3/OPRM1/CACNA2D1/ABCC9/KCNC2/KCNG1	8	C4
GO:0022836	gated channel activity	8/108	326/18496	0.000653284	0.0199548	0.0178793	KCNT2/SCN2A/CACNA2D3/OPRM1/CACNA2D1/ABCC9/KCNC2/KCNG1	8	C4
GO:0005262	calcium channel activity	5/108	128/18496	0.000925965	0.025927	0.0232303	SCN2A/CACNA2D3/OPRM1/CACNA2D1/TRPC6	5	C4
GO:0004955	prostaglandin receptor activity	2/108	10/18496	0.00147437	0.0353849	0.0317046	PTGFR/HPGD	2	C4
GO:0005432	calcium:sodium antiporter activity	2/108	10/18496	0.00147437	0.0353849	0.0317046	SLC8A1/SLC8A3	2	C4
GO:0004954	prostanoid receptor activity	2/108	11/18496	0.00179515	0.0402114	0.036029	PTGFR/HPGD	2	C4
GO:0015081	sodium ion transmembrane transporter activity	5/108	157/18496	0.00228368	0.0479573	0.0429692	SLC8A1/SCN2A/SLC5A8/SLC8A3/SLC6A4	5	C4
GO:0015368	calcium:monoatomic cation antiporter activity	2/108	13/18496	0.00252651	0.0499358	0.0447419	SLC8A1/SLC8A3	2	C4
GO:0005249	voltage-gated potassium channel activity	4/108	99/18496	0.00270454	0.0504848	0.0452339	KCNT2/ABCC9/KCNC2/KCNG1	4	C4
GO:0022853	active monoatomic ion transmembrane transporter activity	6/108	244/18496	0.00309598	0.0547499	0.0490554	SLC8A1/ATP8A1/ABCC9/SLC5A8/SLC8A3/SLC6A4	6	C4
GO:0017171	serine hydrolase activity	15/129	196/18496	7.23288e-12	2.40855e-09	2.01759e-09	CTRC/CELA2A/CELA2B/CELA3B/CELA3A/F3/AADAC/CFB/PRSS1/PRSS2/PRSS3/CTRL/CTRB2/CTRB1/KLK1	15	C5
GO:0004252	serine-type endopeptidase activity	14/129	174/18496	1.9152e-11	3.18881e-09	2.6712e-09	CTRC/CELA2A/CELA2B/CELA3B/CELA3A/F3/CFB/PRSS1/PRSS2/PRSS3/CTRL/CTRB2/CTRB1/KLK1	14	C5
GO:0008236	serine-type peptidase activity	14/129	192/18496	7.20179e-11	7.99399e-09	6.6964e-09	CTRC/CELA2A/CELA2B/CELA3B/CELA3A/F3/CFB/PRSS1/PRSS2/PRSS3/CTRL/CTRB2/CTRB1/KLK1	14	C5
GO:0004175	endopeptidase activity	15/129	389/18496	9.01639e-08	7.50614e-06	6.28774e-06	CTRC/CELA2A/CELA2B/CELA3B/CELA3A/F3/CFB/PRSS1/PRSS2/PRSS3/ADAMTS17/CTRL/CTRB2/CTRB1/KLK1	15	C5
GO:0032052	bile acid binding	4/129	10/18496	4.59092e-07	2.57507e-05	2.15708e-05	AKR1C1/AKR1C2/AKR1C3/PLA2G1B	4	C5
GO:0008235	metalloexopeptidase activity	7/129	68/18496	4.63976e-07	2.57507e-05	2.15708e-05	CPB1/CPA2/CPA4/CPA1/CPM/ANPEP/DPEP1	7	C5
GO:0004032	alditol:NADP+ 1-oxidoreductase activity	4/129	12/18496	1.07049e-06	5.09246e-05	4.26585e-05	AKR1B10/AKR1C1/AKR1C2/AKR1C3	4	C5
GO:0004033	aldo-keto reductase (NADP) activity	5/129	30/18496	1.89149e-06	7.87331e-05	6.59532e-05	AKR7A3/AKR1B10/AKR1C1/AKR1C2/AKR1C3	5	C5
GO:0004181	metallocarboxypeptidase activity	5/129	31/18496	2.24267e-06	8.29787e-05	6.95096e-05	CPB1/CPA2/CPA4/CPA1/CPM	5	C5
GO:0070492	oligosaccharide binding	4/129	15/18496	2.9044e-06	9.67164e-05	8.10173e-05	REG3G/REG1B/REG1A/REG3A	4	C5
GO:0008237	metallopeptidase activity	9/129	185/18496	6.02778e-06	0.000182477	0.000152858	CPB1/CPA2/CPA4/CPA1/PRSS2/CPM/ANPEP/ADAMTS17/DPEP1	9	C5
GO:0008238	exopeptidase activity	7/129	102/18496	7.26423e-06	0.000201582	0.000168862	CPB1/CPA2/CPA4/CPA1/CPM/ANPEP/DPEP1	7	C5
GO:0042834	peptidoglycan binding	4/129	19/18496	8.07066e-06	0.000206733	0.000173176	REG3G/REG1B/REG1A/REG3A	4	C5
GO:0008106	alcohol dehydrogenase (NADP+) activity	4/129	23/18496	1.80436e-05	0.00039058	0.000327181	AKR1B10/AKR1C1/AKR1C2/AKR1C3	4	C5
GO:0004180	carboxypeptidase activity	5/129	47/18496	1.85168e-05	0.00039058	0.000327181	CPB1/CPA2/CPA4/CPA1/CPM	5	C5
GO:0033293	monocarboxylic acid binding	6/129	79/18496	1.87666e-05	0.00039058	0.000327181	ALB/GSTA1/AKR1C1/AKR1C2/AKR1C3/PLA2G1B	6	C5
GO:0004806	triglyceride lipase activity	4/129	24/18496	2.15356e-05	0.000421845	0.000353371	AADAC/CEL/PNLIP/PNLIPRP1	4	C5
GO:0016616	oxidoreductase activity, acting on the CH-OH group of donors, NAD or NADP as acceptor	6/129	125/18496	0.000243931	0.00451273	0.00378022	AKR7A3/ADH1C/AKR1B10/AKR1C1/AKR1C2/AKR1C3	6	C5
GO:0016209	antioxidant activity	5/129	83/18496	0.000286871	0.00492788	0.00412798	ALB/GSTA1/SOD2/MGST1/DUOX2	5	C5
GO:0004303	estradiol 17-beta-dehydrogenase [NAD(P)] activity	3/129	19/18496	0.000295969	0.00492788	0.00412798	AKR1C1/AKR1C2/AKR1C3	3	C5
GO:0016614	oxidoreductase activity, acting on CH-OH group of donors	6/129	135/18496	0.000369148	0.00585364	0.00490348	AKR7A3/ADH1C/AKR1B10/AKR1C1/AKR1C2/AKR1C3	6	C5
GO:0004867	serine-type endopeptidase inhibitor activity	5/129	101/18496	0.000708286	0.0107209	0.00898067	ITIH4/SERPINI2/SPINK1/SERPINA4/SERPINA3	5	C5
GO:0004364	glutathione transferase activity	3/129	27/18496	0.000857736	0.0124185	0.0104027	GSTA2/GSTA1/MGST1	3	C5
GO:0004866	endopeptidase inhibitor activity	6/129	168/18496	0.00116364	0.0161455	0.0135248	ITIH4/SERPINI2/SPINK1/SERPINA4/SERPINA3/C3	6	C5
GO:0016628	oxidoreductase activity, acting on the CH-CH group of donors, NAD or NADP as acceptor	3/129	32/18496	0.00141799	0.0176541	0.0147884	AKR1C1/AKR1C2/AKR1C3	3	C5
GO:0033764	steroid dehydrogenase activity, acting on the CH-OH group of donors, NAD or NADP as acceptor	3/129	32/18496	0.00141799	0.0176541	0.0147884	AKR1C1/AKR1C2/AKR1C3	3	C5
GO:0030414	peptidase inhibitor activity	6/129	175/18496	0.0014343	0.0176541	0.0147884	ITIH4/SERPINI2/SPINK1/SERPINA4/SERPINA3/C3	6	C5
GO:0005539	glycosaminoglycan binding	7/129	240/18496	0.00148443	0.0176541	0.0147884	REG3G/REG1B/REG1A/REG3A/CEL/CD44/VTN	7	C5
GO:0016229	steroid dehydrogenase activity	3/129	35/18496	0.00184284	0.0205345	0.0172013	AKR1C1/AKR1C2/AKR1C3	3	C5
GO:0061135	endopeptidase regulator activity	6/129	184/18496	0.00184995	0.0205345	0.0172013	ITIH4/SERPINI2/SPINK1/SERPINA4/SERPINA3/C3	6	C5
GO:0016298	lipase activity	5/129	128/18496	0.00203782	0.0218902	0.018337	AADAC/CEL/PNLIP/PNLIPRP1/PLA2G1B	5	C5
GO:0016709	oxidoreductase activity, acting on paired donors, with incorporation or reduction of molecular oxygen, NAD(P)H as one donor, and incorporation of one atom of oxygen	3/129	38/18496	0.00233942	0.0243446	0.0203929	AKR1C1/AKR1C2/AKR1C3	3	C5
GO:0031406	carboxylic acid binding	6/129	195/18496	0.00247524	0.0249516	0.0209015	ALB/GSTA1/AKR1C1/AKR1C2/AKR1C3/PLA2G1B	6	C5
GO:0030283	testosterone dehydrogenase [NAD(P)] activity	2/129	11/18496	0.00254761	0.0249516	0.0209015	AKR1C1/AKR1C3	2	C5
GO:0030246	carbohydrate binding	7/129	273/18496	0.00306293	0.0291416	0.0244113	REG3G/REG1B/REG1A/REG3A/ALDOB/VTN/LGALS2	7	C5
GO:0016651	oxidoreductase activity, acting on NAD(P)H	4/129	87/18496	0.00321645	0.0297522	0.0249228	AKR1C1/AKR1C2/AKR1C3/DUOX2	4	C5
GO:0043177	organic acid binding	6/129	207/18496	0.00332596	0.0299336	0.0250748	ALB/GSTA1/AKR1C1/AKR1C2/AKR1C3/PLA2G1B	6	C5
GO:0052650	NADP-retinol dehydrogenase activity	2/129	13/18496	0.00358014	0.0313734	0.0262808	AKR1B10/AKR1C3	2	C5
GO:0052689	carboxylic ester hydrolase activity	5/129	153/18496	0.00438998	0.0374836	0.0313993	AADAC/CEL/PNLIP/PNLIPRP1/PLA2G1B	5	C5
GO:0061134	peptidase regulator activity	6/129	228/18496	0.00531484	0.0441273	0.0369646	ITIH4/SERPINI2/SPINK1/SERPINA4/SERPINA3/C3	6	C5
GO:0016722	oxidoreductase activity, acting on metal ions	2/129	16/18496	0.00543309	0.0441273	0.0369646	CP/STEAP4	2	C5
GO:0004857	enzyme inhibitor activity	8/129	386/18496	0.00571235	0.0452908	0.0379392	TRIB2/ITIH4/SERPINI2/SH3RF2/SPINK1/SERPINA4/SERPINA3/C3	8	C5
GO:0004601	peroxidase activity	3/129	55/18496	0.00667624	0.051702	0.0433097	GSTA1/MGST1/DUOX2	3	C5
GO:0016655	oxidoreductase activity, acting on NAD(P)H, quinone or similar compound as acceptor	3/129	57/18496	0.00737137	0.0545481	0.0456939	AKR1C1/AKR1C2/AKR1C3	3	C5
GO:0016684	oxidoreductase activity, acting on peroxide as acceptor	3/129	57/18496	0.00737137	0.0545481	0.0456939	GSTA1/MGST1/DUOX2	3	C5
GO:0004745	NAD-retinol dehydrogenase activity	2/129	20/18496	0.00844725	0.0577088	0.0483415	ADH1C/AKR1C3	2	C5
GO:0043027	cysteine-type endopeptidase inhibitor activity involved in apoptotic process	2/129	20/18496	0.00844725	0.0577088	0.0483415	TNFAIP8/DPEP1	2	C5
GO:0016627	oxidoreductase activity, acting on the CH-CH group of donors	3/129	60/18496	0.00849168	0.0577088	0.0483415	AKR1C1/AKR1C2/AKR1C3	3	C5
GO:0016765	transferase activity, transferring alkyl or aryl (other than methyl) groups	3/129	60/18496	0.00849168	0.0577088	0.0483415	GSTA2/GSTA1/MGST1	3	C5
GO:0042379	chemokine receptor binding	6/128	74/18496	1.23081e-05	0.00390167	0.00312238	S100A14/CXCL6/CXCL1/DEFB1/CX3CL1/CCL2	6	C6
GO:0004867	serine-type endopeptidase inhibitor activity	6/128	101/18496	7.23166e-05	0.00718112	0.0057468	TFPI2/AMBP/SERPING1/SERPINA5/SERPINB2/SLPI	6	C6
GO:0004857	enzyme inhibitor activity	11/128	386/18496	7.78594e-05	0.00718112	0.0057468	SFN/ANXA9/ANXA3/TFPI2/AMBP/SERPING1/CST6/SERPINA5/PPP1R1B/SERPINB2/SLPI	11	C6
GO:0005178	integrin binding	7/128	154/18496	9.8572e-05	0.00718112	0.0057468	VCAM1/ITGB6/SPP1/TSPAN8/CX3CL1/ITGB4/FERMT1	7	C6
GO:0004866	endopeptidase inhibitor activity	7/128	168/18496	0.000169321	0.00718112	0.0057468	TFPI2/AMBP/SERPING1/CST6/SERPINA5/SERPINB2/SLPI	7	C6
GO:0001664	G protein-coupled receptor binding	9/128	291/18496	0.000194154	0.00718112	0.0057468	S100A14/ADORA1/CXCL6/CXCL1/EDN1/DEFB1/CX3CL1/CCL2/ITGB4	9	C6
GO:0030414	peptidase inhibitor activity	7/128	175/18496	0.000217637	0.00718112	0.0057468	TFPI2/AMBP/SERPING1/CST6/SERPINA5/SERPINB2/SLPI	7	C6
GO:0015370	solute:sodium symporter activity	5/128	80/18496	0.000232934	0.00718112	0.0057468	SLC6A20/SLC34A2/SLC4A4/SLC17A4/SLC28A3	5	C6
GO:0045236	CXCR chemokine receptor binding	3/128	18/18496	0.000244834	0.00718112	0.0057468	CXCL6/CXCL1/CX3CL1	3	C6
GO:0005125	cytokine activity	8/128	237/18496	0.00024658	0.00718112	0.0057468	TGFB2/CXCL6/CXCL1/AREG/SPP1/EDN1/CX3CL1/CCL2	8	C6
GO:0046873	metal ion transmembrane transporter activity	11/128	441/18496	0.000249187	0.00718112	0.0057468	ANXA9/SLC6A20/SLC34A2/SLC4A4/SLC17A4/KCNK5/AQP1/TRPV6/SLC28A3/SCNN1A/KCNJ15	11	C6
GO:0061135	endopeptidase regulator activity	7/128	184/18496	0.000295504	0.00780623	0.00624706	TFPI2/AMBP/SERPING1/CST6/SERPINA5/SERPINB2/SLPI	7	C6
GO:0008009	chemokine activity	4/128	49/18496	0.000364344	0.00888438	0.00710986	CXCL6/CXCL1/CX3CL1/CCL2	4	C6
GO:0017134	fibroblast growth factor binding	3/128	23/18496	0.000518108	0.0117315	0.00938828	FGFR3/FGFBP1/FGFR2	3	C6
GO:0005126	cytokine receptor binding	8/128	273/18496	0.000631675	0.0133494	0.0106831	S100A14/RHEX/TGFB2/CXCL6/CXCL1/DEFB1/CX3CL1/CCL2	8	C6
GO:0015081	sodium ion transmembrane transporter activity	6/128	157/18496	0.000786792	0.0147462	0.0118009	SLC6A20/SLC34A2/SLC4A4/SLC17A4/SLC28A3/SCNN1A	6	C6
GO:0004714	transmembrane receptor protein tyrosine kinase activity	4/128	60/18496	0.000790805	0.0147462	0.0118009	EPHA2/FGFR3/EPHB6/FGFR2	4	C6
GO:0008083	growth factor activity	6/128	162/18496	0.0009262	0.0163114	0.0130535	TGFB2/TGFA/CXCL1/AREG/PDGFD/TFF1	6	C6
GO:0061134	peptidase regulator activity	7/128	228/18496	0.0010559	0.0176169	0.0140982	TFPI2/AMBP/SERPING1/CST6/SERPINA5/SERPINB2/SLPI	7	C6
GO:0015294	solute:monoatomic cation symporter activity	5/128	117/18496	0.00132479	0.0209316	0.0167509	SLC6A20/SLC34A2/SLC4A4/SLC17A4/SLC28A3	5	C6
GO:0017147	Wnt-protein binding	3/128	32/18496	0.00138664	0.0209316	0.0167509	TRABD2B/SFRP5/APCDD1	3	C6
GO:0005154	epidermal growth factor receptor binding	3/128	35/18496	0.00180231	0.0259696	0.0207826	TGFA/AREG/AGR2	3	C6
GO:0043225	ATPase-coupled inorganic anion transmembrane transporter activity	2/128	10/18496	0.00206209	0.0279301	0.0223515	CFTR/ABCC3	2	C6
GO:0001618	virus receptor activity	4/128	79/18496	0.00220269	0.0279301	0.0223515	EPHA2/NECTIN4/ITGB6/CLDN1	4	C6
GO:0019199	transmembrane receptor protein kinase activity	4/128	79/18496	0.00220269	0.0279301	0.0223515	EPHA2/FGFR3/EPHB6/FGFR2	4	C6
GO:0140272	exogenous protein binding	4/128	80/18496	0.00230636	0.0281199	0.0225034	EPHA2/NECTIN4/ITGB6/CLDN1	4	C6
GO:0019838	growth factor binding	5/128	135/18496	0.00248409	0.0284047	0.0227313	EPHA2/FGFR3/FGFBP1/FGFR2/ITGB4	5	C6
GO:0002162	dystroglycan binding	2/128	11/18496	0.00250893	0.0284047	0.0227313	AGR2/AGR3	2	C6
GO:0070851	growth factor receptor binding	5/128	138/18496	0.00273204	0.029864	0.0238992	TGFA/AREG/AGR2/PDGFD/FLRT2	5	C6
GO:0046790	virion binding	2/128	12/18496	0.00299711	0.0316694	0.025344	ANXA9/APCS	2	C6
GO:0004859	phospholipase inhibitor activity	2/128	13/18496	0.00352603	0.0338713	0.027106	ANXA9/ANXA3	2	C6
GO:0005436	sodium:phosphate symporter activity	2/128	13/18496	0.00352603	0.0338713	0.027106	SLC34A2/SLC17A4	2	C6
GO:0008417	fucosyltransferase activity	2/128	13/18496	0.00352603	0.0338713	0.027106	FUT6/FUT3	2	C6
GO:0015293	symporter activity	5/128	149/18496	0.00379588	0.035391	0.0283222	SLC6A20/SLC34A2/SLC4A4/SLC17A4/SLC28A3	5	C6
GO:0048020	CCR chemokine receptor binding	3/128	50/18496	0.00500567	0.0453371	0.0362817	DEFB1/CX3CL1/CCL2	3	C6
GO:0005496	steroid binding	4/128	102/18496	0.00551633	0.0485744	0.0388724	PROM2/PROM1/NR1H4/PAQR5	4	C6
GO:0005544	calcium-dependent phospholipid binding	3/128	53/18496	0.0058936	0.0490761	0.0392739	ANXA9/ANXA3/SYT8	3	C6
GO:0005201	extracellular matrix structural constituent	5/128	166/18496	0.00598051	0.0490761	0.0392739	TINAGL1/LAMC2/LAMB3/TFPI2/THSD4	5	C6
GO:0055102	lipase inhibitor activity	2/128	17/18496	0.00603775	0.0490761	0.0392739	ANXA9/ANXA3	2	C6
GO:0050840	extracellular matrix binding	3/128	55/18496	0.00653458	0.051036	0.0408424	TINAGL1/SPP1/ADGRG6	3	C6
GO:0005003	ephrin receptor activity	2/128	18/18496	0.00676187	0.051036	0.0408424	EPHA2/EPHB6	2	C6
GO:0030297	transmembrane receptor protein tyrosine kinase activator activity	2/128	18/18496	0.00676187	0.051036	0.0408424	TGFA/AREG	2	C6
GO:0008201	heparin binding	5/128	174/18496	0.00726564	0.053563	0.0428646	LAMC2/FGFBP1/CXCL6/FGFR2/SERPINA5	5	C6
GO:0015651	quaternary ammonium group transmembrane transporter activity	2/128	19/18496	0.00752335	0.0542023	0.0433762	SLC6A20/SLC22A3	2	C6
GO:0005201	extracellular matrix structural constituent	37/124	166/18496	7.05072e-47	1.49475e-44	1.26913e-44	ECM1/DPT/FMOD/PRELP/EMILIN1/COL3A1/COL5A2/FN1/COL6A3/COL7A1/COL8A1/VCAN/COL12A1/LAMA2/THBS2/AEBP1/COL1A2/PCOLCE/COL15A1/COL5A1/ZP1/MGP/LUM/DCN/POSTN/LTBP2/MFGE8/MFAP4/COL1A1/COL5A3/COMP/COL6A1/COL6A2/FBLN1/SRPX/SRPX2/BGN	37	C7
GO:0030020	extracellular matrix structural constituent conferring tensile strength	13/124	45/18496	1.76629e-18	1.87227e-16	1.58966e-16	COL3A1/COL5A2/COL6A3/COL7A1/COL8A1/COL12A1/COL1A2/COL15A1/COL5A1/COL1A1/COL5A3/COL6A1/COL6A2	13	C7
GO:0005539	glycosaminoglycan binding	16/124	240/18496	6.13333e-12	4.33422e-10	3.68e-10	PRELP/TNFAIP6/FN1/CCDC80/VCAN/THBS2/PCOLCE/CCN4/COL5A1/DCN/POSTN/LTBP2/CRISPLD2/COL5A3/COMP/BGN	16	C7
GO:0005518	collagen binding	10/124	68/18496	2.65831e-11	1.40891e-09	1.19624e-09	FN1/AEBP1/PCOLCE/LUM/ITGA11/MRC2/COL5A3/COMP/COL6A1/COL6A2	10	C7
GO:0048407	platelet-derived growth factor binding	6/124	11/18496	3.61259e-11	1.53174e-09	1.30053e-09	COL3A1/PDGFRB/COL1A2/COL5A1/COL1A1/COL6A1	6	C7
GO:0005178	integrin binding	12/124	154/18496	5.14895e-10	1.8193e-08	1.54469e-08	EMILIN1/COL3A1/FN1/SFRP2/CCN4/S1PR3/COL5A1/THY1/ITGA11/MFGE8/COMP/FBLN1	12	C7
GO:0008201	heparin binding	12/124	174/18496	2.09744e-09	6.35224e-08	5.39341e-08	PRELP/FN1/CCDC80/THBS2/PCOLCE/CCN4/COL5A1/POSTN/LTBP2/CRISPLD2/COL5A3/COMP	12	C7
GO:0030021	extracellular matrix structural constituent conferring compression resistance	6/124	22/18496	5.49294e-09	1.45563e-07	1.23591e-07	FMOD/PRELP/VCAN/LUM/DCN/BGN	6	C7
GO:0019838	growth factor binding	10/124	135/18496	2.47047e-08	5.81933e-07	4.94094e-07	COL3A1/IGFBP5/PDGFRB/COL1A2/COL5A1/LTBP2/TGFB3/COL1A1/COL6A1/SRPX2	10	C7
GO:0001968	fibronectin binding	6/124	29/18496	3.36549e-08	7.13485e-07	6.05789e-07	TNFAIP6/IGFBP5/CCDC80/SFRP2/MMP2/FBLN1	6	C7
GO:1901681	sulfur compound binding	12/124	275/18496	3.33525e-07	6.42794e-06	5.45768e-06	PRELP/FN1/CCDC80/THBS2/PCOLCE/CCN4/COL5A1/POSTN/LTBP2/CRISPLD2/COL5A3/COMP	12	C7
GO:0002020	protease binding	7/124	142/18496	4.82876e-05	0.000853081	0.000724314	ECM1/COL3A1/FN1/COL1A2/COL1A1/COMP/TIMP3	7	C7
GO:0043394	proteoglycan binding	4/124	36/18496	9.60098e-05	0.0015657	0.00132937	FN1/COL5A1/COL5A3/COMP	4	C7
GO:0061134	peptidase regulator activity	8/124	228/18496	0.000152257	0.00230561	0.00195759	FN1/COL6A3/COL7A1/SFRP2/PCOLCE/SERPINF1/TIMP3/FBLN1	8	C7
GO:0016504	peptidase activator activity	4/124	52/18496	0.000406237	0.00558839	0.00474486	FN1/SFRP2/PCOLCE/FBLN1	4	C7
GO:0001217	DNA-binding transcription repressor activity	9/124	334/18496	0.000421765	0.00558839	0.00474486	HEYL/PRRX1/TCF21/TWIST1/AEBP1/SNAI2/TBX3/TBX2/FOXS1	9	C7
GO:0050840	extracellular matrix binding	4/124	55/18496	0.000503911	0.00628406	0.00533552	OLFML2B/CD248/DCN/BGN	4	C7
GO:0001227	DNA-binding transcription repressor activity, RNA polymerase II-specific	8/124	326/18496	0.00160422	0.0188941	0.0160422	HEYL/PRRX1/TCF21/AEBP1/SNAI2/TBX3/TBX2/FOXS1	8	C7
GO:0004955	prostaglandin receptor activity	2/124	10/18496	0.00193696	0.0216124	0.0183502	PTGDR/PTGIR	2	C7
GO:0004954	prostanoid receptor activity	2/124	11/18496	0.00235703	0.0249845	0.0212133	PTGDR/PTGIR	2	C7
GO:0004953	icosanoid receptor activity	2/124	15/18496	0.00442157	0.0446368	0.0378992	PTGDR/PTGIR	2	C7
GO:0045125	bioactive lipid receptor activity	2/124	16/18496	0.00503115	0.048482	0.041164	S1PR3/S1PR5	2	C7
GO:0005125	cytokine activity	6/124	237/18496	0.00528765	0.0487384	0.0413816	WNT5A/TSLP/IL6/CCL26/TGFB3/CRLF1	6	C7
GO:0004222	metalloendopeptidase activity	4/124	110/18496	0.00643295	0.0568243	0.0482471	ADAMTS12/ADAMTS14/MMP2/MMP11	4	C7
GO:0015026	coreceptor activity	6/127	49/18496	1.02187e-06	0.000155286	0.000133851	CXCR4/ACKR3/KDR/RAMP3/ENG/CSF2RB	6	C8
GO:0019199	transmembrane receptor protein kinase activity	7/127	79/18496	1.17197e-06	0.000155286	0.000133851	TIE1/KDR/FLT4/TEK/ENG/ACVRL1/FLT1	7	C8
GO:0004714	transmembrane receptor protein tyrosine kinase activity	5/127	60/18496	5.69231e-05	0.00502821	0.00433414	TIE1/KDR/FLT4/TEK/FLT1	5	C8
GO:0019838	growth factor binding	6/127	135/18496	0.000339484	0.0224908	0.0193863	KDR/FLT4/TEK/ENG/ACVRL1/FLT1	6	C8
GO:0140375	immune receptor activity	19/134	147/18496	9.96703e-19	3.15955e-16	2.40258e-16	CSF3R/FCER1G/FCGR2B/CCR1/CCR5/IL7R/HLA-DRA/HLA-DRB1/HLA-DQA1/HLA-DPA1/C3AR1/CMKLR1/FPR3/LILRB2/LILRA5/LILRB1/LILRB4/CSF2RA/FCGR3A	19	C9
GO:0023023	MHC protein complex binding	8/134	37/18496	1.98867e-10	2.2255e-08	1.69231e-08	HLA-DRA/HLA-DRB5/HLA-DRB1/HLA-DQA1/HLA-DMB/HLA-DPA1/LILRB2/LILRB1	8	C9
GO:0042277	peptide binding	17/134	325/18496	2.10615e-10	2.2255e-08	1.69231e-08	C1QA/CD1D/FCGR2B/HLA-DRA/HLA-DRB5/HLA-DRB1/HLA-DQA1/HLA-DMB/HLA-DPA1/TREM2/MSR1/TLR4/CMKLR1/CD209/APOE/LILRB2/ITGB2	17	C9
GO:0033218	amide binding	18/134	405/18496	8.26777e-10	6.55221e-08	4.98242e-08	C1QA/CD1D/FCGR2B/HLA-DRA/HLA-DRB5/HLA-DRB1/HLA-DQA1/HLA-DMB/HLA-DPA1/TREM2/MSR1/TLR4/CMKLR1/CD300LF/CD209/APOE/LILRB2/ITGB2	18	C9
GO:0023026	MHC class II protein complex binding	6/134	27/18496	3.37514e-08	2.13984e-06	1.62717e-06	HLA-DRA/HLA-DRB5/HLA-DRB1/HLA-DQA1/HLA-DMB/HLA-DPA1	6	C9
GO:0042605	peptide antigen binding	7/134	47/18496	4.4204e-08	2.33544e-06	1.77591e-06	HLA-DRA/HLA-DRB5/HLA-DRB1/HLA-DQA1/HLA-DMB/HLA-DPA1/CD209	7	C9
GO:0001540	amyloid-beta binding	8/134	85/18496	1.8526e-07	8.38963e-06	6.37963e-06	C1QA/FCGR2B/TREM2/MSR1/TLR4/APOE/LILRB2/ITGB2	8	C9
GO:0032395	MHC class II receptor activity	4/134	10/18496	5.34763e-07	1.88355e-05	1.43229e-05	HLA-DRA/HLA-DRB1/HLA-DQA1/HLA-DPA1	4	C9
GO:0032396	inhibitory MHC class I receptor activity	4/134	10/18496	5.34763e-07	1.88355e-05	1.43229e-05	LILRB2/LILRA5/LILRB1/LILRB4	4	C9
GO:0019864	IgG binding	4/134	11/18496	8.35621e-07	2.64892e-05	2.01429e-05	FCER1G/FCGR2A/FCGR2B/FCGR3A	4	C9
GO:0032393	MHC class I receptor activity	4/134	15/18496	3.37945e-06	9.73897e-05	7.40569e-05	LILRB2/LILRA5/LILRB1/LILRB4	4	C9
GO:0003823	antigen binding	9/134	178/18496	6.01507e-06	0.000158898	0.000120829	CD1D/IL7R/HLA-DRA/HLA-DRB5/HLA-DRB1/HLA-DQA1/HLA-DMB/HLA-DPA1/CD209	9	C9
GO:0019865	immunoglobulin binding	4/134	24/18496	2.50094e-05	0.000609845	0.000463737	FCER1G/FCGR2A/FCGR2B/FCGR3A	4	C9
GO:0042608	T cell receptor binding	3/134	11/18496	5.87982e-05	0.00133136	0.00101239	DOCK2/HLA-DRA/HLA-DRB1	3	C9
GO:0004896	cytokine receptor activity	6/134	96/18496	7.02353e-05	0.00148431	0.00112869	CSF3R/CCR1/CCR5/IL7R/CMKLR1/CSF2RA	6	C9
GO:0004875	complement receptor activity	3/134	12/18496	7.79821e-05	0.00154502	0.00117486	C3AR1/CMKLR1/FPR3	3	C9
GO:0038024	cargo receptor activity	5/134	64/18496	0.000100218	0.00186878	0.00142105	MSR1/CD163/OLR1/APOBR/ITGB2	5	C9
GO:0036041	long-chain fatty acid binding	3/134	17/18496	0.000234722	0.00413372	0.00314335	S100A9/ALOX5AP/S100A8	3	C9
GO:0001618	virus receptor activity	5/134	79/18496	0.000271632	0.00453197	0.00344619	CCR5/CD86/CLEC5A/ITGB7/CD209	5	C9
GO:0140272	exogenous protein binding	5/134	80/18496	0.000288073	0.00456595	0.00347204	CCR5/CD86/CLEC5A/ITGB7/CD209	5	C9
GO:0005504	fatty acid binding	4/134	48/18496	0.000400323	0.00604297	0.00459518	S100A9/ALOX5AP/APOC1/S100A8	4	C9
GO:0008009	chemokine activity	4/134	49/18496	0.000433477	0.00624601	0.00474958	CCL18/CCL3/CCL4/CCL3L1	4	C9
GO:0048020	CCR chemokine receptor binding	4/134	50/18496	0.000468544	0.00645776	0.0049106	CCL18/CCL3/CCL4/CCL3L1	4	C9
GO:0019955	cytokine binding	6/134	145/18496	0.000659833	0.0087153	0.00662727	TNFRSF1B/CSF3R/CCR1/CCR5/CSF1R/CSF2RA	6	C9
GO:0030247	polysaccharide binding	3/134	25/18496	0.000760971	0.00935357	0.00711263	HLA-DRA/HLA-DRB1/CLEC7A	3	C9
GO:0005126	cytokine receptor binding	8/134	273/18496	0.00085355	0.00935357	0.00711263	IL10/IL1B/CCL18/CCL3/CCL4/CCL3L1/CD300LF/OSM	8	C9
GO:0030246	carbohydrate binding	8/134	273/18496	0.00085355	0.00935357	0.00711263	HLA-DRA/HLA-DRB1/CLEC5A/CLEC7A/OLR1/CD209/SIGLEC9/SIGLEC7	8	C9
GO:0001637	G protein-coupled chemoattractant receptor activity	3/134	26/18496	0.00085569	0.00935357	0.00711263	CCR1/CCR5/CMKLR1	3	C9
GO:0004950	chemokine receptor activity	3/134	26/18496	0.00085569	0.00935357	0.00711263	CCR1/CCR5/CMKLR1	3	C9
GO:0043325	phosphatidylinositol-3,4-bisphosphate binding	3/134	29/18496	0.00118365	0.0125073	0.00951075	PLEK/MYO1G/NCF1	3	C9
GO:0071813	lipoprotein particle binding	3/134	31/18496	0.00144078	0.0142727	0.0108532	TREM2/MSR1/APOE	3	C9
GO:0071814	protein-lipid complex binding	3/134	31/18496	0.00144078	0.0142727	0.0108532	TREM2/MSR1/APOE	3	C9
GO:0005125	cytokine activity	7/134	237/18496	0.00171905	0.0165133	0.012557	IL10/IL1B/CCL18/CCL3/CCL4/CCL3L1/OSM	7	C9
GO:0042379	chemokine receptor binding	4/134	74/18496	0.00204779	0.0188267	0.0143161	CCL18/CCL3/CCL4/CCL3L1	4	C9
GO:0043394	proteoglycan binding	3/134	36/18496	0.002229	0.0188267	0.0143161	PTPRC/GPNMB/APOE	3	C9
GO:0016175	superoxide-generating NAD(P)H oxidase activity	2/134	10/18496	0.00225682	0.0188267	0.0143161	NCF1/CYBB	2	C9
GO:0016176	superoxide-generating NADPH oxidase activator activity	2/134	10/18496	0.00225682	0.0188267	0.0143161	NCF1/NCF4	2	C9
GO:0050786	RAGE receptor binding	2/134	10/18496	0.00225682	0.0188267	0.0143161	S100A9/S100A8	2	C9
GO:0033293	monocarboxylic acid binding	4/134	79/18496	0.00260075	0.0211394	0.0160748	S100A9/ALOX5AP/APOC1/S100A8	4	C9
GO:0001851	complement component C3b binding	2/134	11/18496	0.00274527	0.0217563	0.0165439	ITGB2/VSIG4	2	C9
GO:0031406	carboxylic acid binding	6/134	195/18496	0.00299172	0.0231311	0.0175893	S100A9/ALOX5AP/APOC1/SIGLEC9/SIGLEC7/S100A8	6	C9
GO:0042287	MHC protein binding	3/134	42/18496	0.00347242	0.0262085	0.0199294	CLEC7A/LILRB2/LILRB1	3	C9
GO:0008429	phosphatidylethanolamine binding	2/134	13/18496	0.00385653	0.0277846	0.0211279	TREM2/CD300A	2	C9
GO:0035325	Toll-like receptor binding	2/134	13/18496	0.00385653	0.0277846	0.0211279	S100A9/S100A8	2	C9
GO:0043177	organic acid binding	6/134	207/18496	0.00400925	0.0282429	0.0214765	S100A9/ALOX5AP/APOC1/SIGLEC9/SIGLEC7/S100A8	6	C9
GO:0001784	phosphotyrosine residue binding	3/134	47/18496	0.00477742	0.0329226	0.025035	SLA/HCK/FGR	3	C9
GO:0016004	phospholipase activator activity	2/134	15/18496	0.00514251	0.0346846	0.0263748	CCL3/APOC2	2	C9
GO:0005178	integrin binding	5/134	154/18496	0.00529602	0.0349758	0.0265962	IL1B/GPNMB/ITGB7/ITGAX/ITGB2	5	C9
GO:0050664	oxidoreductase activity, acting on NAD(P)H, oxygen as acceptor	2/134	16/18496	0.0058494	0.037842	0.0287758	NCF1/CYBB	2	C9
GO:0030169	low-density lipoprotein particle binding	2/134	17/18496	0.00659802	0.0402226	0.030586	TREM2/MSR1	2	C9
GO:0034185	apolipoprotein binding	2/134	17/18496	0.00659802	0.0402226	0.030586	TREM2/LILRB4	2	C9
GO:0055102	lipase inhibitor activity	2/134	17/18496	0.00659802	0.0402226	0.030586	APOC1/APOC2	2	C9
GO:0030228	lipoprotein particle receptor activity	2/134	18/18496	0.00738775	0.0433688	0.0329785	OLR1/APOBR	2	C9
GO:0043395	heparan sulfate proteoglycan binding	2/134	18/18496	0.00738775	0.0433688	0.0329785	PTPRC/APOE	2	C9
GO:0060229	lipase activator activity	2/134	19/18496	0.00821796	0.0473654	0.0360175	CCL3/APOC2	2	C9
GO:0005543	phospholipid binding	9/134	484/18496	0.008742	0.049486	0.03763	TREM2/PLA2G7/MYO1G/NCF1/CD300A/CD300LF/APOE/APOC1/NCF4	9	C9
GO:0045309	protein phosphorylated amino acid binding	3/134	59/18496	0.00899427	0.0496708	0.0377706	SLA/HCK/FGR	3	C9
GO:0042288	MHC class I protein binding	2/134	20/18496	0.00908804	0.0496708	0.0377706	LILRB2/LILRB1	2	C9
GO:0001846	opsonin binding	2/134	21/18496	0.00999736	0.0537146	0.0408456	ITGB2/VSIG4	2	C9
GO:0001786	phosphatidylserine binding	3/134	62/18496	0.0103008	0.0544228	0.0413841	TREM2/CD300A/CD300LF	3	C9
GO:0033691	sialic acid binding	2/134	22/18496	0.0109453	0.0568798	0.0432525	SIGLEC9/SIGLEC7	2	C9
GO:0016493	C-C chemokine receptor activity	2/134	23/18496	0.0119313	0.0590975	0.0449388	CCR1/CCR5	2	C9
GO:0043274	phospholipase binding	2/134	23/18496	0.0119313	0.0590975	0.0449388	APOC2/WAS	2	C9
GO:0140311	protein sequestering activity	2/134	23/18496	0.0119313	0.0590975	0.0449388	LAPTM5/SPI1	2	C9
GO:0019957	C-C chemokine binding	2/134	24/18496	0.0129548	0.0631796	0.048043	CCR1/CCR5	2	C9
GO:0042608	T cell receptor binding	4/126	11/18496	6.52938e-07	0.000195881	0.000163578	LCK/DOCK2/CD3E/CD3G	4	C10
GO:0043548	phosphatidylinositol 3-kinase binding	4/126	25/18496	2.32461e-05	0.00348692	0.00291188	LCK/NLRC3/CORO1A/HCST	4	C10
GO:0140375	immune receptor activity	7/126	147/18496	6.65941e-05	0.00665941	0.00556119	FCER1G/IL18R1/GPR35/IL7R/C3AR1/IL2RG/IL9R	7	C10
GO:0016004	phospholipase activator activity	3/126	15/18496	0.000132291	0.00992183	0.0082856	LCK/CCL5/BTK	3	C10
GO:0042169	SH2 domain binding	4/126	41/18496	0.000171064	0.0102638	0.00857119	LCK/LAX1/KIT/SKAP1	4	C10
GO:0060229	lipase activator activity	3/126	19/18496	0.000276179	0.0125118	0.0104484	LCK/CCL5/BTK	3	C10
GO:0001784	phosphotyrosine residue binding	4/126	47/18496	0.000291942	0.0125118	0.0104484	LCK/VAV1/SAMSN1/GRAP2	4	C10
GO:0019955	cytokine binding	6/126	145/18496	0.000476467	0.0129853	0.0108439	IL18R1/ITGA4/KIT/TMC8/IL2RG/IL9R	6	C10
GO:0043274	phospholipase binding	3/126	23/18496	0.000494814	0.0129853	0.0108439	LCK/BTK/TESPA1	3	C10
GO:0004896	cytokine receptor activity	5/126	96/18496	0.000504733	0.0129853	0.0108439	IL18R1/GPR35/IL7R/IL2RG/IL9R	5	C10
GO:0035591	signaling adaptor activity	5/126	98/18496	0.000554742	0.0129853	0.0108439	LAT/SLA2/GAB3/CD3E/CD3G	5	C10
GO:0005096	GTPase activator activity	8/126	272/18496	0.000555515	0.0129853	0.0108439	ARHGAP30/RGS1/ARHGAP15/DOCK2/RGS10/ARHGDIB/RASAL3/ARHGEF6	8	C10
GO:0019865	immunoglobulin binding	3/126	24/18496	0.000562698	0.0129853	0.0108439	FCER1G/CD22/MS4A2	3	C10
GO:0045309	protein phosphorylated amino acid binding	4/126	59/18496	0.000699496	0.0149892	0.0125173	LCK/VAV1/SAMSN1/GRAP2	4	C10
GO:0004364	glutathione transferase activity	3/126	27/18496	0.000801157	0.0160231	0.0133807	HPGDS/LTC4S/ALOX5AP	3	C10
GO:0017124	SH3 domain binding	5/126	122/18496	0.0014875	0.0278907	0.0232912	PTPN22/INPP5D/NCF1/SKAP1/CD3E	5	C10
GO:0030695	GTPase regulator activity	10/126	486/18496	0.00182058	0.030343	0.0253391	ARHGAP30/RGS1/ARHGAP15/RHOH/DOCK2/RGS10/ARHGDIB/VAV1/RASAL3/ARHGEF6	10	C10
GO:0060589	nucleoside-triphosphatase regulator activity	10/126	486/18496	0.00182058	0.030343	0.0253391	ARHGAP30/RGS1/ARHGAP15/RHOH/DOCK2/RGS10/ARHGDIB/VAV1/RASAL3/ARHGEF6	10	C10
GO:0016176	superoxide-generating NADPH oxidase activator activity	2/126	10/18496	0.00199905	0.0304079	0.0253933	NCF1/NCF4	2	C10
GO:0003924	GTPase activity	8/126	333/18496	0.00202719	0.0304079	0.0253933	RGS1/RHOH/GIMAP7/RGS10/ARHGDIB/RAB27B/RAC2/RGS13	8	C10
GO:0004726	non-membrane spanning protein tyrosine phosphatase activity	2/126	12/18496	0.00290591	0.039626	0.0330912	PTPN22/PTPN7	2	C10
GO:0015132	prostaglandin transmembrane transporter activity	2/126	12/18496	0.00290591	0.039626	0.0330912	SLCO2B1/ABCC4	2	C10
GO:0071714	icosanoid transmembrane transporter activity	2/126	13/18496	0.00341899	0.0444397	0.037111	SLCO2B1/ABCC4	2	C10
GO:0004715	non-membrane spanning protein tyrosine kinase activity	3/126	45/18496	0.00355517	0.0444397	0.037111	LCK/ITK/BTK	3	C10
GO:0051219	phosphoprotein binding	4/126	93/18496	0.00375754	0.0450905	0.0376545	LCK/VAV1/SAMSN1/GRAP2	4	C10
GO:0015026	coreceptor activity	3/126	49/18496	0.00452573	0.0486581	0.0406338	CD8A/ITGA4/IL2RG	3	C10
GO:0016846	carbon-sulfur lyase activity	2/126	15/18496	0.00456167	0.0486581	0.0406338	LTC4S/ALOX5AP	2	C10
GO:0030159	signaling receptor complex adaptor activity	3/126	51/18496	0.00506532	0.0486581	0.0406338	LAT/CD3E/CD3G	3	C10
GO:0003953	NAD+ nucleosidase activity	2/126	16/18496	0.0051902	0.0486581	0.0406338	IL18R1/CD38	2	C10
GO:0046935	1-phosphatidylinositol-3-kinase regulator activity	2/126	16/18496	0.0051902	0.0486581	0.0406338	PIK3R6/SLA2	2	C10
GO:0050135	NAD(P)+ nucleosidase activity	2/126	16/18496	0.0051902	0.0486581	0.0406338	IL18R1/CD38	2	C10
GO:0061809	NAD+ nucleotidase, cyclic ADP-ribose generating	2/126	16/18496	0.0051902	0.0486581	0.0406338	IL18R1/CD38	2	C10
GO:0004601	peroxidase activity	3/126	55/18496	0.00625671	0.0568792	0.0474991	LTC4S/PTGS1/ALOX5AP	3	C10
GO:0005178	integrin binding	8/125	154/18496	9.93992e-06	0.00328017	0.00285642	ADAM23/ITGB8/PTPRZ1/CCN3/GFRA1/ADAMTS8/FBLN5/FRMD5	8	C11
GO:0005201	extracellular matrix structural constituent	7/125	166/18496	0.000135659	0.0209859	0.0182748	ECM1/HMCN1/COL7A1/COL8A1/FGL2/FBLN5/COL9A3	7	C11
GO:0003779	actin binding	11/125	438/18496	0.000190781	0.0209859	0.0182748	S100A4/WIPF1/PDLIM4/MYOT/ABLIM3/DAAM2/SNTB1/AIF1L/PKNOX2/GAS7/SHROOM4	11	C11
GO:0008083	growth factor activity	6/125	162/18496	0.000818403	0.0497232	0.0432996	BTC/GDNF/CCN3/MIA/BMP7/FGF5	6	C11
GO:0005251	delayed rectifier potassium channel activity	3/125	28/18496	0.000872475	0.0497232	0.0432996	KCNS3/KCNG1/KCNE1	3	C11
GO:0004222	metalloendopeptidase activity	5/125	110/18496	0.000904059	0.0497232	0.0432996	ADAM23/PAPPA/ADAMTS8/MMP19/MMP17	5	C11
GO:0008017	microtubule binding	27/141	273/18496	1.55156e-22	3.36689e-20	2.85815e-20	KIF2C/PSRC1/KIF14/CENPF/KIF15/CENPE/KIF20A/KIFC1/KIF24/KIF20B/KIF11/KIF18A/RACGAP1/DLGAP5/KNSTRN/NUSAP1/KIF23/PRC1/PLK1/SPAG5/KIF18B/BIRC5/SKA1/SPC24/FAM83D/GTSE1/KIF4A	27	C12
GO:0015631	tubulin binding	29/141	379/18496	5.04471e-21	5.47351e-19	4.64644e-19	STMN1/KIF2C/PSRC1/KIF14/CENPF/KIF15/CENPE/KIF20A/KIFC1/KIF24/KIF20B/KIF11/KIF18A/RACGAP1/BRCA2/DLGAP5/KNSTRN/NUSAP1/KIF23/PRC1/PLK1/SPAG5/KIF18B/BIRC5/SKA1/SPC24/FAM83D/GTSE1/KIF4A	29	C12
GO:0003777	microtubule motor activity	13/141	68/18496	3.66705e-15	2.6525e-13	2.2517e-13	KIF2C/KIF14/KIF15/CENPE/KIF20A/KIFC1/KIF24/KIF20B/KIF11/KIF18A/KIF23/KIF18B/KIF4A	13	C12
GO:0003774	cytoskeletal motor activity	13/141	112/18496	2.98926e-12	1.62167e-10	1.37663e-10	KIF2C/KIF14/KIF15/CENPE/KIF20A/KIFC1/KIF24/KIF20B/KIF11/KIF18A/KIF23/KIF18B/KIF4A	13	C12
GO:0003697	single-stranded DNA binding	10/141	118/18496	2.32495e-08	1.00903e-06	8.56559e-07	RAD54L/HMGB2/NEIL3/RECQL4/MCM10/RAD51AP1/BRCA2/RAD51/CDC45/DMC1	10	C12
GO:0008574	plus-end-directed microtubule motor activity	5/141	16/18496	9.78901e-08	3.54036e-06	3.0054e-06	KIF14/KIF20B/KIF11/KIF18A/KIF18B	5	C12
GO:0008094	ATP-dependent activity, acting on DNA	9/141	122/18496	3.95487e-07	1.12803e-05	9.57582e-06	RAD54L/POLQ/XRCC2/DSCC1/RECQL4/RAD51/TOP2A/BRIP1/DMC1	9	C12
GO:0140097	catalytic activity, acting on DNA	12/141	248/18496	4.47495e-07	1.12803e-05	9.57582e-06	RAD54L/EXO1/POLQ/NEIL3/XRCC2/DSCC1/RECQL4/RAD51/TOP2A/EME1/BRIP1/DMC1	12	C12
GO:0000217	DNA secondary structure binding	6/141	39/18496	4.67847e-07	1.12803e-05	9.57582e-06	CLSPN/HMGB2/NEIL3/XRCC2/RECQL4/RAD51AP1	6	C12
GO:0016887	ATP hydrolysis activity	15/141	412/18496	6.07942e-07	1.31923e-05	1.11989e-05	KIF2C/RAD54L/KIF14/KIF15/TRIP13/KIF20A/KIFC1/RECQL4/KIF20B/KIF18A/RAD51/KIF23/KIF18B/BRIP1/DMC1	15	C12
GO:0106310	protein serine kinase activity	13/141	361/18496	4.00909e-06	7.90884e-05	6.71378e-05	NEK2/BUB1/PLK4/TTK/PBK/MELK/CDK1/CIT/BUB1B/PKMYT1/PLK1/AURKB/AURKA	13	C12
GO:0004674	protein serine/threonine kinase activity	13/141	427/18496	2.39973e-05	0.000433951	0.000368379	NEK2/BUB1/PLK4/TTK/PBK/MELK/CDK1/CIT/BUB1B/PKMYT1/PLK1/AURKB/AURKA	13	C12
GO:0140612	DNA damage sensor activity	4/141	24/18496	3.05428e-05	0.000509829	0.000432792	XRCC2/RAD51/UHRF1/DMC1	4	C12
GO:0016538	cyclin-dependent protein serine/threonine kinase regulator activity	5/141	50/18496	3.8556e-05	0.000597618	0.000507316	CCNA2/CCNB1/CCNE2/CKS2/CCNB2	5	C12
GO:0003678	DNA helicase activity	5/141	58/18496	7.94068e-05	0.00114875	0.000975171	POLQ/DSCC1/RECQL4/RAD51/BRIP1	5	C12
GO:0140299	small molecule sensor activity	4/141	41/18496	0.000263262	0.00357049	0.00303098	XRCC2/RAD51/UHRF1/DMC1	4	C12
GO:0004712	protein serine/threonine/tyrosine kinase activity	4/141	45/18496	0.0003783	0.00482888	0.00409922	TTK/PBK/AURKB/AURKA	4	C12
GO:0035173	histone kinase activity	3/141	20/18496	0.00044955	0.00513434	0.00435852	BUB1/CDK1/AURKA	3	C12
GO:0140664	ATP-dependent DNA damage sensor activity	3/141	20/18496	0.00044955	0.00513434	0.00435852	XRCC2/RAD51/DMC1	3	C12
GO:0051010	microtubule plus-end binding	3/141	21/18496	0.000521557	0.00565889	0.00480381	KIF2C/KIF18A/KNSTRN	3	C12
GO:0070182	DNA polymerase binding	3/141	22/18496	0.000600549	0.00620567	0.00526797	RAD51/FANCI/CDT1	3	C12
GO:0017116	single-stranded DNA helicase activity	3/141	23/18496	0.00068679	0.00677425	0.00575064	POLQ/DSCC1/RAD51	3	C12
GO:0004386	helicase activity	6/141	154/18496	0.00117658	0.0111008	0.00942343	RAD54L/POLQ/DSCC1/RECQL4/RAD51/BRIP1	6	C12
GO:0003684	damaged DNA binding	4/141	71/18496	0.00211745	0.0191453	0.0162524	POLQ/HMGB2/NEIL3/RECQL4	4	C12
GO:0140666	annealing activity	2/141	11/18496	0.00303382	0.0263336	0.0223545	RAD54L/RECQL4	2	C12
GO:0140993	histone modifying activity	6/141	202/18496	0.00456324	0.0367332	0.0311827	BUB1/EZH2/CDK1/BRCA2/UHRF1/AURKA	6	C12
GO:0019894	kinesin binding	3/141	44/18496	0.00457049	0.0367332	0.0311827	PRC1/KIF18B/FAM83D	3	C12
GO:0003688	DNA replication origin binding	2/141	16/18496	0.00645613	0.0483097	0.0410099	MCM10/CDC45	2	C12
GO:0061575	cyclin-dependent protein serine/threonine kinase activator activity	2/141	16/18496	0.00645613	0.0483097	0.0410099	CCNB1/CKS2	2	C12
GO:0019887	protein kinase regulator activity	6/141	226/18496	0.00778555	0.0552671	0.046916	CCNA2/CCNB1/CCNE2/CKS2/CIT/CCNB2	6	C12
GO:0000400	four-way junction DNA binding	2/141	18/18496	0.00814999	0.0552671	0.046916	HMGB2/XRCC2	2	C12
GO:0008301	DNA binding, bending	2/141	18/18496	0.00814999	0.0552671	0.046916	HMGB2/TOP2A	2	C12

## Sheet: Sheet6
Table S6 : KEGG pathways enriched by differentially up-regulated genes in β-cells of T2D compared with ND group (q < 0.05).
category	subcategory	ID	Description	GeneRatio	BgRatio	pvalue	p.adjust	qvalue	geneID	Count
Environmental Information Processing	Signaling molecules and interaction	hsa04512	ECM-receptor interaction	39/986	89/9521	3.1219e-16	1.06145e-13	7.55829e-14	SPP1/COL1A1/COL1A2/COL6A2/COL6A3/FN1/ITGAV/COL4A1/CD44/COL4A2/FRAS1/NPNT/COL6A1/LAMB1/ITGA2/THBS1/LAMC2/ITGA1/LAMA4/HSPG2/SV2B/ITGB5/LAMC1/ITGA3/LAMB3/ITGB8/COL9A2/ITGA6/LAMC3/LAMA5/LAMB2/ITGA5/LAMA2/VTN/SDC4/ITGA10/CD36/AGRN/VWF	39
		hsa04518	Integrin signaling	50/986	154/9521	4.40726e-14	7.49234e-12	5.3351e-12	SPP1/COL1A1/COL1A2/COL6A2/COL6A3/FN1/ITGAV/COL4A1/COL4A2/FRAS1/LIMS1/NPNT/COL6A1/LAMB1/PDGFRB/PARVA/TGFB1/ITGA2/NCK2/FLNA/THBS1/LAMC2/ITGA1/LAMA4/CCND1/ITGB5/LAMC1/ITGA3/PIK3CA/PIK3R1/LAMB3/ITGB8/HGF/COL9A2/ITGA6/EGFR/FLT1/LAMC3/LAMA5/FBN1/C3/LAMB2/MET/ITGA5/LAMA2/VTN/PGF/ITGA10/VWF/PIK3CD	50
Cellular Processes	Cellular community - eukaryotes	hsa04510	Focal adhesion	55/986	203/9521	9.50866e-12	1.07765e-09	7.67365e-10	SPP1/COL1A1/COL1A2/MYL12A/COL6A2/COL6A3/FN1/ITGAV/COL4A1/COL4A2/MYL9/COL6A1/LAMB1/PDGFRB/PARVA/ITGA2/FLNA/THBS1/EMP1/LAMC2/ITGA1/LAMA4/VAV3/CCND1/CAV1/ITGB5/LAMC1/ITGA3/CAV2/PIK3CA/PIK3R1/LAMB3/ITGB8/HGF/MYL5/COL9A2/ITGA6/EGFR/FLT1/LAMC3/LAMA5/LAMB2/MET/ITGA5/PAK5/LAMA2/VTN/BIRC3/PGF/MYLK/ITGA10/BCL2/SHC4/VWF/PIK3CD	55
		hsa04820	Cytoskeleton in muscle cells	57/986	233/9521	3.19953e-10	2.7196e-08	1.93656e-08	COL1A1/VIM/COL1A2/COL6A2/COL3A1/COL6A3/TPM1/TPM4/FN1/ITGAV/MYH9/BGN/COL4A1/COL4A2/SDC2/MYL9/COL6A1/MYOM1/TPM2/ITGA2/DCN/SPTBN1/THBS1/VCAN/ITGA1/HSPG2/COL5A1/ANK3/PDLIM4/SGCD/COL5A2/ITGB5/DMD/COL5A3/ITGA3/PDLIM7/ITGB8/MYL5/COL9A2/ITGA6/PDLIM3/FMNL2/DSC2/OBSCN/PLEC/SYNE1/FHL2/FHL1/COL27A1/FBN1/NID1/ITGA5/LAMA2/SDC4/CSRP2/ITGA10/AGRN	57
Human Diseases	Cancer: specific types	hsa05222	Small cell lung cancer	31/986	93/9521	1.4979e-09	1.01857e-07	7.253e-08	CDKN1A/FHIT/FN1/ITGAV/COL4A1/COL4A2/RB1/LAMB1/GADD45G/ITGA2/BCL2L1/LAMC2/LAMA4/CCND1/GADD45B/LAMC1/ITGA3/PIK3CA/PIK3R1/LAMB3/CDKN2B/ITGA6/LAMC3/LAMA5/LAMB2/MYC/LAMA2/BIRC3/BCL2/PIK3CD/CDK2	31
Human Diseases	Cancer: overview	hsa05205	Proteoglycans in cancer	50/986	204/9521	3.73817e-09	2.1183e-07	1.50839e-07	COL1A1/TIMP3/COL1A2/MSN/CDKN1A/CAMK2D/FN1/ITGAV/CD44/SDC2/EZR/TIAM1/LUM/CTTN/MMP2/TGFB1/ITGA2/DCN/FLNA/PLCG2/THBS1/HSPG2/VAV3/CCND1/CAV1/ANK3/GAB1/ITGB5/CAV2/PIK3CA/PIK3R1/PLAU/HGF/PLAUR/ERBB4/FZD6/EGFR/GPC1/RRAS/MET/ITGA5/MYC/VTN/HCLS1/SDC4/WNT3/WNT2B/MAPK11/HBEGF/PIK3CD	50
Environmental Information Processing	Signal transduction	hsa04151	PI3K-Akt signaling pathway	71/986	362/9521	6.0808e-08	2.95353e-06	2.10313e-06	SPP1/COL1A1/GNG10/COL1A2/COL6A2/CDKN1A/COL6A3/GNG5/FN1/ITGAV/COL4A1/COL4A2/PPP2R2B/COL6A1/GNG12/LAMB1/GNG11/PDGFRB/INSR/ITGA2/BCL2L1/THBS1/LAMC2/PRLR/IFNAR2/ITGA1/LAMA4/CCND1/ATF6B/OSMR/ITGB5/LAMC1/ITGA3/PIK3CA/PHLPP1/THEM4/PIK3R1/NTRK2/LAMB3/ITGB8/HGF/COL9A2/CREB3L1/NR4A1/ITGA6/TSC1/GNB4/ERBB4/AREG/EGFR/FLT1/LAMC3/LAMA5/SYK/SGK1/LAMB2/MET/ITGA5/MYC/LAMA2/VTN/PGF/ITGA10/ANGPT2/BCL2/LPAR1/FGFR4/VW…	71
Human Diseases	Infectious disease: viral	hsa05165	Human papillomavirus infection	65/986	333/9521	2.68824e-07	1.1425e-05	8.13547e-06	SPP1/COL1A1/HLA-C/HLA-A/HLA-B/COL1A2/COL6A2/CDKN1A/COL6A3/DLG2/PARD3/FN1/ITGAV/COL4A1/COL4A2/PPP2R2B/HLA-E/COL6A1/RB1/LAMB1/TCF7L2/PDGFRB/ITGA2/THBS1/LAMC2/IFNAR2/ITGA1/LAMA4/CCND1/HLA-F/HES4/ITGB5/LAMC1/ITGA3/PIK3CA/PIK3R1/LAMB3/ITGB8/COL9A2/CREB3L1/ITGA6/PARD6B/STAT2/TSC1/FZD6/EGFR/HES1/LAMC3/LAMA5/TCIRG1/LAMB2/NOTCH2/ITGA5/LAMA2/VTN/HEY1/JAG1/WNT3/ITGA10/IRF1/WNT2B/RBL1/VWF/PIK3CD/CDK2	65
Human Diseases	Endocrine and metabolic disease	hsa04933	AGE-RAGE signaling pathway in diabetic complications	27/986	101/9521	2.52908e-06	9.5543e-05	6.80337e-05	COL1A1/COL1A2/COL3A1/SERPINE1/FN1/COL4A1/COL4A2/PRKCE/CCL2/EGR1/MMP2/TGFB1/AGT/PLCG2/CCND1/SMAD3/PIK3CA/PIK3R1/THBD/TGFBR1/EDN1/STAT5A/F3/MAPK11/BCL2/CXCL8/PIK3CD	27
Cellular Processes	Transport and catabolism	hsa04142	Lysosome	31/986	133/9521	1.05701e-05	0.000359385	0.000255909	PSAP/NPC2/CTSD/CTSA/PPT1/CTSB/TPP1/LGMN/GNS/GNPTG/CTSC/NCOA7/AP3S1/CTSF/CTSH/ARSA/ACP2/AP1S2/LITAF/ACP5/CTSS/GNPTAB/TCIRG1/GM2A/CTSO/PLA2G15/AP1M1/GALNS/NAGA/IDUA/NAGPA	31
Human Diseases	Cardiovascular disease	hsa05410	Hypertrophic cardiomyopathy	25/986	99/9521	1.74639e-05	0.000539794	0.000384373	CACNB2/TPM1/TPM4/ITGAV/RYR2/CACNG5/TGFB1/TPM2/AGT/ITGA2/SLC8A1/ITGA1/SGCD/ITGB5/DMD/ITGA3/CACNA2D3/ITGB8/ITGA6/EDN1/ITGA5/LAMA2/PRKAB1/ITGA10/CACNB4	25
Human Diseases	Infectious disease: viral	hsa05168	Herpes simplex virus 1 infection	38/986	183/9521	1.98795e-05	0.000540211	0.00038467	B2M/HLA-C/HLA-A/HLA-B/SRSF3/CCL2/SRSF7/HLA-E/SRSF2/TAPBP/NECTIN2/BCL2L1/IFNAR2/IFNGR2/SP100/SRSF1/HLA-F/ZC3HAV1/SOCS3/BID/PIK3CA/BST2/PIK3R1/STAT2/TSC1/SYK/IFIH1/HLA-DPB1/CD74/TAP2/C3/HCFC1/HLA-DRB1/ITGA5/BIRC3/HLA-DMA/BCL2/PIK3CD	38
Organismal Systems	Immune system	hsa04610	Complement and coagulation cascades	23/986	88/9521	2.06551e-05	0.000540211	0.00038467	SERPINA1/CD59/SERPINE1/SERPINE2/TFPI/F12/CFD/PLAU/THBD/CFB/PLAUR/SERPINA5/SERPING1/C1S/PROS1/C3/F10/F3/C1R/VTN/PLAT/VWF/F8	23
Human Diseases	Infectious disease: parasitic	hsa05146	Amoebiasis	25/986	103/9521	3.60837e-05	0.000876318	0.000624003	COL1A1/COL1A2/COL3A1/FN1/COL4A1/COL4A2/HSPB1/LAMB1/TGFB1/CXCL1/LAMC2/LAMA4/LAMC1/PIK3CA/GNAL/PIK3R1/LAMB3/IL1R1/CXCL2/LAMC3/LAMA5/LAMB2/LAMA2/CXCL8/PIK3CD	25
Human Diseases	Infectious disease: viral	hsa05166	Human T-cell leukemia virus 1 infection	43/986	224/9521	4.34989e-05	0.000985975	0.000702088	B2M/HLA-C/HLA-A/HLA-B/MMP7/CDKN1A/HLA-E/EGR1/TSPO/ZFP36/RB1/FOS/TGFB1/PPP3CA/ETS2/LTBR/BCL2L1/CDKN2A/CCND1/HLA-F/ETS1/MAP3K14/SMAD3/ATF6B/PIK3CA/PIK3R1/NRP1/ADCY5/IL1R1/CDKN2B/CREB3L1/TGFBR1/RELB/MAP3K1/HLA-DPB1/STAT5A/HLA-DRB1/CD40/MYC/ADCY2/HLA-DMA/PIK3CD/CDK2	43
Organismal Systems	Endocrine system	hsa04926	Relaxin signaling pathway	29/986	130/9521	4.8237e-05	0.000999491	0.000711712	COL1A1/GNG10/COL1A2/COL3A1/GNG5/COL4A1/COL4A2/MMP1/GNAI1/GNG12/GNG11/MMP2/FOS/TGFB1/ATF6B/PIK3CA/PIK3R1/ADCY5/CREB3L1/TGFBR1/ACTA2/EDN1/GNB4/EGFR/ADCY2/ARRB1/MAPK11/SHC4/PIK3CD	29
Human Diseases	Cardiovascular disease	hsa05414	Dilated cardiomyopathy	25/986	105/9521	5.09108e-05	0.000999491	0.000711712	CACNB2/TPM1/TPM4/ITGAV/RYR2/CACNG5/TGFB1/TPM2/AGT/ITGA2/SLC8A1/ITGA1/SGCD/ITGB5/DMD/ITGA3/CACNA2D3/ITGB8/ADCY5/ITGA6/ITGA5/LAMA2/ADCY2/ITGA10/CACNB4	25
Organismal Systems	Development and regeneration	hsa04360	Axon guidance	37/986	184/9521	5.29143e-05	0.000999491	0.000711712	MYL12A/UNC5C/PARD3/CAMK2D/MYL9/GNAI1/ENAH/CFL2/NTNG1/SRGAP1/PPP3CA/NCK2/TRPC1/PLCG2/RHOD/PLXNA2/SEMA6D/PLXNB2/RGS3/PIK3CA/EPHB2/PIK3R1/UNC5B/NRP1/SRGAP2/EFNB3/NTN4/MYL5/PARD6B/RRAS/MET/PAK5/LRRC4C/TRPC4/CXCR4/SEMA3A/PIK3CD	37
Human Diseases	Cancer: specific types	hsa05225	Hepatocellular carcinoma	34/986	170/9521	0.00011747	0.0021021	0.00149685	CDKN1A/GSTP1/GSTO2/RB1/TCF7L2/SMARCD3/GADD45G/TGFB1/BCL2L1/PLCG2/CDKN2A/CCND1/GADD45B/SMAD3/GAB1/PIK3CA/PIK3R1/HGF/GSTA1/MGST1/TGFBR1/NQO1/FZD6/EGFR/DPF1/MET/MYC/GSTA2/WNT3/HMOX1/GSTM2/WNT2B/SHC4/PIK3CD	34
Human Diseases	Cardiovascular disease	hsa05412	Arrhythmogenic right ventricular cardiomyopathy	21/986	86/9521	0.00013579	0.00230843	0.00164378	CACNB2/ITGAV/RYR2/CACNG5/TCF7L2/ITGA2/SLC8A1/ITGA1/CTNNA3/SGCD/ITGB5/DMD/ITGA3/CACNA2D3/ITGB8/ITGA6/DSC2/ITGA5/LAMA2/ITGA10/CACNB4	21
Human Diseases	Infectious disease: parasitic	hsa05145	Toxoplasmosis	25/986	112/9521	0.000155416	0.00248991	0.001773	HSPA1B/SOCS1/GNAI1/HSPA1A/LAMB1/TGFB1/BCL2L1/LAMC2/IFNGR2/LAMA4/LAMC1/LDLR/LAMB3/ITGA6/LAMC3/LAMA5/HLA-DPB1/LAMB2/HLA-DRB1/CD40/LAMA2/BIRC3/HLA-DMA/MAPK11/BCL2	25
Human Diseases	Cancer: specific types	hsa05219	Bladder cancer	13/986	41/9521	0.000161112	0.00248991	0.001773	CDKN1A/MMP1/RB1/MMP2/CDKN2A/THBS1/CCND1/RPS6KA5/TYMP/EGFR/MYC/CXCL8/HBEGF	13
Environmental Information Processing	Signaling molecules and interaction	hsa04514	Cell adhesion molecule (CAM) interaction	32/986	160/9521	0.000184495	0.00269174	0.00191672	HLA-C/HLA-A/HLA-B/ITGAV/PTPRM/SDC2/HLA-E/NEGR1/NTNG1/NECTIN2/CD99L2/VCAN/HLA-F/PTPRS/CXADR/CD8B2/ITGB8/ITGA6/NRXN3/CLDN1/HLA-DPB1/OCLN/CD58/HLA-DRB1/CD40/PECAM1/LRRC4C/CLDN10/SDC4/HLA-DMA/NRXN2/CDH3	32
Environmental Information Processing	Signal transduction	hsa04371	Apelin signaling pathway	29/986	140/9521	0.000194368	0.00269174	0.00191672	SPP1/GNG10/SERPINE1/GNG5/PDE3B/PRKCE/RYR2/EGR1/GNAI1/GNG12/GNG11/CAMK4/SLC8A1/CCN2/CCND1/SMAD3/ADCY5/TGFBR1/SPHK1/ACTA2/GNB4/RRAS/SPHK2/JAG1/PRKAB1/MYLK/ADCY2/PLAT/LIPE	29
Organismal Systems	Immune system	hsa04612	Antigen processing and presentation	20/986	82/9521	0.000197922	0.00269174	0.00191672	B2M/HLA-C/HLA-A/HLA-B/CTSB/HSPA1B/LGMN/HLA-E/HSPA1A/TAPBP/IFI30/HLA-F/CD8B2/CTSS/HLA-DPB1/CD74/TAP2/HLA-DRB1/NFYA/HLA-DMA	20
Environmental Information Processing	Signal transduction	hsa04010	MAPK signaling pathway	51/986	300/9521	0.000234895	0.00307171	0.00218728	CACNB2/HSPA1B/HSPB1/CACNG5/STK3/HSPA1A/GNG12/PDGFRB/GADD45G/FOS/TGFB1/PPP3CA/MAP3K4/LAMTOR3/INSR/FLNA/RASA2/MAP3K5/GADD45B/RASGRF2/MAP3K14/MAP3K21/MECOM/MAP3K20/CACNA2D3/NTRK2/HGF/IL1R1/TGFBR1/NR4A1/RELB/CDC25B/ERBB4/RPS6KA5/AREG/EGFR/FLT1/MAP3K1/RRAS/MET/DUSP4/MYC/PGF/IL1RAP/ARRB1/PLA2G4A/MAPK11/ANGPT2/FGFR4/CACNB4/DUSP7	51
Human Diseases	Cardiovascular disease	hsa05418	Fluid shear stress and atherosclerosis	29/986	142/9521	0.000251007	0.00311733	0.00221977	GSTP1/CYBA/GSTO2/ITGAV/CCL2/SDC2/MMP2/FOS/MAP3K5/CAV1/CAV2/PIK3CA/PIK3R1/THBD/IL1R1/GSTA1/MGST1/EDN1/NQO1/GPC1/PECAM1/GSTA2/SDC4/HMOX1/GSTM2/MAPK11/BCL2/PLAT/PIK3CD	29
Environmental Information Processing	Signal transduction	hsa04072	Phospholipase D signaling pathway	30/986	149/9521	0.000256721	0.00311733	0.00221977	DGKB/DNM3/PDGFRB/INSR/AGT/PLPP2/PLCG2/PLD1/DGKH/PLPP1/GAB1/PIK3CA/PIK3R1/ADCY5/PLPP3/SPHK1/TSC1/EGFR/SYK/RRAS/SPHK2/ADCY2/CYTH3/PLA2G4A/LPAR1/CXCL8/DGKA/SHC4/LPAR6/PIK3CD	30
Cellular Processes	Cell growth and death	hsa04218	Cellular senescence	31/986	157/9521	0.000293471	0.0034407	0.00245003	HLA-C/HLA-A/HLA-B/SERPINE1/CDKN1A/HLA-E/RB1/GADD45G/TGFB1/ZFP36L1/PPP3CA/CDKN2A/ZFP36L2/CCND1/HLA-F/GADD45B/ETS1/SMAD3/PIK3CA/PIK3R1/CDKN2B/TGFBR1/TSC1/LIN52/RRAS/MYC/MAPK11/RBL1/CXCL8/PIK3CD/CDK2	31
Organismal Systems	Endocrine system	hsa04915	Estrogen signaling pathway	28/986	139/9521	0.000403613	0.00457428	0.00325723	KRT19/KRT18/CTSD/HSPA1B/NCOA2/GNAI1/HSPA1A/MMP2/FOS/KCNJ3/TFF1/PGR/ATF6B/PIK3CA/PIK3R1/ADCY5/CREB3L1/POMC/EGFR/ESR2/KRT23/GABBR1/ADCY2/GREB1/BCL2/SHC4/HBEGF/PIK3CD	28
Cellular Processes	Cell growth and death	hsa04115	p53 signaling pathway	18/986	75/9521	0.000501869	0.00550016	0.00391653	SERPINE1/CDKN1A/SESN1/GADD45G/SESN3/BCL2L1/CDKN2A/THBS1/TNFRSF10B/CCND1/GADD45B/ZMAT3/SHISA5/BID/PPP1R13L/TP53I3/BCL2/CDK2	18
Human Diseases	Infectious disease: viral	hsa05169	Epstein-Barr virus infection	37/986	205/9521	0.000517662	0.00550016	0.00391653	B2M/HLA-C/HLA-A/VIM/HLA-B/CDKN1A/CD44/HLA-E/RB1/TAPBP/GADD45G/PLCG2/IFNAR2/CCND1/HLA-F/SIN3A/GADD45B/MAP3K14/BID/PIK3CA/PIK3R1/STAT2/RELB/HES1/SYK/HLA-DPB1/TAP2/TNFAIP3/CD58/HLA-DRB1/CD40/MYC/HLA-DMA/MAPK11/BCL2/PIK3CD/CDK2	37
Human Diseases	Cancer: specific types	hsa05220	Chronic myeloid leukemia	18/986	77/9521	0.000703246	0.00724557	0.00515938	CDKN1A/RB1/GADD45G/TGFB1/BCL2L1/CDKN2A/CCND1/GADD45B/SMAD3/MECOM/PIK3CA/PIK3R1/RUNX1/TGFBR1/STAT5A/MYC/SHC4/PIK3CD	18
Human Diseases	Substance dependence	hsa05032	Morphine addiction	20/986	91/9521	0.000845865	0.00845865	0.00602319	PDE4B/GNG10/PDE3A/GNG5/PDE3B/PDE10A/GNAI1/GNG12/GNG11/KCNJ3/ADCY5/PDE1A/PDE7B/GNB4/PDE7A/PDE4C/GABBR1/ADCY2/ARRB1/PDE11A	20
Environmental Information Processing	Signal transduction	hsa04668	TNF signaling pathway	24/986	119/9521	0.00100086	0.00968738	0.00689813	JUNB/CCL2/MMP14/FOS/CXCL1/MAP3K5/MAP3K14/ATF6B/SOCS3/PIK3CA/PIK3R1/CXCL6/CCL20/CXCL2/CREB3L1/EDN1/RPS6KA5/BCL3/TNFAIP3/BIRC3/JAG1/IRF1/MAPK11/PIK3CD	24
Human Diseases	Cancer: specific types	hsa05223	Non-small cell lung cancer	17/986	73/9521	0.00102572	0.00968738	0.00689813	CDKN1A/FHIT/RB1/EML4/GADD45G/PLCG2/CDKN2A/CCND1/GADD45B/PIK3CA/PIK3R1/HGF/EGFR/STAT5A/MET/PIK3CD/KIF5A	17
Human Diseases	Drug resistance: antineoplastic	hsa01524	Platinum drug resistance	17/986	75/9521	0.00141233	0.0129782	0.00924143	CDKN1A/GSTP1/REV3L/GSTO2/BCL2L1/CDKN2A/MAP3K5/BID/PIK3CA/PIK3R1/GSTA1/MGST1/BIRC3/GSTA2/GSTM2/BCL2/PIK3CD	17
Organismal Systems	Nervous system	hsa04724	Glutamatergic synapse	23/986	116/9521	0.00160363	0.0143483	0.010217	GNG10/GNG5/GLS/GRIA4/GNAI1/GNG12/GRIK2/GRIN2A/GNG11/PPP3CA/TRPC1/KCNJ3/PLD1/ADCY5/HOMER3/SHANK2/SLC38A1/GNB4/SLC1A1/GRIK5/ADCY2/SHANK3/PLA2G4A	23
Environmental Information Processing	Signal transduction	hsa04024	cAMP signaling pathway	38/986	226/9521	0.00173225	0.014815	0.0105494	PDE4B/PDE3A/PDE3B/CFTR/CAMK2D/RYR2/GHSR/MYL9/TIAM1/PDE10A/GRIA4/GNAI1/GRIN2A/TSHR/FOS/CAMK4/ATP2B4/PLD1/NPY/VAV3/PIK3CA/PIK3R1/EDNRA/GLI3/ADCY5/CREB3L1/ABCC4/EDN1/POMC/CRH/RRAS/PDE4C/ATP2B2/POPDC3/GABBR1/ADCY2/LIPE/PIK3CD	38
Human Diseases	Cardiovascular disease	hsa05416	Viral myocarditis	16/986	70/9521	0.00175866	0.014815	0.0105494	HLA-C/HLA-A/HLA-B/HLA-E/CCND1/CAV1/HLA-F/SGCD/BID/DMD/CXADR/HLA-DPB1/HLA-DRB1/CD40/LAMA2/HLA-DMA	16
Environmental Information Processing	Signal transduction	hsa04350	TGF-beta signaling pathway	22/986	110/9521	0.00178652	0.014815	0.0105494	ID1/INHBA/NBL1/ID3/ID2/SKIL/TGFB1/LTBP1/DCN/THBS1/SIN3A/SMAD3/BMP2/CDKN2B/TGFBR1/THSD4/IGSF1/FBN1/MYC/RBL1/TGIF1/BAMBI	22
Human Diseases	Infectious disease: bacterial	hsa05100	Bacterial invasion of epithelial cells	17/986	78/9521	0.00221851	0.0179594	0.0127884	FN1/DNM3/CTTN/ELMO1/CTNNA3/SEPTIN9/CAV1/SEPTIN6/GAB1/CAV2/PIK3CA/PIK3R1/MET/ITGA5/HCLS1/SHC4/PIK3CD	17
Cellular Processes	Cellular community - eukaryotes	hsa04530	Tight junction	30/986	170/9521	0.0024126	0.0186989	0.013315	MYL12A/MSN/DLG2/PARD3/CFTR/MYH9/PRKCE/PPP2R2B/EZR/MYL9/TIAM1/CTTN/RAPGEF6/YBX3/MAP3K5/CCND1/RAB8B/ARHGEF18/RUNX1/PARD6B/ARHGAP17/NF2/CLDN1/MAP3K1/AMOTL1/OCLN/HCLS1/CLDN10/PRKAB1/TJP2	30
Human Diseases	Drug resistance: antineoplastic	hsa01522	Endocrine resistance	20/986	99/9521	0.00249873	0.0186989	0.013315	CDKN1A/RB1/MMP2/FOS/CDKN2A/CCND1/PIK3CA/PIK3R1/ADCY5/CARM1/EGFR/ESR2/NOTCH2/JAG1/ADCY2/MAPK11/BCL2/SHC4/HBEGF/PIK3CD	20
Organismal Systems	Immune system	hsa04666	Fc gamma R-mediated phagocytosis	20/986	99/9521	0.00249873	0.0186989	0.013315	ASAP1/PRKCE/CFL2/PLPP2/PLCG2/PLD1/PLPP1/MARCKSL1/VAV3/PIK3CA/PIK3R1/PLPP3/SPHK1/ASAP2/SYK/SPHK2/PLA2G6/INPP5D/PLA2G4A/PIK3CD	20
Human Diseases	Drug resistance: antineoplastic	hsa01523	Antifolate resistance	9/986	30/9521	0.00252986	0.0186989	0.013315	ABCC1/ABCC3/ABCC5/ABCC4/DHFR/MTHFR/GGH/FPGS/DHFR2	9
Environmental Information Processing	Signal transduction	hsa04012	ErbB signaling pathway	18/986	86/9521	0.00268449	0.0194197	0.0138283	NRG1/CDKN1A/CAMK2D/CBLB/NCK2/PLCG2/GAB1/PIK3CA/PIK3R1/ERBB4/AREG/EGFR/STAT5A/MYC/PAK5/SHC4/HBEGF/PIK3CD	18
Environmental Information Processing	Signal transduction	hsa04390	Hippo signaling pathway	28/986	157/9521	0.00282992	0.0200453	0.0142737	SERPINE1/DLG2/PARD3/ID1/PPP2R2B/STK3/ID2/TCF7L2/TGFB1/WWC1/CCN2/CTNNA3/CCND1/SMAD3/BMP2/WWTR1/TGFBR1/PARD6B/YAP1/NF2/FZD6/TEAD4/AREG/MYC/FRMD6/BIRC3/WNT3/WNT2B	28
Human Diseases	Infectious disease: viral	hsa05167	Kaposi sarcoma-associated herpesvirus infection	33/986	196/9521	0.00330024	0.0223858	0.0159404	HLA-C/HLA-A/GNG10/HLA-B/CDKN1A/GNG5/HLA-E/ZFP36/RB1/GNG12/TCF7L2/GNG11/FOS/PPP3CA/CXCL1/PLCG2/IFNAR2/CCND1/HLA-F/BID/PIK3CA/PIK3R1/RCAN1/CXCL2/STAT2/GNB4/SYK/C3/MYC/MAPK11/ANGPT2/CXCL8/PIK3CD	33
Cellular Processes	Cell growth and death	hsa04210	Apoptosis	25/986	137/9521	0.00339205	0.0223858	0.0159404	CTSD/CTSB/GADD45G/FOS/CTSC/BCL2L1/TNFSF10/MAP3K5/CTSF/TNFRSF10B/PTPN13/DFFA/CTSH/GADD45B/MAP3K14/BID/PIK3CA/PIK3R1/CTSS/ERN1/CTSO/BIRC3/BCL2/PIK3CD/CASP2	25
Cellular Processes	Transport and catabolism	hsa04145	Phagosome	28/986	159/9521	0.00341256	0.0223858	0.0159404	HLA-C/HLA-A/HLA-B/CYBA/ITGAV/HLA-E/ITGA2/SFTPA1/THBS1/DYNC2H1/HLA-F/TUBB6/ITGB5/MSR1/SCARB1/CTSS/HLA-DPB1/TCIRG1/TAP2/C3/HLA-DRB1/C1R/ITGA5/COLEC12/MRC2/CD36/SFTPD/HLA-DMA	28
Human Diseases	Infectious disease: viral	hsa05163	Human cytomegalovirus infection	37/986	227/9521	0.00342372	0.0223858	0.0159404	B2M/HLA-C/HLA-A/GNG10/HLA-B/CDKN1A/GNG5/ITGAV/CCL2/AKAP13/HLA-E/GNAI1/RB1/GNG12/TAPBP/GNG11/PPP3CA/CDKN2A/CCND1/HLA-F/ATF6B/BID/PIK3CA/PIK3R1/ADCY5/IL1R1/CREB3L1/TSC1/GNB4/EGFR/TAP2/MYC/ADCY2/CXCR4/MAPK11/CXCL8/PIK3CD	37
Organismal Systems	Immune system	hsa04670	Leukocyte transendothelial migration	22/986	116/9521	0.00357361	0.0229251	0.0163243	MYL12A/MSN/CYBA/CTNND1/EZR/MYL9/GNAI1/MMP2/CD99L2/PLCG2/CTNNA3/VAV3/PIK3CA/PIK3R1/MYL5/CLDN1/OCLN/PECAM1/CLDN10/CXCR4/MAPK11/PIK3CD	22
Human Diseases	Infectious disease: parasitic	hsa05144	Malaria	12/986	50/9521	0.00418373	0.026342	0.0187575	CCL2/SDC2/TGFB1/THBS1/GYPC/HGF/MET/LRP1/CD40/PECAM1/CD36/CXCL8	12
Organismal Systems	Environmental adaptation	hsa04713	Circadian entrainment	19/986	97/9521	0.00452757	0.0279886	0.01993	GNG10/GNG5/CAMK2D/RYR2/PRKG1/GRIA4/GNAI1/GNG12/GRIN2A/GNG11/FOS/GUCY1A2/KCNJ3/GUCY1A1/GUCY1B1/ADCY5/GNB4/RPS6KA5/ADCY2	19
Organismal Systems	Immune system	hsa04611	Platelet activation	23/986	126/9521	0.00481259	0.0292193	0.0208063	COL1A1/COL1A2/MYL12A/COL3A1/PRKG1/GNAI1/GUCY1A2/ITGA2/PLCG2/GUCY1A1/GUCY1B1/PIK3CA/PIK3R1/APBB1IP/ADCY5/SYK/MYLK/ADCY2/PLA2G4A/MAPK11/P2RY1/VWF/PIK3CD	23
Organismal Systems	Digestive system	hsa04979	Cholesterol metabolism	12/986	51/9521	0.0049677	0.0296319	0.0211001	NPC2/LRPAP1/TSPO/ANGPTL4/NCEH1/LDLR/SCARB1/LIPG/APOE/APOH/LRP1/CD36	12
Organismal Systems	Digestive system	hsa04974	Protein digestion and absorption	20/986	105/9521	0.00506318	0.0296807	0.0211349	COL1A1/COL1A2/COL6A2/COL3A1/COL6A3/SLC36A4/COL4A1/COL4A2/COL6A1/COL18A1/COL15A1/PRCP/SLC8A1/SLC3A1/COL5A1/COL5A2/COL5A3/COL9A2/COL27A1/SLC1A1	20
Organismal Systems	Endocrine system	hsa04917	Prolactin signaling pathway	15/986	71/9521	0.00536079	0.0308927	0.0219979	SOCS1/FOS/SOCS2/PRLR/CCND1/SOCS3/PIK3CA/PIK3R1/STAT5A/ESR2/IRF1/GALT/MAPK11/SHC4/PIK3CD	15
Human Diseases	Cancer: overview	hsa05231	Choline metabolism in cancer	19/986	99/9521	0.00570134	0.0323076	0.0230054	DGKB/PDGFRB/FOS/PLPP2/CHKA/PLD1/DGKH/PLPP1/PIK3CA/PIK3R1/PLPP3/TSC1/SLC44A5/EGFR/SLC22A5/SLC44A4/PLA2G4A/DGKA/PIK3CD	19
Organismal Systems	Development and regeneration	hsa04380	Osteoclast differentiation	25/986	143/9521	0.00602425	0.0335778	0.0239099	JUNB/CYBA/SOCS1/FOS/TGFB1/PPP3CA/CAMK4/TNFRSF11B/PLCG2/IFNAR2/IFNGR2/MAP3K14/SOCS3/PIK3CA/PIK3R1/IL1R1/TGFBR1/STAT2/RELB/ACP5/FHL2/SYK/TMEM64/MAPK11/PIK3CD	25
Environmental Information Processing	Signal transduction	hsa04015	Rap1 signaling pathway	34/986	212/9521	0.00631063	0.0344781	0.0245509	PARD3/ID1/CTNND1/TIAM1/GNAI1/GRIN2A/ENAH/PDGFRB/PRKD1/INSR/RAPGEF6/THBS1/VAV3/PRKD3/RAPGEF5/PIK3CA/PIK3R1/APBB1IP/HGF/ADCY5/PARD6B/PRKD2/EGFR/FLT1/RRAS/MET/PGF/ADCY2/MAPK11/ANGPT2/P2RY1/LPAR1/FGFR4/PIK3CD	34
Organismal Systems	Endocrine system	hsa04923	Regulation of lipolysis in adipocytes	13/986	59/9521	0.00638858	0.0344781	0.0245509	PDE3B/PRKG1/GNAI1/TSHR/INSR/NPY/PIK3CA/PIK3R1/ADCY5/MGLL/ADCY2/LIPE/PIK3CD	13
Human Diseases	Infectious disease: viral	hsa05171	Coronavirus disease - COVID-19	37/986	238/9521	0.00752014	0.0395662	0.028174	RPS10/RPL31/RPS17/RPLP2/RPS27L/RPLP0/RPS19/RPS20/RPL36A/RPL38/RPL27A/RPL13A/CCL2/MMP1/RPL41/RPS28/FOS/PLCG2/IFNAR2/CFD/PIK3CA/PIK3R1/NRP1/CFB/STAT2/C1S/EGFR/SYK/IFIH1/C3/C1R/MAPK11/CXCL8/VWF/HBEGF/TMPRSS2/PIK3CD	37
Organismal Systems	Nervous system	hsa04725	Cholinergic synapse	21/986	116/9521	0.00756412	0.0395662	0.028174	GNG10/GNG5/CAMK2D/GNAI1/GNG12/GNG11/FOS/CAMK4/ACHE/KCNJ3/KCNQ5/PIK3CA/PIK3R1/CHRNA3/ADCY5/CREB3L1/GNB4/ADCY2/BCL2/KCNJ2/PIK3CD	21
Cellular Processes	Cell motility	hsa04810	Regulation of actin cytoskeleton	36/986	232/9521	0.00854434	0.0435829	0.0310343	TMSB4X/MYL12A/MSN/FN1/ITGAV/MYH9/EZR/MYL9/TIAM1/GNG12/ENAH/PDGFRB/CFL2/ITGA2/ITGA1/VAV3/ITGB5/ITGA3/PIK3CA/PIK3R1/IQGAP2/ITGB8/PIP4K2A/MYL5/ITGA6/EGFR/RRAS/INSRR/ITGA5/PAK5/MYLK/ITGA10/CXCR4/LPAR1/FGFR4/PIK3CD	36
Environmental Information Processing	Signal transduction	hsa04066	HIF-1 signaling pathway	20/986	110/9521	0.00858839	0.0435829	0.0310343	TIMP1/SERPINE1/CDKN1A/CAMK2D/LDHA/INSR/LTBR/PLCG2/IFNGR2/PIK3CA/PIK3R1/EDN1/EGFR/FLT1/ALDOB/HMOX1/HK1/ANGPT2/BCL2/PIK3CD	20
Metabolism	Lipid metabolism	hsa00564	Glycerophospholipid metabolism	19/986	103/9521	0.00879651	0.0439074	0.0312654	PEMT/DGKB/ACHE/PLPP2/CHKA/GPD2/PLD1/MBOAT2/LCLAT1/DGKH/PLPP1/PLPP3/PTDSS2/PLA2G6/PLA2G15/PLA2G4A/LPCAT1/DGKA/PLB1	19
Human Diseases	Endocrine and metabolic disease	hsa04934	Cushing syndrome	26/986	155/9521	0.00891063	0.0439074	0.0312654	CDKN1A/CAMK2D/PBX1/GNAI1/RB1/TCF7L2/AGT/CDKN2A/NCEH1/CCND1/ATF6B/LDLR/ADCY5/SCARB1/CDKN2B/CREB3L1/NR4A1/POMC/FZD6/CRH/EGFR/WNT3/ADCY2/WNT2B/CDK2/PDE11A	26
Organismal Systems	Nervous system	hsa04728	Dopaminergic synapse	23/986	133/9521	0.0093589	0.0454575	0.0323691	GNG10/GNG5/CAMK2D/PPP2R2B/GRIA4/GNAI1/GNG12/GRIN2A/GNG11/FOS/PPP3CA/CALY/KCNJ3/ATF6B/GNAL/ADCY5/CREB3L1/GNB4/LRTOMT/MAOB/ARRB1/MAPK11/KIF5A	23
Organismal Systems	Endocrine system	hsa04924	Renin secretion	14/986	69/9521	0.0100921	0.0482564	0.0343621	PDE3A/PDE3B/CTSB/GNAI1/PPP3CA/GUCY1A2/AGT/GUCY1A1/GUCY1B1/EDNRA/ADCY5/EDN1/PDE1A/KCNJ2	14
Human Diseases	Cancer: specific types	hsa05214	Glioma	15/986	76/9521	0.010219	0.0482564	0.0343621	CDKN1A/CAMK2D/RB1/PDGFRB/GADD45G/CAMK4/PLCG2/CDKN2A/CCND1/GADD45B/PIK3CA/PIK3R1/EGFR/SHC4/PIK3CD	15
		hsa04148	Efferocytosis	26/986	157/9521	0.0104907	0.0488608	0.0347925	BSG/CAMK2D/ITGAV/PBX1/ELMO1/TGFB1/THBS1/ATP8A1/MFGE8/ITGB5/GAS6/SPHK1/XKR9/PROS1/ANO6/SGK1/DUSP4/LRP1/SPHK2/PLA2G6/ATP8A2/PECAM1/PLA2G15/CD36/MAPK11/DUSP7	26
Environmental Information Processing	Signal transduction	hsa04064	NF-kappa B signaling pathway	19/986	105/9521	0.0107866	0.0495234	0.0352643	GADD45G/CXCL1/LTBR/BCL2L1/PLCG2/GADD45B/MAP3K14/PLAU/PPP1R13L/IL1R1/CXCL2/RELB/SYK/TNFAIP3/EDA2R/CD40/BIRC3/BCL2/CXCL8	19
Human Diseases	Cancer: specific types	hsa05226	Gastric cancer	25/986	150/9521	0.0110346	0.0495234	0.0352643	CDKN1A/RB1/TCF7L2/GADD45G/TGFB1/CTNNA3/CCND1/GADD45B/SMAD3/GAB1/PIK3CA/PIK3R1/HGF/CDKN2B/TGFBR1/FZD6/EGFR/MET/MYC/WNT3/WNT2B/BCL2/SHC4/PIK3CD/CDK2	25
Organismal Systems	Endocrine system	hsa04925	Aldosterone synthesis and secretion	18/986	98/9521	0.0110699	0.0495234	0.0352643	CAMK2D/PRKCE/PRKD1/CAMK4/AGT/ATP2B4/PRKD3/ATF6B/LDLR/ADCY5/SCARB1/CREB3L1/NR4A1/POMC/PRKD2/ATP2B2/ADCY2/LIPE	18
Human Diseases	Cancer: specific types	hsa05212	Pancreatic cancer	15/986	77/9521	0.0115139	0.050604	0.0360338	CDKN1A/RB1/GADD45G/TGFB1/BCL2L1/CDKN2A/PLD1/CCND1/GADD45B/SMAD3/PIK3CA/PIK3R1/TGFBR1/EGFR/PIK3CD	15
		hsa04981	Folate transport and metabolism	8/986	31/9521	0.0116091	0.050604	0.0360338	ABCC1/ABCC3/ABCC5/ABCC4/DHFR/MTHFR/FPGS/DHFR2	8
Organismal Systems	Immune system	hsa04672	Intestinal immune network for IgA production	11/986	50/9521	0.0117991	0.0506097	0.0360379	TGFB1/LTBR/MAP3K14/HLA-DPB1/HLA-DRB1/CCL28/CD40/CCR10/TNFSF13/CXCR4/HLA-DMA	11
Human Diseases	Cancer: specific types	hsa05215	Prostate cancer	19/986	106/9521	0.0119082	0.0506097	0.0360379	CDKN1A/GSTP1/ZEB1/RB1/TCF7L2/PDGFRB/CCND1/PIK3CA/PIK3R1/PLAU/CREB3L1/ETV5/EGFR/INSRR/BCL2/PLAT/TMPRSS2/PIK3CD/CDK2	19
Human Diseases	Infectious disease: bacterial	hsa05133	Pertussis	15/986	78/9521	0.0129338	0.0542901	0.0386586	GNAI1/CFL2/FOS/SFTPA1/CXCL6/NOD1/SERPING1/C1S/PYCARD/C3/C1R/ITGA5/IRF1/MAPK11/CXCL8	15
Organismal Systems	Endocrine system	hsa04928	Parathyroid hormone synthesis, secretion and action	20/986	115/9521	0.0138759	0.0571117	0.0406677	PDE4B/CDKN1A/AKAP13/EGR1/MMP14/GNAI1/FOS/MMP16/PLD1/ATF6B/ADCY5/CREB3L1/EGFR/SGK1/PDE4C/ADCY2/ARRB1/RUNX2/BCL2/HBEGF	20
Cellular Processes	Cellular community - eukaryotes	hsa04520	Adherens junction	17/986	93/9521	0.013942	0.0571117	0.0406677	MYL12A/PARD3/PTPRM/CTNND1/MYL9/TCF7L2/NECTIN2/INSR/SSX2IP/CTNNA3/ARHGAP29/SMAD3/SORBS1/MYL5/TGFBR1/EGFR/MET	17
Human Diseases	Cancer: specific types	hsa05210	Colorectal cancer	16/986	87/9521	0.0158509	0.0639139	0.0455115	CDKN1A/TCF7L2/GADD45G/FOS/TGFB1/CCND1/GADD45B/SMAD3/PIK3CA/PIK3R1/TGFBR1/AREG/EGFR/MYC/BCL2/PIK3CD	16
Human Diseases	Immune disease	hsa05330	Allograft rejection	9/986	39/9521	0.0160716	0.0639139	0.0455115	HLA-C/HLA-A/HLA-B/HLA-E/HLA-F/HLA-DPB1/HLA-DRB1/CD40/HLA-DMA	9
Metabolism	Metabolism of other amino acids	hsa00480	Glutathione metabolism	12/986	59/9521	0.0162458	0.0639139	0.0455115	GPX3/GSTP1/GSTO2/OPLAH/GGCT/GGT7/GPX2/GSTA1/MGST1/GPX7/GSTA2/GSTM2	12
Organismal Systems	Endocrine system	hsa04921	Oxytocin signaling pathway	25/986	155/9521	0.0163545	0.0639139	0.0455115	CACNB2/CDKN1A/CAMK2D/RYR2/MYL9/CACNG5/GNAI1/FOS/PPP3CA/GUCY1A2/CAMK4/KCNJ3/GUCY1A1/GUCY1B1/CCND1/CACNA2D3/RCAN1/ADCY5/EGFR/PRKAB1/MYLK/ADCY2/PLA2G4A/KCNJ2/CACNB4	25
Environmental Information Processing	Signal transduction	hsa04068	FoxO signaling pathway	22/986	133/9521	0.0178169	0.0688381	0.0490178	CDKN1A/GADD45G/TGFB1/INSR/PLK2/TNFSF10/CCND1/GADD45B/SMAD3/DEPP1/PIK3CA/PIK3R1/CDKN2B/TGFBR1/HOMER3/EGFR/SGK1/PRKAB1/BCL6/MAPK11/PIK3CD/CDK2	22

## Sheet: Sheet7
Table S7: KEGG pathways enriched by differentially down-regulated genes in β-cells of T2D compared with ND group (q < 0.05).
category	subcategory	ID	Description	GeneRatio	BgRatio	pvalue	p.adjust	qvalue	geneID	Count
Organismal Systems	Digestive system	hsa04972	Pancreatic secretion	15/187	106/9521	1.9347e-09	5.5526e-07	5.23388e-07	FXYD2/CELA3B/CELA3A/CPA1/PRSS1/CTRB1/CPB1/CEL/CPA2/PNLIP/PLA2G1B/CTRB2/PNLIPRP1/PRSS2/CELA2B	15
Organismal Systems	Digestive system	hsa04974	Protein digestion and absorption	13/187	105/9521	1.22844e-07	1.76281e-05	1.66163e-05	FXYD2/SLC3A2/CELA3B/CELA3A/CPA1/PRSS1/CTRB1/CPB1/CPA2/CTRB2/PRSS2/CELA2B/COL6A6	13
Human Diseases	Endocrine and metabolic disease	hsa04950	Maturity onset diabetes of the young	6/187	26/9521	8.79393e-06	0.000841286	0.000792996	INS/MNX1/MAFA/SLC2A2/FOXA3/HNF1A	6
		hsa04517	IgSF CAM signaling	18/187	302/9521	2.61669e-05	0.00187747	0.00176971	TUBA4A/TUBB4B/MAP2K2/EPB41L1/TUBB3/TUBB2B/AKT1/TUBB2A/UNC5D/NTN1/ACTG1/PTPRD/NCAM2/CD96/KCNQ3/UNC5A/NLGN4Y/FGB	18
Metabolism	Global and overview maps	hsa01230	Biosynthesis of amino acids	8/187	75/9521	0.000104511	0.00599894	0.00565461	ARG2/ENO2/ENO1/GLUL/BCAT2/PSAT1/ASNS/ENO3	8
Organismal Systems	Digestive system	hsa04975	Fat digestion and absorption	6/187	43/9521	0.000176463	0.00844082	0.00795632	CLPS/NPC1L1/CEL/PNLIP/PLA2G1B/PNLIPRP1	6
Environmental Information Processing	Signal transduction	hsa04066	HIF-1 signaling pathway	9/187	110/9521	0.00030239	0.012398	0.0116864	ENO2/MAP2K2/INS/ENO1/AKT1/SLC2A1/MKNK2/CAMK2G/ENO3	9

## Sheet: Sheet 8
Table S8. The GSEA results of ND and T2D groups (p < 0.05, q < 0.25).
ID	Description	setSize	enrichmentScore	NES	pvalue	p.adjust	qvalue	rank	leading_edge	core_enrichment
hsa04151	PI3K-Akt signaling pathway	241	0.58822	1.7513	0.000999001	0.0166554	0.0139135	928	tags=22%, list=6%, signal=21%	COL1A1/COL6A3/COL1A2/PDGFRB/HGF/COL6A2/FN1/COL4A2/COL4A1/GNG11/LAMA4/SPP1/LAMB2/THBS1/LAMA2/AREG/OSMR/LAMC3/ITGA5/MYC/COL6A1/EGFR/NTRK2/PPP2R2B/LAMB3/CDKN1A/ITGA2/FGFR4/CSF1/LAMA3/ITGB8/FLT1/MET/RELN/COL9A2/TGFA/VTN/GNB4/ITGA6/ITGB5/LAMC2/LPAR1/PIK3AP1/BCL2/ITGA1/PCK1/JAK3/PGF/COL4A4/CREB3L1/FLT3LG/CDK2/ERBB3/GHR
hsa05165	Human papillomavirus infection	249	0.543114	1.61683	0.000999001	0.0166554	0.0139135	1867	tags=24%, list=13%, signal=21%	COL1A1/COL6A3/COL1A2/PDGFRB/COL6A2/FN1/COL4A2/COL4A1/LAMA4/SPP1/LAMB2/THBS1/LAMA2/LAMC3/ITGA5/COL6A1/NOTCH2/EGFR/NOTCH3/PPP2R2B/LAMB3/CDKN1A/ITGA2/LAMA3/ITGB8/RELN/HLA-F/COL9A2/VTN/HES4/ITGA6/ITGB5/LAMC2/JAG1/ITGA1/WNT3/TCF7L1/COL4A4/CREB3L1/CDK2/TCIRG1/WNT2B/FAS/NOTCH4/LAMB1/HLA-A/HLA-B/CCND1/ATP6V1G2/HLA-C/APC2/LLGL1/LAMC1/ITGA3/ATP6V1C2/HLA-G/ITGAV/CCNE1/PTGER4/ITGA4
hsa05200	Pathways in cancer	391	0.491698	1.47923	0.000999001	0.0166554	0.0139135	3003	tags=32%, list=21%, signal=26%	MMP2/PDGFRB/HGF/MMP1/FN1/COL4A2/COL4A1/GNG11/EDNRA/LAMA4/LAMB2/LAMA2/EDN1/ADCY5/LAMC3/MYC/NOTCH2/EGFR/NOTCH3/GLI3/LAMB3/TGFB3/CDKN1A/ITGA2/FGFR4/LAMA3/RUNX1/MET/CDKN2B/TGFA/NKX3-1/TGFBR2/GNB4/RARB/TRAF1/ITGA6/MGST1/LAMC2/LPAR1/JAG1/BCL2/WNT3/JAK3/TCF7L1/PGF/GSTA1/COL4A4/BIRC3/FLT3LG/IL12RB1/CXCR4/SMAD3/CDK2/GSTA2/STAT4/WNT2B/HMOX1/CXCL8/CDKN2A/FAS/GADD45B/MECOM/NOTCH4/NQO1/LAMB1/GADD45G/AGT/ESR2/…
hsa04510	Focal adhesion	166	0.666707	1.95532	0.001	0.0166554	0.0139135	792	tags=26%, list=6%, signal=25%	COL1A1/COL6A3/COL1A2/PDGFRB/EMP1/HGF/COL6A2/MYL9/FN1/COL4A2/COL4A1/LAMA4/SPP1/CAV2/LAMB2/THBS1/CAV1/LAMA2/LAMC3/ITGA5/COL6A1/EGFR/FLNA/LAMB3/ITGA2/MYLK/LAMA3/ITGB8/FLT1/MET/RELN/COL9A2/VTN/ITGA6/ITGB5/LAMC2/PIP5K1B/BCL2/ITGA1/PGF/MYL5/COL4A4/BIRC3
hsa05205	Proteoglycans in cancer	155	0.60239	1.76054	0.001	0.0166554	0.0139135	1783	tags=28%, list=12%, signal=25%	LUM/COL1A1/COL1A2/MMP2/DCN/PLAU/TIMP3/HGF/FN1/CAV2/THBS1/CAV1/ITGA5/MYC/HSPG2/EGFR/FLNA/MSN/CDKN1A/ITGA2/MET/VTN/ITGB5/PLAUR/CD44/RRAS/WNT3/GAB1/ERBB3/WNT2B/FAS/ERBB4/GPC1/ANK3/MAPK11/TGFB1/CCND1/TIAM1/ANK1/EZR/ITGAV/HCLS1/VAV3
hsa04820	Cytoskeleton in muscle cells	147	0.65973	1.92526	0.001002	0.0166554	0.0139135	1898	tags=37%, list=13%, signal=32%	COL3A1/COL1A1/COL6A3/COL1A2/DCN/COL5A3/COL6A2/MYL9/COL5A1/VCAN/FN1/COL4A2/COL4A1/BGN/TPM2/THBS1/LAMA2/ITGA5/COL6A1/PDLIM3/HSPG2/FHL2/FBN1/NID1/COL5A2/CSRP2/ITGA2/PDLIM7/ITGB8/MYOM1/COL9A2/AGRN/ITGA6/ITGB5/ITGA1/MYL5/COL4A4/VIM/SGCZ/MYOT/PDLIM4/MYOM2/ANK3/SGCD/DMD/OBSCN/TPM1/TPM4/ITGA3/ITGAV/SPTBN1/FMNL2/ITGA4/SDC4
hsa05206	MicroRNAs in cancer	136	0.551622	1.60282	0.001002	0.0166554	0.0139135	1748	tags=26%, list=12%, signal=23%	PLAU/PDGFRB/TIMP3/ZEB2/CYP1B1/THBS1/ITGA5/MYC/ZFPM2/SOCS1/NOTCH2/EGFR/NOTCH3/CDKN1A/MET/CD44/BCL2/MMP16/WNT3/SOX4/VIM/ERBB3/HMOX1/BMF/CDKN2A/NOTCH4/SHC4/CCND1/GLS/APC2/RPS6KA5/TPM1/IRS1/EZR/EFNA2/CCNE1
hsa04518	Integrin signaling	112	0.713445	2.05313	0.00100301	0.0166554	0.0139135	861	tags=37%, list=6%, signal=35%	COL1A1/COL6A3/COL1A2/PDGFRB/HGF/COL6A2/FN1/COL4A2/COL4A1/LAMA4/SPP1/LAMB2/THBS1/LAMA2/LAMC3/ITGA5/NPNT/COL6A1/FBN1/EGFR/FLNA/LAMB3/ITGA2/FRAS1/LAMA3/ITGB8/FLT1/MET/RELN/COL9A2/VTN/ITGA6/ITGB5/LAMC2/C3/ITGA1/PGF/COL4A4/ARHGEF6/ICAM1/FERMT1
hsa04060	Cytokine-cytokine receptor interaction	103	0.572569	1.63746	0.00100604	0.0166554	0.0139135	2825	tags=45%, list=20%, signal=36%	CXCL6/CXCL1/OSMR/TNFRSF10C/CCL2/CCL20/CXCL2/TNFRSF11B/TNFRSF10B/TGFB3/CSF1/TNFRSF18/TNFSF10/TGFBR2/INHBA/ACKR4/IL12RB1/CXCR4/GDF15/GHR/CXCL8/EDA2R/FAS/IL32/TNFSF13/IL27RA/IL18/TGFB1/IL15/BMP2/CXCL16/CD40/CCL28/TNFRSF19/GDF5/IL1R1/IL20RA/PRLR/IL10RA/IL15RA/IFNLR1/TGFBR1/CCR10/IL1RAP/IFNAR2/LIFR
hsa04668	TNF signaling pathway	95	0.561246	1.59898	0.00100604	0.0166554	0.0139135	1430	tags=25%, list=10%, signal=23%	MMP14/CXCL6/EDN1/CXCL1/CCL2/CCL20/CXCL2/CSF1/TRAF1/JAG1/SOCS3/BCL3/DAB2IP/BIRC3/CREB3L1/MAP3K5/ICAM1/FAS/TNFAIP3/MAPK11/IL15/JUNB/CASP7/RPS6KA5
hsa04926	Relaxin signaling pathway	105	0.55823	1.59873	0.00100604	0.0166554	0.0139135	1360	tags=20%, list=9%, signal=18%	COL3A1/COL1A1/COL1A2/MMP2/MMP1/COL4A2/COL4A1/GNG11/EDN1/ADCY5/EGFR/ACTA2/TGFBR2/GNB4/ARRB1/COL4A4/CREB3L1/MAPK11/SHC4/TGFB1/ADCY3
hsa04933	AGE-RAGE signaling pathway in diabetic complications	83	0.643278	1.81736	0.00100806	0.0166554	0.0139135	1323	tags=28%, list=9%, signal=25%	COL3A1/COL1A1/COL1A2/MMP2/FN1/COL4A2/COL4A1/EDN1/SERPINE1/CCL2/TGFB3/TGFBR2/THBD/BCL2/PLCD3/COL4A4/SMAD3/ICAM1/CXCL8/AGT/MAPK11/TGFB1/CCND1
hsa04382	Cornified envelope formation	83	0.625924	1.76833	0.00100806	0.0166554	0.0139135	2164	tags=35%, list=15%, signal=30%	S100A14/KRT19/COL4A2/COL4A1/KRT7/S100A4/CLDN1/S100A16/PPP2R2B/KRT23/LAMB3/PRSS8/CLDN10/LAMA3/EVPL/ITGA6/LAMC2/S100A13/COL4A4/KRT18/S100A6/S100A11/SLC27A4/KAZN/UGCG/OCLN/KRT40/TCHH/TMEM79
hsa05222	Small cell lung cancer	85	0.622898	1.76032	0.00100806	0.0166554	0.0139135	1748	tags=35%, list=12%, signal=31%	FN1/COL4A2/COL4A1/LAMA4/LAMB2/LAMA2/LAMC3/MYC/LAMB3/CDKN1A/ITGA2/LAMA3/CDKN2B/RARB/TRAF1/ITGA6/LAMC2/BCL2/COL4A4/BIRC3/CDK2/GADD45B/LAMB1/GADD45G/CCND1/FHIT/LAMC1/ITGA3/ITGAV/CCNE1
hsa05414	Dilated cardiomyopathy	71	0.638918	1.77747	0.00101833	0.0166554	0.0139135	1886	tags=41%, list=13%, signal=36%	TPM2/LAMA2/ADCY5/ITGA5/CACNG5/ADRB1/TGFB3/ITGA2/CACNA2D3/ITGB8/RYR2/ITGA6/ITGB5/ITGA1/SGCZ/CACNB3/CACNB1/AGT/TGFB1/SGCD/ADCY3/DMD/TPM1/TPM4/ITGA3/ITGAV/ITGA4/SLC8A1/CACNB2
hsa05146	Amoebiasis	64	0.710063	1.9633	0.00102145	0.0166554	0.0139135	1639	tags=39%, list=11%, signal=35%	COL3A1/COL1A1/COL1A2/FN1/COL4A2/COL4A1/LAMA4/LAMB2/LAMA2/CXCL1/LAMC3/CXCL2/SERPINB9/LAMB3/TGFB3/LAMA3/LAMC2/COL4A4/CXCL8/GNAL/LAMB1/HSPB1/TGFB1/ITGAM/LAMC1
hsa05410	Hypertrophic cardiomyopathy	68	0.636636	1.76294	0.00102249	0.0166554	0.0139135	1886	tags=40%, list=13%, signal=35%	TPM2/LAMA2/EDN1/ITGA5/CACNG5/TGFB3/ITGA2/CACNA2D3/ITGB8/RYR2/ITGA6/ITGB5/ITGA1/SGCZ/CACNB3/CACNB1/AGT/TGFB1/SGCD/DMD/TPM1/TPM4/ITGA3/ITGAV/ITGA4/SLC8A1/CACNB2
hsa04512	ECM-receptor interaction	59	0.80012	2.19289	0.00102881	0.0166554	0.0139135	790	tags=56%, list=6%, signal=53%	COL1A1/COL6A3/COL1A2/COL6A2/FN1/COL4A2/COL4A1/LAMA4/SPP1/LAMB2/THBS1/LAMA2/LAMC3/ITGA5/NPNT/COL6A1/HSPG2/LAMB3/ITGA2/FRAS1/LAMA3/ITGB8/RELN/COL9A2/AGRN/SV2B/VTN/ITGA6/ITGB5/LAMC2/CD44/ITGA1/COL4A4
hsa05323	Rheumatoid arthritis	49	0.662005	1.77725	0.00103627	0.0166554	0.0139135	1368	tags=43%, list=10%, signal=39%	MMP1/CXCL6/CXCL1/CCL2/CCL20/CXCL2/ACP5/HLA-DRB1/HLA-DPB1/TGFB3/CSF1/FLT1/CTSK/ICAM1/TCIRG1/CXCL8/TNFSF13/IL18/TGFB1/ATP6V1G2/IL15
hsa04610	Complement and coagulation cascades	41	0.658711	1.73398	0.00104712	0.0166554	0.0139135	1169	tags=41%, list=8%, signal=38%	PLAU/SERPINE1/C1R/TFPI/CFB/SERPINA1/SERPING1/SERPINA5/PLAT/VTN/PLAUR/THBD/F12/C3/C1S/CD59/CFD
hsa04061	Viral protein interaction with cytokine and cytokine receptor	26	0.737908	1.82567	0.00107527	0.0166554	0.0139135	2153	tags=62%, list=15%, signal=52%	CXCL6/CXCL1/TNFRSF10C/CCL2/CCL20/CXCL2/TNFRSF10B/CSF1/TNFSF10/ACKR4/CXCR4/CXCL8/IL18/CCL28/IL20RA/IL10RA
hsa05150	Staphylococcus aureus infection	23	0.717678	1.7537	0.0010917	0.0166554	0.0139135	1491	tags=61%, list=10%, signal=55%	KRT19/DEFB1/C1R/CFB/HLA-DRB1/KRT23/HLA-DPB1/C3/KRT18/ICAM1/PTAFR/C1S/CFD/ITGAM
hsa05144	Malaria	20	0.801224	1.91614	0.00111359	0.0166554	0.0139135	1727	tags=75%, list=12%, signal=66%	HGF/THBS1/GYPC/CCL2/TGFB3/MET/PECAM1/ICAM1/CXCL8/IL18/TGFB1/CD40/MYD88/CD36/LRP1
hsa04350	TGF-beta signaling pathway	83	0.541597	1.53009	0.00201613	0.0274213	0.022907	1723	tags=27%, list=12%, signal=23%	DCN/LTBP1/THBS1/MYC/FBN1/TGFB3/CDKN2B/TGFBR2/TGIF1/INHBA/TFR2/THSD4/ID3/SMAD3/ID1/BAMBI/IGSF1/TGFB1/SKIL/BMP2/ID2/GDF5
hsa04924	Renin secretion	48	0.598995	1.60466	0.00207039	0.0274213	0.022907	2436	tags=38%, list=17%, signal=31%	EDNRA/EDN1/ADCY5/ADRB1/PDE1A/GUCY1A2/KCNJ2/PDE3A/REN/GUCY1A1/AGT/ADRB2/PRKG2/PTGER4/PDE3B/GUCY1B1/CTSB/GNAI1
hsa05133	Pertussis	51	0.580284	1.55942	0.00207254	0.0274213	0.022907	1931	tags=29%, list=13%, signal=26%	CXCL6/C1R/ITGA5/SFTPA1/SERPING1/NOD1/C3/PYCARD/CXCL8/C1S/MAPK11/CASP7/ITGAM/MYD88/IRF1
hsa04915	Estrogen signaling pathway	102	0.519283	1.48581	0.00301508	0.0376973	0.0314913	3156	tags=34%, list=22%, signal=27%	TFF1/MMP2/KRT19/ADCY5/EGFR/KRT23/KCNJ3/TGFA/BCL2/CREB3L1/KRT18/GPER1/HSPA1A/ESR2/SHC4/PGR/POMC/ADCY3/CTSD/GREB1/KRT40/NOS3/PIK3R1/HBEGF/HSPA1L/GNAI1/NCOA2/PIK3CD/FOS/ATF6B/PIK3CA/ADCY2/SRC/HSPA1B/GABBR1
[truncated: 44 more rows]

## Sheet: Sheet9
Table S9: β-cell KEGG results with and without F. nucleatum annotation in T2D. (p < 0.01 & q < 0.25).
category	subcategory	ID	Description	GeneRatio	BgRatio	pvalue	p.adjust	qvalue	geneID	Count
[truncated: 12 more rows]

## Sheet: Sheet10
Table S10. Pearson results of F. nucleatum and differentially expressed genes in β cells
[truncated: 262 more rows]

[truncated: 3 more sheets: Sheet11, Sheet12, Sheet13]
